# Supplementary material for: DISIS: Prediction of Drug Response through an Iterative Sure Independence Screening
Source: PLoS One. 2015 Mar 20;10(3):e0120408. doi: 10.1371/journal.pone.0120408 (PMC4368776; doi:10.1371/journal.pone.0120408)
Supplement: S1 Table — (XLSX) [file pone.0120408.s001.xlsx]

## Sheet: Supplementary Table 1
Table S1: Selected features for 24 drugs and their marginal Pearson correlation coefficients with drug sensitivities.
Note: 1. MPCCs: the marginal Pearson correlation coefficients of the seleated features with the drug response. 2. Green cells are significant features by T-test but with weak MPCCs (|MPCC|<0.1).
17-AAG		AEW541		AZD0530		AZD6244		Erlotinib		Irinotecan		L-685458		LBW242		Lapatinib		Nilotinib		Nutlin-3		PD-0325901		PD-0332991		PF2341066		PHA-665752		PLX4720		Paclitaxel		Panobinostat		RAF265		Sorafenib		TAE684		TKI258		Topotecan		ZD-6474
Selected Features	MPCCs	Selected Features	MPCCs	Selected Features	MPCCs	Selected Features	MPCCs	Selected Features	MPCCs	Selected Features	MPCCs	Selected Features	MPCCs	Selected Features	MPCCs	Selected Features	MPCCs	Selected Features	MPCCs	Selected Features	MPCCs	Selected Features	MPCCs	Selected Features	MPCCs	Selected Features	MPCCs	Selected Features	MPCCs	Selected Features	MPCCs	Selected Features	MPCCs	Selected Features	MPCCs	Selected Features	MPCCs	Selected Features	MPCCs	Selected Features	MPCCs	Selected Features	MPCCs	Selected Features	MPCCs	Selected Features	MPCCs
ZNF260.1	-0.236	SELPLG	0.316	LOC100289098	-0.254	ETV4.2	0.345	EVPL.1	0.379	SLFN11.1	0.517	PIK3CG.2	0.527	LOC285205.1	0.252	EPN3	0.423	SELP.1	0.053	LOC100289026	0.222	ETV4.2	0.408	IKZF1.2	0.464	SELPLG	0.418	NKG7	0.334	RNF32.1	-0.158	STEAP3.1	-0.045	PRPS2.1	-0.106	TYROBP	0.296	FCGR1B	0.458	ENPP6.1	0.232	DPEP2.1	0.376	IKZF1.2	0.432	PNMAL1.1	-0.03
HMGXB4.1	0.189	ARID3A.1	0.311	COMMD5.1	-0.198	CAPN3.1	0.358	CDH3.2	0.378	ARHGAP19.1	0.594	USP15.1	0.444	SPINK7.1	0.181	S100A14	0.421	ELF2.1	0.442	SELPLG	0.303	TNS4.1	0.154	CECR1.1	0.466	FGF6.1	-0.249	LAIR1.1	0.344	LOC100505986	-0.201	JUNB.2	0.068	FHL2	-0.527	TEAD4.1	0.074	LST1	0.489	NFE2L3.1	0.057	LOC284395	-0.176	RFXAP.1	0.435	INTS6.1	-0.053
TMEM130.1	-0.242	LOC729506	0.159	MCU	0.274	LGI1.1	0.094	CEP41	-0.212	PPIC	-0.564			RANBP3L	0.264	ERRFI1.1	-0.085	GP9	-0.035	LOC375010	0.192	CAPN3.1	0.398	SLC10A2.1	0.231			TEKT2.1	0.178	RXRG.1	0.491	HCLS1.1	0.385	EGFR.2	-0.517	ZEB2.1	0.295	PFDN5	0.225	SELPLG	0.388	TYROBP	0.396	LOC145837.1	-0.197	HNRNPU.AS1	-0.018
ELMOD2.1	0.099	AMPD1.1	0.348	THEM4.1	-0.278	LOC100505946	0.068	PRRG4.1	0.367	PDK4.2	-0.334			C16orf88.1	-0.204	PGAP3.2	0.453	LILRA1.1	-0.037	FLJ43489	-0.098	ACTA2.1	-0.016	TSEN34	-0.468			PFN2.1	-0.335	LOC388820	-0.131	CNTRL	0.391	LOC283484	-0.05	CYB5R2.1	0.099	MON2.1	0.316	ARID3A.1	0.381	C1orf228.1	0.397	CADM1.1	-0.147	RNF216.1	0.061
ADNP2.1	0.144	PROSER1	0.09	JUP.1	0.25	HSD17B11	0.332	IFR2.1	0.06					PF4V1	0.193	GRB7.2	0.466	SELPLG	0.496	PIKFYVE.2	0.285	STX19.1	0.121	MRPL30.1	0.243			PIK3CG.2	0.333	GPR82.1	0.202	ITPRIP.1	0.202	KCNK10.1	0.016	LOC100131607	-0.181			CTDSPL2.1	0.3	MLC1.1	0.362	CRB1.1	-0.079	COMMD5.1	-0.174
LOC100507372	-0.26	SPC1.1	-0.295	BCL2L13.1	0.087	SPRY2.2	0.381	GPR111.1	-0.087					LINC00523	0.254	SMCR7L.1	0.108	DAPK2.2	-0.071	ITGAL.1	0.304	DIXDC1.1	-0.004	LINC00528	0.464			RHOA.1	0.234	IGSF6.1	0.255	ORC1	0.414	LOC100506926	0.129	ABHD11	-0.273			SLC38A5	0.308	OSBPL2.1	-0.281	HCLS1.1	0.438	FAT4.1	0.014
ZNF585A.1	-0.234	SS18L2	0.004	LPPR3	0.228	ERAP1.1	0.113	FGFBP1.1	0.346					LOC100506480	0.191			RHCE.1	0.083			C12orf23.1	-0.226							ZNF736	-0.204	DUT.1	0.393	SVIP.1	0.218	LOC155060	-0.114			PPAP2C.1	-0.119	P2RX1.1	0.367	SLFN11.1	0.454	PRDX4.1	-0.269
ZNF610.1	-0.261	IQGAP2.1	0.329	VAPA.1	0.274	KCNN2.1	0.338	ZNF83	-0.14					RIPK1.1	0.28			KLF6.2	0.027			LYST.1	0.342							OSGEP	-0.086	ATP1B1.1	-0.38	APOC4	0.283	SLC16A7.1	-0.115			GLB1L2.1	0.124	LEPREL2	0.116	P4HA2.1	-0.455	TET3.1	0.27
CYP27B1.2	0.233	OFD1	-0.047	APOO.1	-0.267	GREM2.1	0.017	HIVEP3.1	-0.142					CAPN11	0.298			ITM2A.1	0.437			LOC100505946	0.065							MNDA.1	0.228	FAM98B.1	0.382	TMEM119.1	0.034	C20orf197.1	0.309			HSD17B11	0.208	CNTP1	0.121	CNTRL	0.46	PRAF2	-0.255
RPUSD4.1	0.229	GPRC5D.1	0.319	C4orf32.1	-0.11	GJB5.1	0.092	SYTL1.1	0.362					CABP1.1	0.307			GGTA1P	-0.022			HSD17B11	0.368							GAPDHS.1	0.458	RPUSD2.1	0.386	POU5F2.1	-0.137	HMG20A.1	0.292			PLEKHM3.1	0.301	PECAM1.1	0.373	PPP1R3F	-0.248	IFNGR1.1	0.264
SLC35C1.1	0.244	BLK.2	-0.108			GJB1.1	0.348	CTSC.1	0.118					CXCL1	0.16			CST9L.1	-0.014			SPRY2.2	0.426							AIF1.1	0.164	SSRP1	0.385	LOC285878	-0.107	MKNK1.2	0.127			EMILIN1.1	0.133	LST1	0.418	PHB2.1	0.28	BICC1.1	0.085
ZNF420.1	-0.261	CCDC66.1	0.017			RNF125.1	0.427	PAK6.1	0.373					MRC1.1	0.292			PRG2	0.488			ERAP1.1	0.136							PROK2	0.169	SREBF1.1	0.133	TCTE1	0.002	KIAA0090.1	0.316			PPM1K.1	0.002	SERPINB1.1	-0.136	ARHGAP19.1	0.475	C16orf45.1	-0.256
RTF1.1	0.218	EPB41.1	0.303			SEC13.1	-0.148	SEC61G.1	0.154					ACOT9	-0.2			GDF3	-0.115			KCNN2.1	0.349							LOC339862	0.184	TAF5.1	0.406	FAM114A1.1	-0.521	GNPTAB.1	0.282			RBM41.1	-0.075	STX16	-0.283	FAM114A1.1	-0.432	LOC440993	-0.063
OGDHL	-0.241	LOC728819.1	0.049			OSBPL3.1	0.257	RASSF2.1	0.079					ABTB2	-0.278			FREM1.1	0.025			GJB5.1	0.127							RPS17.1	0.165	SERPINB3.1	0.126	PTPN7.1	0.521	CD24.1	-0.268			BIN2.1	0.306	MIR646	-0.271	AGPAT5.1	0.438	FAM57A.1	0.051
LOC284408	-0.231	DENND1C.1	0.031			LYZ	0.454	EGFR.1	0.242									PPP2CB	-0.027			KRBA1.1	-0.228							TLR8.1	0.293	SNRPA	0.381	TNFRSF12A.1	-0.579	RILPL2.1	0.292			MRPL50.1	0.301	MYOCD	-0.185	THG1L.1	0.282	STYX.1	0.265
PLDN.1	0.164	PPM1K.1	-0.028			PIWIL4.1	0.346	VSTM2A	0.278									TLX1.1	0.312			RNF125.1	0.45							SPRYD5.1	0.474	LPCAT4	0.171	ACSBG2.1	0.104	LOC400768	-0.011			MEI1.1	0.317	RICH2	-0.18	ATP1B1.1	-0.431	SP25.1	-0.261
CTDSP1	0.238	GPR98.1	-0.115			FCGR2A.1	0.338	LANCL2	0.287									L1TD1.1	0.251			DENND5A.1	-0.114							MPO.1	0.245	SPHK1.1	0.043	LOC284898	0.122	LOC100505876	0.267			MAP2K7.2	0.307			PPIC	-0.482	PGAP2	0.254
ZNF793.1	-0.229	LIME1	0.315			DUSP6.2	0.344	PHACTR3	-0.21									ZNF736	-0.168			EML1.1	-0.309							BRAF.1	0.504	ABCB1.1	-0.22	LOC729810	0.099	TAF1.2	-0.041			GSK3B.2	0.318			PLD5.1	0.072	REL.2	0.284
SMARCAD1.1	0.125	MRPL50.1	0.369			LRRC33.1	0.32											LZTFL1.1	0.252			SPRY4.IT1	0.343							ADRBK1.1	-0.077			C9orf41	0.348	REG1B.1	-0.12			MMP2.2	-0.026			ARHGAP9	0.434	LYN.2	0.252
ZFP30.1	-0.266	ZC2HC1B	0.296			MFGE8	-0.122											SLAMF8	0.025			OSBPL3.1	0.29							IRAK1	0.296			SH2D3C	0.529	SH2D5	0.103			HSPC072.1	-0.301			SH3D19.1	-0.439	HSD11B1	-0.123
NQO1.1	0.24	AKR1A1.1	-0.021			FCER1G	0.354											ACSBG2.1	0.056			FMN1.1	0.345											ARHGAP9	0.521	LOC553103	-0.288			TGFBR1.2	-0.042			TUBA1A	-0.028	MBTPS2.1	-0.29
SREBF1.1	0.228	IRS2.2	0.078			BRAF.1	0.36											AQP10.1	-0.049			LYZ	0.447											TRIM69.1	0.025	SYT7	-0.263			EFCAB10	-0.023			KCNE4.1	-0.171	SH3BP1.1	0.259
GS.2	-0.162	ALCAM.1	-0.314			NRAS	0.232											CISH	0.479			NBLA00301	0.053											KYNU.1	-0.026	SH2B3.1	0.323			LOC731424	0.312			CD63	-0.452	APOO.1	-0.266
MET.2	-0.097	HIF1A.2	-0.31			HGS	0.124											LPPR3	0.291			TMEM55A.1	0.267											UNC80.1	0.031	GRIN2D.1	0.062			IL26.1	0.308			ATP5D.1	0.228	RRD1	-0.018
		ACVR2B.1	0.313															FAM45A.1	0.18			NOB1	0.198											FBXO39	-0.105	FCER1G	0.322			TMEM14A.1	-0.312			NKAIN2.1	-0.043	PABPC4L.1	0.136
		CRIM1.1	-0.135															CX3CR1.1	0.064			DUSP6.2	0.404											C20orf132.1	0.021	PIKFYVE.2	0.271			MGC70870	0.119			ZNF581	0.232	ICA1	0.1
		PYY2.1	-0.186															LRRC33.1	0.451			MFGE8	-0.097											GPX8.1	-0.519	TMC6.1	-0.274			PLA2G2F	0.099			IGFBP5.1	-0.277	VSTM2A	0.159
		TMEM101	0.251															TARP.1	0.364			FAM195B	0.005											C8orf49	0.167	STAT5A.2	0.267			CCNB1.1	0.129			OR2AT4	-0.173	CBLN2	0.057
																		SOS2.1	-0.087			FCER1G	0.348											KIRREL3.AS3	-0.083	PRKCZ.1	0.161			HDHD1A	-0.189
																		IL18RAP.1	0.151			DJA4	0.27											ITGA3.1	-0.519	RASA3.1	-0.02			MYOCD	-0.192
																		C15orf26.1	0.43			LOC390940	-0.093											IL1RN.1	0.046	DYRK1B.1	0.165
																		GSK3A.1	0.217			BRAF.1	0.371											HSPA4.1	-0.111	LOC339047	-0.162
																						NRAS	0.212											RAB24	-0.346
																						ULK4.1	-0.107											POLR2G	-0.177
																						PI4KA.1	-0.094											HRASLS5	-0.173
																						THRSP.1	0.106											SFTPA1	0.097
