# Supplementary material for: DISIS: Prediction of Drug Response through an Iterative Sure Independence Screening
Source: PLoS One. 2015 Mar 20;10(3):e0120408. doi: 10.1371/journal.pone.0120408 (PMC4368776; doi:10.1371/journal.pone.0120408)
Supplement: S2 Table — (XLSX) [file pone.0120408.s002.xlsx]

## Sheet: Sheet1
Table S2: Mean redundancy score for 24 drugs by ISIS and STF.
	17−AAG	AEW541	AZD0530	AZD6244	Erlotinib	Irinotecan	L−685458	LBW242	Lapatinib	Nilotinib	Nutlin−3	PD−0325901	PD−0332991	PF2341066	PHA−665752	PLX4720	Paclitaxel	Panobinostat	RAF265	Sorafenib	TAE684	TKI258	Topotecan	ZD−6474
	mean redundancy score by Pearson correlation coefficients
ISIS	0.168954	0.209354	0.125202	0.142566	0.165775	0.244797	0.40416	0.147654	0.359245	0.134827	0.226233	0.132622	0.275665	0.0535093	0.264999	0.129844	0.21717	0.104465	0.129407	0.239421	0.136387	0.230354	0.217901	0.1559
STF	0.191212	0.358698	0.25102	0.279647	0.69117	0.604506	0.811909	0.374172	0.591083	0.489538	0.487418	0.415057	0.679817	0.675638	0.551518	0.705275	0.422165	0.678334	0.267435	0.62643	0.336208	0.600647	0.544041	0.279179
	mean redundancy score by mutual information
ISIS	0.0706535	0.0699507	0.0558021	0.0533804	0.0830026	0.100349	0.0956629	0.0447874	0.151769	0.0464205	0.104462	0.050205	0.115687	0.0982555	0.0667229	0.0373328	0.0863972	0.0579457	0.050868	0.0642899	0.0558954	0.0934423	0.0883337	0.0656391
STF	0.0741575	0.112264	0.0853116	0.071335	0.34065	0.238156	0.258404	0.0476236	0.233392	0.0956708	0.12852	0.0829943	0.226836	0.125554	0.118489	0.0883399	0.145805	0.262383	0.0775759	0.0715266	0.0863008	0.0903141	0.191827	0.0922441
