# Supplementary material for: DISIS: Prediction of Drug Response through an Iterative Sure Independence Screening
Source: PLoS One. 2015 Mar 20;10(3):e0120408. doi: 10.1371/journal.pone.0120408 (PMC4368776; doi:10.1371/journal.pone.0120408)
Supplement: S3 Table — (XLSX) [file pone.0120408.s003.xlsx]

## Sheet: Sheet1
Table S3: Pearson correlation coefficients of predicted and real drug sensitivities by ISIS, ENR and STF (10-fold cross validation).
	17−AAG	AEW541	AZD0530	AZD6244	Erlotinib	Irinotecan	L−685458	LBW242	Lapatinib	Nilotinib	Nutlin−3	PD−0325901	PD−0332991	PF2341066	PHA−665752	PLX4720	Paclitaxel	Panobinostat	RAF265	Sorafenib	TAE684	TKI258	Topotecan	ZD−6474
ISIS	0.47	0.47	0.28	0.63	0.45	0.71	0.52	0.21	0.48	0.42	0.28	0.69	0.48	0.44	0.28	0.59	0.55	0.6	0.45	0.47	0.51	0.42	0.66	0.38
ENR	0.43	0.33	0.19	0.58	0.3	0.68	0.48	0.1	0.47	0.78	0.12	0.64	0.48	0.37	0.27	0.57	0.6	0.65	0.37	0.27	0.37	0.34	0.59	0.26
STF	0.37	0.38	0.3	0.61	0.36	0.63	0.5	0.08	0.46	0.35	0.21	0.63	0.44	0.37	0.29	0.52	0.49	0.56	0.41	0.37	0.43	0.3	0.62	0.3
