# Supplementary material for: DISIS: Prediction of Drug Response through an Iterative Sure Independence Screening
Source: PLoS One. 2015 Mar 20;10(3):e0120408. doi: 10.1371/journal.pone.0120408 (PMC4368776; doi:10.1371/journal.pone.0120408)
Supplement: S1 Dataset — (XLSX) [file pone.0120408.s009.xlsx]

## Sheet: S1 Dataset
S1 Dataset: Drug sensitivity data
CCLE Cell Line Name	Primary Cell Line Name	Compound	Target	Doses (uM)	Activity Data (median)	Activity SD	Num Data	FitType	EC50 (µM)	IC50 (µM)	Amax	ActArea
1321N1_CENTRAL_NERVOUS_SYSTEM	1321N1	17-AAG	HSP90	.0025,.0080,.025,.080,.25,.80,2.53,8	-58,-7.5,-1.7,7.04,-58,-70,-73,-73	43.3,11.5,3.65,2.85,.28,.18,3.31,.64	8	Sigmoid	0.193677	0.228078	-72.1238	3.0302
22RV1_PROSTATE	22Rv1	17-AAG	HSP90	.0025,.0080,.025,.080,.25,.80,2.53,8	-5.9,-14,-.068,-15,-38,-71,-74,-80	.35,8.56,.53,21.6,1.08,1.37,3.71,2.17	8	Sigmoid	0.267215	0.329702	-76.3015	3.0622
42MGBA_CENTRAL_NERVOUS_SYSTEM	42-MG-BA	17-AAG	HSP90	.0025,.0080,.025,.080,.25,.80,2.53,8	-4.2,-62,-19,-72,-69,-84,-78,-91	19.1,42.8,13.5,6.12,7.84,16.9,5.98,7.26	8	Sigmoid	0.0520806	0.0530381	-80.3777	5.0587
5637_URINARY_TRACT	5637	17-AAG	HSP90	.0025,.0080,.025,.080,.25,.80,2.53,8	3.24,-2.6,9.10,-35,-87,-91,-91,-92	5.69,14.8,29.2,30.4,5.11,.39,1.98,.041	8	Sigmoid	0.0609072	0.0708228	-91.6515	3.535
639V_URINARY_TRACT	639-V	17-AAG	HSP90	.0025,.0080,.025,.080,.25,.80,2.53,8	-10,-14,-1.2,-23,-74,-87,-90,-91	6.48,.16,2.77,2.31,4.07,1.69,.035,.036	8	Sigmoid	0.14793	0.150094	-89.6391	3.782
697_HAEMATOPOIETIC_AND_LYMPHOID_TISSUE	697	17-AAG	HSP90	.0025,.0080,.025,.080,.25,.80,2.53,8	-13,-1.1,17.2,7.23,-24,-77,-91,-92	11.4,20.7,2.72,12.3,25.4,.66,.83,1.75	8	Sigmoid	0.378335	0.422571	-91.7978	3.6605
769P_KIDNEY	769-P	17-AAG	HSP90	.0025,.0080,.025,.080,.25,.80,2.53,8	-14,-6.7,-9.8,-18,-68,-61,-76,-74	8.12,.81,24.1,6.79,6.45,9.98,1.09,4.92	8	Sigmoid	0.129797	0.151799	-72.4647	2.9596
786O_KIDNEY	786-O	17-AAG	HSP90	.0025,.0080,.025,.080,.25,.80,2.53,8	-16,-1.3,-14,-10,-35,-87,-95,-95	9.48,2.82,9.76,4.89,15.1,2.00,.78,1.19	8	Sigmoid	0.280529	0.27953	-95.4069	3.3045
8305C_THYROID	8305C	17-AAG	HSP90	.0025,.0080,.025,.080,.25,.80,2.53,8	-11,-32,1.03,-14,-40,-62,-68,-74	7.20,.47,5.92,4.13,.42,1.60,.059,7.40	8	Sigmoid	0.244568	0.375401	-70.9851	3.522
8505C_THYROID	8505C	17-AAG	HSP90	.0025,.0080,.025,.080,.25,.80,2.53,8	-9.4,-1.7,-10,-12,-48,-79,-91,-93	7.20,14.2,.22,9.86,7.81,3.18,.10,1.29	8	Sigmoid	0.283968	0.282175	-92.7852	3.6759
8MGBA_CENTRAL_NERVOUS_SYSTEM	8-MG-BA	17-AAG	HSP90	.0025,.0080,.025,.080,.25,.80,2.53,8	-38,-15,-1.6,-.52,-57,-79,-83,-80	30.2,13.9,.88,15.4,2.15,.092,3.45,4.57	8	Sigmoid	0.218941	0.234953	-80.6246	3.5825
A172_CENTRAL_NERVOUS_SYSTEM	A172	17-AAG	HSP90	.0025,.0080,.025,.080,.25,.80,2.53,8	-4.1,-3.6,-8.3,-13,-49,-67,-67,-71	2.33,.79,1.76,4.40,3.10,2.19,1.71,2.43	8	Sigmoid	0.179408	0.267499	-68.9326	2.4662
A204_SOFT_TISSUE	A-204	17-AAG	HSP90	.0025,.0080,.025,.080,.25,.80,2.53,8	-9.6,-18,-57,-65,-78,-79,-80,-82	3.09,13.0,29.2,.95,1.03,.47,2.69,1.20	8	Sigmoid	0.0180853	0.0296759	-81.4456	3.5747
A2058_SKIN	A2058	17-AAG	HSP90	.0025,.0080,.025,.080,.25,.80,2.53,8	-20,-15,-29,-73,-83,-83,-80,-81	5.93,1.32,7.27,5.92,.24,.11,.44,1.69	8	Sigmoid	0.0414323	0.0424969	-81.6665	4.747
A253_SALIVARY_GLAND	A-253	17-AAG	HSP90	.0025,.0080,.025,.080,.25,.80,2.53,8	-26,-27,-8.8,-10,-43,-73,-85,-88	13.1,4.27,1.40,2.63,3.10,2.52,2.02,1.38	8	Sigmoid	0.343221	0.339545	-86.3387	3.7077
A2780_OVARY	A2780	17-AAG	HSP90	.0025,.0080,.025,.080,.25,.80,2.53,8	-14,-5.1,-27,-68,-88,-92,-92,-92	14.8,3.28,18.7,20.4,6.86,3.44,2.85,1.07	8	Sigmoid	0.0307968	0.0311099	-93.6304	4.7559
A375_SKIN	A-375	17-AAG	HSP90	.0025,.0080,.025,.080,.25,.80,2.53,8	-11,-5.8,-9.8,-23,-64,-77,-85,-84	3.55,2.05,.89,8.58,1.52,2.09,.34,1.47	8	Sigmoid	0.15049	0.169737	-83.9065	3.5625
A549_LUNG	A549	17-AAG	HSP90	.0025,.0080,.025,.080,.25,.80,2.53,8	-7.3,-8.0,-24,-60,-105,-110,-110,-108	3.06,3.32,11.3,1.00,1.11,1.44,.54,.86	8	Sigmoid	0.0775024	0.0667617	-109.752	2.9712
A673_BONE	A-673	17-AAG	HSP90	.0025,.0080,.025,.080,.25,.80,2.53,8	-18,-7.9,6.96,-28,-59,-77,-82,-83	27.4,3.25,3.68,14.5,.92,3.57,.023,.051	8	Sigmoid	0.164396	0.198153	-82.303	3.6758
ACHN_KIDNEY	ACHN	17-AAG	HSP90	.0025,.0080,.025,.080,.25,.80,2.53,8	-12,-6.3,-2.9,-2.4,-25,-53,-70,-74	.77,2.66,.72,10.2,.33,5.85,7.62,1.24	8	Sigmoid	0.472541	0.678261	-73.1658	2.0636
ALLSIL_HAEMATOPOIETIC_AND_LYMPHOID_TISSUE	ALL-SIL	17-AAG	HSP90	.0025,.0080,.025,.080,.25,.80,2.53,8	-14,-7.8,-3.4,-2.1,-20,-62,-94,-94	3.19,3.67,17.6,.67,23.9,2.23,.20,.20	8	Sigmoid	0.72021	0.714354	-93.9581	3.2142
AMO1_HAEMATOPOIETIC_AND_LYMPHOID_TISSUE	AMO-1	17-AAG	HSP90	.0025,.0080,.025,.080,.25,.80,2.53,8	6.83,-5.8,-50,-86,-95,-95,-95,-95	12.4,4.86,6.11,.096,0,0,0,0	8	Sigmoid	0.0222055	0.0254414	-95.4005	5.2887
AN3CA_ENDOMETRIUM	AN3 CA	17-AAG	HSP90	.0025,.0080,.025,.080,.25,.80,2.53,8	-21,-6.6,-9.2,-57,-84,-85,-87,-90	7.51,6.34,4.29,4.54,1.11,1.52,2.23,1.27	8	Sigmoid	0.0730254	0.0743342	-86.4061	4.0092
ASPC1_PANCREAS	AsPC-1	17-AAG	HSP90	.0025,.0080,.025,.080,.25,.80,2.53,8	-22,-19,-22,-45,-78,-73,-83,-83	11.6,10.6,6.33,14.8,7.11,14.4,4.03,10.0	8	Sigmoid	0.0862767	0.0723102	-88.2507	3.4197
AU565_BREAST	AU565	17-AAG	HSP90	.0025,.0080,.025,.080,.25,.80,2.53,8	-18,-13,-55,-72,-69,-72,-73,-71	.28,12.3,7.15,7.16,1.84,1.17,3.39,5.24	8	Sigmoid	0.0213285	0.0233486	-71.3501	4.2668
AZ521_STOMACH	AZ-521	17-AAG	HSP90	.0025,.0080,.025,.080,.25,.80,2.53,8	-2.5,-30,-12,-8.8,-47,-70,-85,-89	10.4,3.71,12.5,3.48,1.14,.40,2.76,.50	8	Sigmoid	0.263707	0.315617	-87.5366	3.6128
BCPAP_THYROID	B-CPAP	17-AAG	HSP90	.0025,.0080,.025,.080,.25,.80,2.53,8	-9.7,-8.6,-4.9,-7.3,-61,-66,-74,-75	1.96,1.53,3.77,.74,4.29,4.12,.74,6.83	8	Sigmoid	0.184246	0.210629	-71.8056	3.4746
BDCM_HAEMATOPOIETIC_AND_LYMPHOID_TISSUE	BDCM	17-AAG	HSP90	.0025,.0080,.025,.080,.25,.80,2.53,8	-35,.22,-19,-.56,-64,-90,-96,-96	7.82,7.07,15.0,15.1,.33,2.56,.53,.88	8	Sigmoid	0.20028	0.204344	-94.8375	3.8043
BFTC909_KIDNEY	BFTC-909	17-AAG	HSP90	.0025,.0080,.025,.080,.25,.80,2.53,8	-9.4,-5.6,-11,-39,-69,-70,-71,-76	3.40,.082,8.51,17.8,5.27,8.42,8.98,6.70	8	Sigmoid	0.0812388	0.104653	-72.3103	3.6219
BGC823_STOMACH	BGC-823	17-AAG	HSP90	.0025,.0080,.025,.080,.25,.80,2.53,8	-13,-19,-21,-64,-83,-83,-82,-84	4.45,6.64,5.00,6.38,1.76,.38,1.57,.49	8	Sigmoid	0.0581048	0.0587589	-83.6716	4.2439
BL41_HAEMATOPOIETIC_AND_LYMPHOID_TISSUE	BL-41	17-AAG	HSP90	.0025,.0080,.025,.080,.25,.80,2.53,8	-25,-16,-3.8,-13,11.6,-55,-92,-94	4.03,.026,16.7,2.28,17.0,11.0,.65,.18	8	Sigmoid	0.799038	0.76439	-93.4922	2.9811
BL70_HAEMATOPOIETIC_AND_LYMPHOID_TISSUE	BL-70	17-AAG	HSP90	.0025,.0080,.025,.080,.25,.80,2.53,8	-15,.027,7.17,-7.1,-42,-92,-94,-93	6.87,10.5,4.02,4.24,1.69,.91,.43,.22	8	Sigmoid	0.27533	0.28439	-94.268	3.5976
BT20_BREAST	BT-20	17-AAG	HSP90	.0025,.0080,.025,.080,.25,.80,2.53,8	-17,21.2,-28,-14,-20,-24,-28,-39	1.15,5.07,11.4,1.79,21.1,8.50,1.83,8.98	8	Constant	NA	8	-19.3827	1.0525
BT474_BREAST	BT-474	17-AAG	HSP90	.0025,.0080,.025,.080,.25,.80,2.53,8	7.77,-14,-36,-79,-81,-86,-97,-95	9.85,5.55,.40,8.60,2.73,6.73,.21,3.48	8	Sigmoid	0.0330794	0.0447267	-96.6444	3.7846
BT549_BREAST	BT-549	17-AAG	HSP90	.0025,.0080,.025,.080,.25,.80,2.53,8	-20,-23,-59,-66,-76,-80,-79,-80	10.5,6.78,3.22,2.13,7.12,7.63,.78,2.75	8	Sigmoid	0.0178038	0.0203972	-77.8584	4.799
BXPC3_PANCREAS	BxPC-3	17-AAG	HSP90	.0025,.0080,.025,.080,.25,.80,2.53,8	-17,-6.2,17.7,3.78,-73,-91,-92,-91	24.0,12.5,1.22,17.2,8.61,.25,1.12,.37	8	Sigmoid	0.178518	0.187336	-91.5004	3.4843
C2BBE1_LARGE_INTESTINE	C2BBe1	17-AAG	HSP90	.0025,.0080,.025,.080,.25,.80,2.53,8	-20,-2.2,16.6,-10,-20,-50,-71,-73	18.5,10.6,29.6,36.0,20.9,6.58,10.7,2.06	8	Sigmoid	0.54915	0.777058	-73.1681	2.2767
C32_SKIN	C32	17-AAG	HSP90	.0025,.0080,.025,.080,.25,.80,2.53,8	-19,-76,-97,-96,-97,-96,-95,-96	10.5,15.2,.45,.62,.54,.40,.92,.76	8	Sigmoid	0.00762011	0.00667355	-96.1603	6.5863
C3A_LIVER	C3A	17-AAG	HSP90	.0025,.0080,.025,.080,.25,.80,2.53,8	-1.8,-28,-43,-78,-93,-95,-95,-94	1.14,11.8,5.34,2.80,.82,.55,.56,.56	8	Sigmoid	0.0251904	0.0277278	-95.8462	5.2974
CAKI2_KIDNEY	Caki-2	17-AAG	HSP90	.0025,.0080,.025,.080,.25,.80,2.53,8	-4.0,-3.9,-7.1,-39,-44,-50,-62,-63	5.07,11.0,8.60,18.8,12.1,.63,4.86,13.5	8	Sigmoid	0.0996625	0.420389	-60.9632	1.6136
CAL12T_LUNG	CAL-12T	17-AAG	HSP90	.0025,.0080,.025,.080,.25,.80,2.53,8	-15,-24,-19,-34,-56,-84,-76,-88	13.1,15.2,6.92,.49,.88,9.31,3.54,5.22	8	Sigmoid	0.185387	0.183841	-84.2061	3.5
CAL27_UPPER_AERODIGESTIVE_TRACT	CAL 27	17-AAG	HSP90	.0025,.0080,.025,.080,.25,.80,2.53,8	-21,-20,-22,-16,-79,-84,-90,-89	4.50,3.23,7.66,5.22,2.01,.82,.18,3.24	8	Sigmoid	0.173958	0.166819	-87.6975	4.0906
CAL78_BONE	CAL-78	17-AAG	HSP90	.0025,.0080,.025,.080,.25,.80,2.53,8	-2.0,-4.1,-5.3,-40,-74,-79,-77,-83	7.69,4.80,3.00,.78,7.04,7.58,5.26,3.05	8	Sigmoid	0.081831	0.0995867	-79.3426	4.3291
CAL851_BREAST	CAL-85-1	17-AAG	HSP90	.0025,.0080,.025,.080,.25,.80,2.53,8	-13,-10,-27,-30,-60,-63,-80,-81	4.74,7.58,3.40,7.17,1.83,5.74,5.80,1.05	8	Sigmoid	0.141157	0.17534	-81.5209	3.6877
CALU1_LUNG	Calu-1	17-AAG	HSP90	.0025,.0080,.025,.080,.25,.80,2.53,8	-24,6.11,-19,-35,-70,-65,-74,-71	4.52,3.28,2.87,6.14,.23,5.18,.25,8.54	8	Sigmoid	0.0964761	0.103494	-70.2955	3.3698
CALU3_LUNG	Calu-3	17-AAG	HSP90	.0025,.0080,.025,.080,.25,.80,2.53,8	22.4,1.28,3.29,-25,-38,-43,-51,-57	36.9,17.2,25.8,17.0,11.7,9.84,15.4,1.09	8	Sigmoid	0.0418415	1.68886	-55.9583	2.0534
CALU6_LUNG	Calu-6	17-AAG	HSP90	.0025,.0080,.025,.080,.25,.80,2.53,8	-11,-7.9,-1.0,5.80,-70,-74,-79,-76	3.04,2.12,4.06,9.90,1.41,1.43,2.24,4.84	8	Sigmoid	0.165126	0.183477	-76.7773	3.0328
CAMA1_BREAST	CAMA-1	17-AAG	HSP90	.0025,.0080,.025,.080,.25,.80,2.53,8	-12,-35,-26,-56,-56,-53,-59,-72	15.2,15.9,9.19,8.73,.0094,1.51,7.68,2.69	8	Sigmoid	0.0130199	0.141045	-66.1739	3.1786
CAPAN2_PANCREAS	Capan-2	17-AAG	HSP90	.0025,.0080,.025,.080,.25,.80,2.53,8	11.9,-16,-16,-71,-87,-87,-91,-91	15.5,7.96,22.3,5.79,3.93,2.17,1.25,4.17	8	Sigmoid	0.0467994	0.0461258	-91.8242	3.905
CAS1_CENTRAL_NERVOUS_SYSTEM	CAS-1	17-AAG	HSP90	.0025,.0080,.025,.080,.25,.80,2.53,8	-25,-8.5,-1.00,-2.7,-37,-39,-68,-70	12.4,21.9,7.11,16.5,12.5,5.13,.76,8.02	8	Sigmoid	0.671148	1.01953	-71.536	2.1995
CCK81_LARGE_INTESTINE	CCK-81	17-AAG	HSP90	.0025,.0080,.025,.080,.25,.80,2.53,8	-39,8.88,-36,-21,-48,-84,-80,-83	19.4,7.33,3.26,34.5,4.10,1.02,7.63,1.05	8	Sigmoid	0.316282	0.263275	-82.6419	3.4189
CHL1_SKIN	CHL-1	17-AAG	HSP90	.0025,.0080,.025,.080,.25,.80,2.53,8	-9.6,-2.7,-9.3,-3.0,-73,-78,-79,-78	4.25,10.9,8.86,11.7,.95,.82,.21,4.84	8	Sigmoid	0.153706	0.16582	-78.3635	3.2799
CHP212_AUTONOMIC_GANGLIA	CHP-212	17-AAG	HSP90	.0025,.0080,.025,.080,.25,.80,2.53,8	-13,15.5,-36,-94,-98,-97,-98,-98	0,0,0,.14,1.10,.61,.54,.30	8	Sigmoid	0.0265524	0.0297928	-97.8978	5.2114
CI1_HAEMATOPOIETIC_AND_LYMPHOID_TISSUE	CI-1	17-AAG	HSP90	.0025,.0080,.025,.080,.25,.80,2.53,8	-31,-25,18.5,-23,-37,-64,-88,-94	14.3,7.32,5.05,49.5,3.46,5.51,2.55,1.84	8	Sigmoid	0.706983	0.479196	-94.2189	3.8812
CMK86_HAEMATOPOIETIC_AND_LYMPHOID_TISSUE	CMK-86	17-AAG	HSP90	.0025,.0080,.025,.080,.25,.80,2.53,8	9.46,6.14,11.8,8.62,-42,-74,-77,-82	25.8,13.8,13.2,5.97,7.14,.48,2.84,3.45	8	Sigmoid	0.23966	0.322528	-80.825	2.7723
COLO201_LARGE_INTESTINE	COLO 201	17-AAG	HSP90	.0025,.0080,.025,.080,.25,.80,2.53,8	-15,35.9,-16,-71,-92,-91,-94,-94	5.01,6.89,3.30,6.08,.011,.57,.87,.35	8	Sigmoid	0.0276296	0.0468319	-93.7959	4.4923
COLO205_LARGE_INTESTINE	COLO 205	17-AAG	HSP90	.0025,.0080,.025,.080,.25,.80,2.53,8	-30,-19,-74,-93,-96,-95,-96,-95	23.1,13.4,9.19,.14,1.31,.42,.97,.53	8	Sigmoid	0.0162778	0.0147564	-95.3715	5.7504
COLO320_LARGE_INTESTINE	COLO-320	17-AAG	HSP90	.0025,.0080,.025,.080,.25,.80,2.53,8	-16,-9.2,-19,-17,-12,-49,-65,-90	8.01,2.67,6.55,11.3,6.39,21.8,.51,.25	8	Sigmoid	1.89733	1.56917	-90.0178	2.8034
COLO677_LUNG	COLO-677	17-AAG	HSP90	.0025,.0080,.025,.080,.25,.80,2.53,8	-10,-6.7,-8.4,-5.4,-56,-80,-87,-86	2.10,7.22,8.20,10.6,1.27,.35,1.40,.30	8	Sigmoid	0.228607	0.238074	-84.5158	3.5251
COLO678_LARGE_INTESTINE	COLO-678	17-AAG	HSP90	.0025,.0080,.025,.080,.25,.80,2.53,8	-11,-27,-44,-56,-66,-64,-65,-68	15.9,13.0,2.77,1.78,2.10,4.96,3.63,2.85	8	Sigmoid	0.0135006	0.0403616	-66.759	4.2419
COLO679_SKIN	COLO-679	17-AAG	HSP90	.0025,.0080,.025,.080,.25,.80,2.53,8	-27,5.22,-23,-48,-73,-78,-76,-77	3.19,2.17,3.44,9.06,2.35,1.06,.37,.81	8	Sigmoid	0.0317293	0.0626567	-77.5404	3.984
COLO699_LUNG	COLO-699	17-AAG	HSP90	.0025,.0080,.025,.080,.25,.80,2.53,8	-12,-2.7,-25,-11,-43,-54,-54,-55	4.44,.67,6.09,5.31,7.56,.74,1.79,.33	8	Sigmoid	0.198866	0.336357	-54.5471	2.8089
COLO741_SKIN	COLO 741	17-AAG	HSP90	.0025,.0080,.025,.080,.25,.80,2.53,8	-8.8,-3.2,-22,-18,-23,-44,-56,-64	4.48,5.93,10.5,2.71,3.96,5.33,2.06,3.98	8	Sigmoid	0.660737	1.47985	-64.6151	3.2321
CORL105_LUNG	COR-L105	17-AAG	HSP90	.0025,.0080,.025,.080,.25,.80,2.53,8	14.3,.53,9.17,11.7,-22,-45,-78,-85	23.3,8.47,18.0,5.77,14.3,3.63,1.84,.0090	8	Sigmoid	0.728481	0.887269	-85.3077	1.9816
CORL23_LUNG	COR-L23	17-AAG	HSP90	.0025,.0080,.025,.080,.25,.80,2.53,8	-10,-8.0,-5.9,-1.6,-22,-67,-72,-72	2.02,.90,5.01,6.49,2.33,10.6,6.36,1.94	8	Sigmoid	0.479296	0.608989	-72.1602	2.3346
COV318_OVARY	COV318	17-AAG	HSP90	.0025,.0080,.025,.080,.25,.80,2.53,8	-14,-14,-15,6.10,-15,-36,-49,-44	5.59,27.1,22.5,11.5,8.31,7.16,4.10,26.6	8	Sigmoid	0.557713	8	-48.6645	1.9673
COV504_OVARY	COV504	17-AAG	HSP90	.0025,.0080,.025,.080,.25,.80,2.53,8	-30,-12,-10,-22,-47,-59,-72,-71	5.70,17.0,.18,12.8,12.2,2.40,1.62,3.82	8	Sigmoid	0.26109	0.347438	-70.6954	2.0498
DAOY_CENTRAL_NERVOUS_SYSTEM	Daoy	17-AAG	HSP90	.0025,.0080,.025,.080,.25,.80,2.53,8	-1.4,-30,3.54,-33,-16,-83,-84,-88	19.1,14.3,11.6,9.41,6.57,7.84,2.61,5.16	8	Sigmoid	0.485229	0.477917	-86.3456	3.6005
DBTRG05MG_CENTRAL_NERVOUS_SYSTEM	DBTRG-05MG	17-AAG	HSP90	.0025,.0080,.025,.080,.25,.80,2.53,8	-9.4,-2.3,-2.6,1.21,-43,-69,-71,-78	1.52,2.20,11.4,8.08,7.70,2.90,2.15,.74	8	Sigmoid	0.238611	0.276006	-72.4468	2.7457
DEL_HAEMATOPOIETIC_AND_LYMPHOID_TISSUE	DEL	17-AAG	HSP90	.0025,.0080,.025,.080,.25,.80,2.53,8	4.80,-10,-33,-79,-91,-92,-93,-92	9.78,16.9,14.7,7.24,.10,1.35,.76,.32	8	Sigmoid	0.0307669	0.035145	-92.2671	5.2371
DETROIT562_UPPER_AERODIGESTIVE_TRACT	Detroit 562	17-AAG	HSP90	.0025,.0080,.025,.080,.25,.80,2.53,8	-23,-3.8,-9.5,15.7,-53,-59,-68,-63	4.34,2.64,9.06,7.85,2.25,.96,1.45,1.71	8	Sigmoid	0.187756	0.23899	-63.677	2.8606
DKMG_CENTRAL_NERVOUS_SYSTEM	DK-MG	17-AAG	HSP90	.0025,.0080,.025,.080,.25,.80,2.53,8	.090,-1.8,-8.8,-35,-47,-57,-72,-74	2.12,1.62,6.39,8.05,.66,.45,1.2e-4,.42	8	Sigmoid	0.123934	0.319928	-74.1399	2.603
DMS114_LUNG	DMS 114	17-AAG	HSP90	.0025,.0080,.025,.080,.25,.80,2.53,8	8.54,8.25,7.27,-6.2,-21,-52,-72,-78	3.29,8.72,1.16,3.36,10.3,3.13,.37,4.50	8	Sigmoid	0.385081	0.695213	-78.6529	2.2019
DOHH2_HAEMATOPOIETIC_AND_LYMPHOID_TISSUE	DOHH-2	17-AAG	HSP90	.0025,.0080,.025,.080,.25,.80,2.53,8	-23,3.32,-.087,-19,-39,-63,-79,-82	19.7,21.1,7.64,11.4,4.14,8.61,2.37,6.41	8	Sigmoid	0.334238	0.409685	-82.0011	4.3378
DOV13_OVARY	DOV13	17-AAG	HSP90	.0025,.0080,.025,.080,.25,.80,2.53,8	-7.2,-1.2,-7.5,-1.5,-31,-85,-91,-91	6.58,9.37,8.15,15.0,4.38,2.17,1.30,1.67	8	Sigmoid	0.345077	0.350311	-90.99	3.1509
DU145_PROSTATE	DU 145	17-AAG	HSP90	.0025,.0080,.025,.080,.25,.80,2.53,8	-8.2,-4.5,-35,-69,-81,-82,-81,-82	5.48,4.19,12.8,5.09,1.24,.63,.21,.36	8	Sigmoid	0.0389497	0.0449692	-81.7932	4.4163
DV90_LUNG	DV-90	17-AAG	HSP90	.0025,.0080,.025,.080,.25,.80,2.53,8	-22,-26,-13,-46,-67,-85,-91,-90	25.7,25.9,3.77,7.71,3.02,3.88,2.54,.15	8	Sigmoid	0.110455	0.12094	-90.6003	4.6153
EB1_HAEMATOPOIETIC_AND_LYMPHOID_TISSUE	EB1	17-AAG	HSP90	.0025,.0080,.025,.080,.25,.80,2.53,8	-17,-14,-.19,-18,-3.9,-49,-65,-76	24.5,24.1,9.77,2.58,1.72,2.35,12.3,3.24	8	Sigmoid	0.709325	0.812782	-71.113	2.5251
EB2_HAEMATOPOIETIC_AND_LYMPHOID_TISSUE	EB2	17-AAG	HSP90	.0025,.0080,.025,.080,.25,.80,2.53,8	-30,-15,3.03,2.57,-11,-25,-57,-63	13.0,4.56,.92,3.16,21.8,4.95,12.4,1.99	8	Sigmoid	1.11028	1.75611	-63.217	1.8256
EBC1_LUNG	EBC-1	17-AAG	HSP90	.0025,.0080,.025,.080,.25,.80,2.53,8	-4.4,2.76,-66,-66,-71,-71,-77,-70	7.63,3.28,4.36,.052,.69,.36,.043,1.09	8	Sigmoid	0.0155723	0.0187493	-71.1928	3.9338
EFE184_ENDOMETRIUM	EFE-184	17-AAG	HSP90	.0025,.0080,.025,.080,.25,.80,2.53,8	2.10,-12,5.82,-.78,-26,-58,-55,-59	8.06,4.39,9.57,2.46,1.07,3.59,.85,1.72	8	Sigmoid	0.264933	0.387382	-57.2739	1.8778
EFM19_BREAST	EFM-19	17-AAG	HSP90	.0025,.0080,.025,.080,.25,.80,2.53,8	-5.1,3.03,-16,-60,-66,-69,-68,-75	4.23,6.61,3.70,.95,5.53,2.46,4.03,.10	8	Sigmoid	0.042367	0.0581037	-69.8515	3.5096
EFO21_OVARY	EFO-21	17-AAG	HSP90	.0025,.0080,.025,.080,.25,.80,2.53,8	-6.0,-8.2,-5.1,-20,-47,-64,-55,-70	12.9,2.53,17.8,8.74,7.3e-4,1.06,14.0,1.50	8	Sigmoid	0.180797	0.288562	-68.2301	2.2269
EFO27_OVARY	EFO-27	17-AAG	HSP90	.0025,.0080,.025,.080,.25,.80,2.53,8	-6.6,-2.7,-6.9,-13,-51,-74,-79,-87	1.38,1.38,6.27,12.8,25.3,3.76,.82,4.84	8	Sigmoid	0.317508	0.36636	-82.516	2.7526
EM2_HAEMATOPOIETIC_AND_LYMPHOID_TISSUE	EM-2	17-AAG	HSP90	.0025,.0080,.025,.080,.25,.80,2.53,8	-14,-8.8,-1.3,-25,-83,-94,-94,-94	12.2,.87,15.4,10.5,2.81,.33,.012,.36	8	Sigmoid	0.133838	0.130337	-94.4519	4.667
EN_ENDOMETRIUM	EN	17-AAG	HSP90	.0025,.0080,.025,.080,.25,.80,2.53,8	-22,-17,-14,-30,-46,-48,-46,-56	11.4,5.24,21.9,11.6,14.5,7.44,5.47,5.20	8	Sigmoid	0.104442	8	-49.7822	2.6637
ES2_OVARY	ES-2	17-AAG	HSP90	.0025,.0080,.025,.080,.25,.80,2.53,8	-13,-5.4,-14,-3.1,-14,-58,-86,-86	3.92,7.20,5.83,7.06,14.5,7.17,.99,.44	8	Sigmoid	0.676031	0.699638	-86.445	3.0835
ESS1_ENDOMETRIUM	ESS-1	17-AAG	HSP90	.0025,.0080,.025,.080,.25,.80,2.53,8	-5.8,-1.1,-8.4,-27,-68,-76,-76,-78	4.97,1.02,4.57,26.8,.079,2.70,.68,.69	8	Sigmoid	0.0887948	0.117701	-76.7234	3.4977
F36P_HAEMATOPOIETIC_AND_LYMPHOID_TISSUE	F-36P	17-AAG	HSP90	.0025,.0080,.025,.080,.25,.80,2.53,8	-14,-24,-4.7,-21,-28,-70,-78,-79	8.08,19.1,14.0,24.5,14.4,9.01,.20,.56	8	Sigmoid	0.391812	0.435421	-78.7911	3.7075
FADU_UPPER_AERODIGESTIVE_TRACT	FaDu	17-AAG	HSP90	.0025,.0080,.025,.080,.25,.80,2.53,8	-18,-24,-62,-83,-85,-82,-85,-85	5.27,2.85,16.7,2.66,1.20,.57,.93,1.31	8	Sigmoid	0.0197897	0.0192841	-84.3936	5.1603
FU97_STOMACH	FU97	17-AAG	HSP90	.0025,.0080,.025,.080,.25,.80,2.53,8	-26,-23,-10,-68,-76,-85,-83,-86	1.34,5.58,13.3,6.03,.17,.30,.48,.57	8	Sigmoid	0.0620639	0.0628582	-82.8502	4.4951
FUOV1_OVARY	FU-OV-1	17-AAG	HSP90	.0025,.0080,.025,.080,.25,.80,2.53,8	-12,-7.1,.43,-13,-42,-63,-80,-82	5.81,6.53,3.46,10.4,3.60,7.07,3.26,.15	8	Sigmoid	0.297369	0.373222	-81.4798	1.7438
G361_SKIN	G-361	17-AAG	HSP90	.0025,.0080,.025,.080,.25,.80,2.53,8	-8.0,-14,-13,-44,-59,-64,-65,-72	11.3,.81,.46,.18,6.02,.11,5.99,1.71	8	Sigmoid	0.0752963	0.08931	-65.575	3.2302
G401_SOFT_TISSUE	G-401	17-AAG	HSP90	.0025,.0080,.025,.080,.25,.80,2.53,8	3.27,-21,-.27,-49,-74,-91,-92,-94	2.94,9.09,2.98,1.26,.65,.22,.19,.19	8	Sigmoid	0.0709093	0.085479	-94.3361	4.5407
G402_SOFT_TISSUE	G-402	17-AAG	HSP90	.0025,.0080,.025,.080,.25,.80,2.53,8	-13,-13,-23,-55,-79,-88,-95,-95	2.34,1.38,.012,7.19,1.65,.27,1.45,1.04	8	Sigmoid	0.0793523	0.0734319	-93.8157	4.4662
GAMG_CENTRAL_NERVOUS_SYSTEM	GAMG	17-AAG	HSP90	.0025,.0080,.025,.080,.25,.80,2.53,8	-22,5.39,8.65,-38,-73,-88,-90,-85	2.34,22.9,5.38,7.15,4.06,1.87,.23,2.85	8	Sigmoid	0.0819596	0.10915	-86.965	3.711
GB1_CENTRAL_NERVOUS_SYSTEM	GB-1	17-AAG	HSP90	.0025,.0080,.025,.080,.25,.80,2.53,8	-9.5,10.1,-.41,-3.8,-3.8,-53,-92,-91	25.0,13.0,9.26,3.55,8.46,12.6,.15,.35	8	Sigmoid	0.72643	0.768664	-92.3376	2.3449
GCIY_STOMACH	GCIY	17-AAG	HSP90	.0025,.0080,.025,.080,.25,.80,2.53,8	-11,-9.9,-22,-16,-8.1,-51,-74,-83	1.48,1.37,2.22,1.27,2.38,8.13,3.45,1.83	8	Sigmoid	0.755084	0.793317	-78.9113	2.1792
GCT_SOFT_TISSUE	GCT	17-AAG	HSP90	.0025,.0080,.025,.080,.25,.80,2.53,8	-6.2,-11,8.31,-3.6,-40,-75,-84,-86	6.80,8.38,9.68,12.9,5.97,6.99,.81,1.06	8	Sigmoid	0.294174	0.330549	-84.9407	3.4082
GI1_CENTRAL_NERVOUS_SYSTEM	GI-1	17-AAG	HSP90	.0025,.0080,.025,.080,.25,.80,2.53,8	-3.2,-12,-13,-24,-60,-70,-78,-84	2.81,7.29,8.04,8.65,4.31,1.52,2.11,.87	8	Sigmoid	0.15394	0.198652	-80.4379	3.6972
GLC82_LUNG	GLC-82	17-AAG	HSP90	.0025,.0080,.025,.080,.25,.80,2.53,8	-11,-17,-3.5,-84,-68,-68,-67,-72	13.2,10.8,6.93,.75,4.17,2.03,1.52,.19	8	Sigmoid	0.0453445	0.0528105	-69.6426	3.9707
GMS10_CENTRAL_NERVOUS_SYSTEM	GMS-10	17-AAG	HSP90	.0025,.0080,.025,.080,.25,.80,2.53,8	-8.9,-2.1,-5.4,-4.9,-52,-70,-78,-77	.15,5.39,9.36,12.6,11.3,.18,1.10,1.13	8	Sigmoid	0.208067	0.245302	-75.3131	3.1344
GRANTA519_HAEMATOPOIETIC_AND_LYMPHOID_TISSUE	GRANTA-519	17-AAG	HSP90	.0025,.0080,.025,.080,.25,.80,2.53,8	-47,-6.4,-15,-1.8,-50,-45,-76,-74	0,19.5,19.0,5.38,2.90,.61,.96,2.47	8	Linear	NA	0.0109837	-75.227	2.8214
H4_CENTRAL_NERVOUS_SYSTEM	H4	17-AAG	HSP90	.0025,.0080,.025,.080,.25,.80,2.53,8	-9.2,-7.5,3.25,-19,-76,-93,-94,-94	3.15,13.1,1.00,4.47,10.1,.20,.10,.84	8	Sigmoid	0.14492	0.150772	-94.2329	4.1075
HARA_LUNG	HARA	17-AAG	HSP90	.0025,.0080,.025,.080,.25,.80,2.53,8	-18,-7.2,-6.0,-8.9,-61,-73,-83,-80	14.5,.43,8.79,4.14,1.75,3.61,.58,1.59	8	Sigmoid	0.192939	0.212433	-79.2452	3.2458
HCC1187_BREAST	HCC1187	17-AAG	HSP90	.0025,.0080,.025,.080,.25,.80,2.53,8	-24,-2.7,6.47,26.0,16.6,-7.9,-59,-55	2.55,1.56,10.7,7.94,5.68,26.6,3.54,3.94	8	Sigmoid	1.01767	1.53147	-57.3646	1.2846
HCC1395_BREAST	HCC1395	17-AAG	HSP90	.0025,.0080,.025,.080,.25,.80,2.53,8	-3.6,-15,-35,-39,-26,-38,-43,-49	2.20,6.99,8.02,2.28,22.3,2.87,4.10,2.78	8	Sigmoid	0.0109565	8	-42.4271	2.6091
HCC1569_BREAST	HCC1569	17-AAG	HSP90	.0025,.0080,.025,.080,.25,.80,2.53,8	-3.1,-.092,-5.9,-21,-58,-71,-77,-79	13.1,16.5,3.43,3.41,6.18,.41,4.00,4.80	8	Sigmoid	0.144838	0.201155	-77.0875	2.8103
HCC15_LUNG	HCC-15	17-AAG	HSP90	.0025,.0080,.025,.080,.25,.80,2.53,8	-3.8,.87,-18,-70,-68,-64,-69,-68	4.02,14.3,14.7,5.62,3.15,2.52,1.37,1.47	8	Sigmoid	0.0317053	0.0385413	-67.8065	3.8606
HCC1806_BREAST	HCC1806	17-AAG	HSP90	.0025,.0080,.025,.080,.25,.80,2.53,8	-.97,7.30,2.79,-62,-86,-88,-92,-90	15.8,4.84,4.13,.30,1.21,.18,2.02,2.13	8	Sigmoid	0.0595705	0.0674846	-89.123	4.1444
HCC1954_BREAST	HCC1954	17-AAG	HSP90	.0025,.0080,.025,.080,.25,.80,2.53,8	-32,-6.1,-34,-69,-84,-81,-84,-84	12.0,34.9,11.2,1.09,.36,3.76,.70,2.70	8	Sigmoid	0.0537084	0.0483235	-83.6253	4.5797
HCC2935_LUNG	HCC2935	17-AAG	HSP90	.0025,.0080,.025,.080,.25,.80,2.53,8	-17,-40,-46,-76,-80,-80,-77,-82	2.53,11.7,14.8,1.14,1.42,6.42,2.33,2.38	8	Sigmoid	0.0154744	0.0182705	-80.6372	4.7694
HCC4006_LUNG	HCC4006	17-AAG	HSP90	.0025,.0080,.025,.080,.25,.80,2.53,8	-9.7,-10,-25,-61,-56,-53,-61,-72	3.99,7.27,.58,8.42,11.9,10.7,.76,2.15	8	Sigmoid	0.0325096	0.0444391	-62.736	3.4326
HCC44_LUNG	HCC-44	17-AAG	HSP90	.0025,.0080,.025,.080,.25,.80,2.53,8	-11,-.21,-11,-61,-88,-91,-91,-91	9.02,4.53,1.40,7.30,1.62,.23,.48,.60	8	Sigmoid	0.062768	0.0655856	-90.6035	4.7402
HCC70_BREAST	HCC70	17-AAG	HSP90	.0025,.0080,.025,.080,.25,.80,2.53,8	-6.2,4.55,-32,-36,-64,-71,-69,-80	15.2,16.0,18.9,16.7,2.89,1.40,1.12,4.25	8	Sigmoid	7.08854	0.065258	-79.2005	3.0273
HCC78_LUNG	HCC-78	17-AAG	HSP90	.0025,.0080,.025,.080,.25,.80,2.53,8	-5.5,8.83,.43,4.97,-35,-45,-59,-61	13.1,3.97,10.8,30.3,6.46,12.3,11.3,6.57	8	Sigmoid	0.187796	0.803373	-59.9763	1.8194
HCC827_LUNG	HCC827	17-AAG	HSP90	.0025,.0080,.025,.080,.25,.80,2.53,8	11.8,6.02,9.40,-5.9,-58,-77,-82,-86	16.8,10.00,7.53,28.1,7.66,4.04,1.73,2.77	8	Sigmoid	0.125171	0.188702	-84.0454	3.074
HCT116_LARGE_INTESTINE	HCT 116	17-AAG	HSP90	.0025,.0080,.025,.080,.25,.80,2.53,8	1.53,-3.3,-2.2,-4.1,-61,-80,-85,-87	7.04,.84,2.02,11.2,1.87,2.04,2.86,1.99	8	Sigmoid	0.178583	0.20299	-85.0912	3.4601
HCT15_LARGE_INTESTINE	HCT-15	17-AAG	HSP90	.0025,.0080,.025,.080,.25,.80,2.53,8	-6.8,13.1,-9.2,-.88,-25,-64,-80,-79	7.37,2.72,.90,2.13,18.5,5.40,.84,.58	8	Sigmoid	0.515515	0.592417	-79.6555	2.6346
HDMYZ_HAEMATOPOIETIC_AND_LYMPHOID_TISSUE	HD-MY-Z	17-AAG	HSP90	.0025,.0080,.025,.080,.25,.80,2.53,8	-24,-12,-1.6,-13,-80,-84,-85,-86	5.86,9.27,4.28,5.93,.81,1.05,2.21,.34	8	Sigmoid	0.147855	0.151871	-85.2272	3.7408
HDQP1_BREAST	HDQ-P1	17-AAG	HSP90	.0025,.0080,.025,.080,.25,.80,2.53,8	-17,3.24,-.24,-30,-69,-73,-74,-69	5.37,13.5,53.2,29.8,3.56,12.5,13.8,17.1	8	Sigmoid	0.0985012	0.122433	-72.5795	4.9797
HEC151_ENDOMETRIUM	HEC-151	17-AAG	HSP90	.0025,.0080,.025,.080,.25,.80,2.53,8	-14,-32,1.18,-18,-66,-80,-89,-90	6.64,10.0,2.64,8.89,3.04,1.43,3.25,.69	8	Sigmoid	0.173503	0.182359	-86.9873	3.7984
HEC1A_ENDOMETRIUM	HEC-1-A	17-AAG	HSP90	.0025,.0080,.025,.080,.25,.80,2.53,8	-31,-5.1,3.49,-18,-65,-56,-77,-71	7.97,3.05,6.54,.42,13.2,12.6,6.73,6.06	8	Sigmoid	0.119117	0.155032	-70.5557	2.8197
HEC1B_ENDOMETRIUM	HEC-1-B	17-AAG	HSP90	.0025,.0080,.025,.080,.25,.80,2.53,8	-1.2,11.0,28.5,-60,-64,-57,-58,-63	40.7,9.24,19.5,6.31,4.65,13.8,7.70,.56	8	Sigmoid	0.0429144	0.061066	-61.7551	2.9013
HEC251_ENDOMETRIUM	HEC-251	17-AAG	HSP90	.0025,.0080,.025,.080,.25,.80,2.53,8	-1.4,-6.0,-14,-24,-44,-44,-60,-83	9.22,7.08,.87,5.44,23.8,19.8,1.51,.18	8	Sigmoid	8.61799	0.905584	-80.7132	2.5866
HEC265_ENDOMETRIUM	HEC-265	17-AAG	HSP90	.0025,.0080,.025,.080,.25,.80,2.53,8	-2.7,1.39,-2.6,-92,-94,-93,-93,-93	7.28,15.0,8.65,.24,.83,.22,1.99,.16	8	Sigmoid	0.0436972	0.044854	-93.873	4.6862
HEC59_ENDOMETRIUM	HEC-59	17-AAG	HSP90	.0025,.0080,.025,.080,.25,.80,2.53,8	-11,-3.2,-10,-18,-53,-83,-90,-94	9.72,11.6,9.54,6.27,6.32,2.77,.94,.083	8	Sigmoid	0.238042	0.236761	-92.9747	3.2777
HEC6_ENDOMETRIUM	HEC-6	17-AAG	HSP90	.0025,.0080,.025,.080,.25,.80,2.53,8	5.23,-4.6,16.7,7.37,-29,-56,-59,-68	33.1,11.7,21.4,45.0,8.37,15.0,10.4,6.08	8	Sigmoid	0.26256	0.561492	-64.448	2.4531
HEL9217_HAEMATOPOIETIC_AND_LYMPHOID_TISSUE	HEL 92.1.7	17-AAG	HSP90	.0025,.0080,.025,.080,.25,.80,2.53,8	-21,-16,-7.0,-8.2,-1.6,-2.0,-81,-82	4.14,4.33,.96,3.14,6.71,3.88,1.97,2.05	8	Sigmoid	1.5609	1.61686	-84.8164	2.2799
HEP3B217_LIVER	Hep 3B2.1-7	17-AAG	HSP90	.0025,.0080,.025,.080,.25,.80,2.53,8	-29,3.06,-13,-2.4,-64,-85,-90,-88	24.6,7.64,10.8,10.6,.13,.29,1.14,1.81	8	Sigmoid	0.201483	0.209671	-87.6567	3.5814
HEPG2_LIVER	Hep G2	17-AAG	HSP90	.0025,.0080,.025,.080,.25,.80,2.53,8	-15,-41,-50,-86,-95,-95,-96,-95	34.8,25.7,12.7,4.24,1.25,1.07,1.60,1.24	8	Sigmoid	0.0261277	0.0225304	-95.5483	5.3606
HEYA8_OVARY	Hey-A8	17-AAG	HSP90	.0025,.0080,.025,.080,.25,.80,2.53,8	-21,-14,-15,-47,-78,-80,-77,-78	4.56,4.08,3.09,.74,1.24,2.39,.22,.20	8	Sigmoid	0.0806279	0.0838687	-78.065	3.8485
HGC27_STOMACH	HGC-27	17-AAG	HSP90	.0025,.0080,.025,.080,.25,.80,2.53,8	-18,-9.5,-14,-15,-65,-81,-83,-84	2.87,.46,3.49,.020,1.34,1.33,.41,1.85	8	Sigmoid	0.193859	0.199818	-82.8038	3.6359
HH_HAEMATOPOIETIC_AND_LYMPHOID_TISSUE	HH	17-AAG	HSP90	.0025,.0080,.025,.080,.25,.80,2.53,8	5.96,9.99,-18,23.1,-36,-52,-61,-71	16.0,10.7,8.96,11.7,11.2,4.77,6.43,3.57	8	Sigmoid	0.230489	0.31619	-61.7507	2.1617
HLE_LIVER	HLE	17-AAG	HSP90	.0025,.0080,.025,.080,.25,.80,2.53,8	-10,-7.3,-3.4,-2.7,-15,-60,-74,-81	5.97,7.03,5.32,4.01,5.73,1.22,2.87,1.84	8	Sigmoid	0.530987	0.631385	-78.1824	2.4246
HLF_LIVER	HLF	17-AAG	HSP90	.0025,.0080,.025,.080,.25,.80,2.53,8	-9.3,-5.8,-4.9,-13,-54,-81,-82,-86	10.8,15.7,11.4,5.85,19.5,.15,1.83,1.43	8	Sigmoid	0.212694	0.233836	-83.9323	3.5942
HMC18_BREAST	HMC-1-8	17-AAG	HSP90	.0025,.0080,.025,.080,.25,.80,2.53,8	-12,-10,-7.9,-46,-76,-85,-86,-87	5.70,3.35,2.89,8.09,.66,.13,2.51,.74	8	Sigmoid	0.098551	0.105055	-86.0842	3.6072
HMCB_SKIN	HMCB	17-AAG	HSP90	.0025,.0080,.025,.080,.25,.80,2.53,8	-14,-6.6,-38,-68,-79,-78,-79,-78	2.06,3.98,7.13,8.85,1.97,.19,.83,.79	8	Sigmoid	0.0312313	0.0343408	-78.4781	4.5134
HOS_BONE	HOS	17-AAG	HSP90	.0025,.0080,.025,.080,.25,.80,2.53,8	.10,4.99,9.79,-28,-70,-80,-85,-88	12.3,8.38,11.3,4.63,3.87,3.50,.89,4.45	8	Sigmoid	0.106994	0.136841	-84.8884	3.4429
HPAC_PANCREAS	HPAC	17-AAG	HSP90	.0025,.0080,.025,.080,.25,.80,2.53,8	-24,-16,-19,-41,-80,-76,-80,-72	14.7,.10,24.0,13.6,3.10,5.66,2.83,2.64	8	Sigmoid	0.0875464	0.0904949	-77.3697	3.905
HPAFII_PANCREAS	HPAF-II	17-AAG	HSP90	.0025,.0080,.025,.080,.25,.80,2.53,8	-25,-32,-33,-52,-51,-58,-71,-56	28.3,5.67,9.65,14.6,4.03,15.2,6.32,1.44	8	Sigmoid	0.10863	0.151631	-61.5992	3.803
HS229T_LUNG	Hs 229.T	17-AAG	HSP90	.0025,.0080,.025,.080,.25,.80,2.53,8	-1.7,3.46,-16,-39,-63,-79,-88,-93	7.79,3.45,13.8,2.74,5.92,4.23,5.27,7.92	8	Sigmoid	0.104346	0.138324	-91.5237	3.6505
HS294T_SKIN	Hs 294T	17-AAG	HSP90	.0025,.0080,.025,.080,.25,.80,2.53,8	6.29,-6.6,3.70,-28,-56,-73,-81,-83	8.71,4.16,5.64,13.9,6.59,1.40,1.74,.74	8	Sigmoid	0.172179	0.229678	-81.4935	2.7954
HS578T_BREAST	Hs 578T	17-AAG	HSP90	.0025,.0080,.025,.080,.25,.80,2.53,8	-15,-16,-11,-66,-74,-77,-79,-78	.79,9.40,9.76,2.78,4.12,3.74,1.54,5.93	8	Sigmoid	0.0595203	0.0628823	-76.9348	3.8639
HS683_CENTRAL_NERVOUS_SYSTEM	Hs 683	17-AAG	HSP90	.0025,.0080,.025,.080,.25,.80,2.53,8	-18,-6.9,-14,-41,-69,-88,-92,-92	8.72,6.44,2.82,16.6,3.66,1.69,.44,1.99	8	Sigmoid	0.153228	0.143921	-92.182	4.354
HS695T_SKIN	Hs 695T	17-AAG	HSP90	.0025,.0080,.025,.080,.25,.80,2.53,8	-1.5,3.84,-22,-29,-77,-85,-77,-74	2.09,4.52,32.8,14.2,3.50,5.12,.27,9.80	8	Sigmoid	0.0814235	0.0955186	-79.0191	3.3577
HS729_SOFT_TISSUE	Hs 729	17-AAG	HSP90	.0025,.0080,.025,.080,.25,.80,2.53,8	-2.1,2.05,-24,-52,-58,-57,-56,-64	6.61,11.9,5.80,.024,8.67,5.88,.83,1.43	8	Sigmoid	0.03045	0.0661695	-58.8183	3.1048
HS739T_BREAST	Hs 739.T	17-AAG	HSP90	.0025,.0080,.025,.080,.25,.80,2.53,8	2.99,17.4,.96,2.28,-21,-59,-66,-73	8.72,10.3,1.84,.32,6.81,.47,.80,6.45	8	Sigmoid	0.34612	0.560182	-70.0481	2.0852
HS746T_STOMACH	Hs 746T	17-AAG	HSP90	.0025,.0080,.025,.080,.25,.80,2.53,8	-4.1,4.92,-14,-32,-62,-69,-77,-73	7.50,3.67,14.0,8.41,4.20,.63,4.29,1.59	8	Sigmoid	0.0894582	0.146165	-73.3809	3.5069
HS766T_PANCREAS	Hs 766T	17-AAG	HSP90	.0025,.0080,.025,.080,.25,.80,2.53,8	-22,-13,-.98,-33,-52,-73,-74,-71	.31,2.52,2.10,6.09,2.85,1.04,1.46,4.43	8	Sigmoid	0.171976	0.208694	-73.8771	3.2746
HS840T_UPPER_AERODIGESTIVE_TRACT	Hs 840.T	17-AAG	HSP90	.0025,.0080,.025,.080,.25,.80,2.53,8	-8.1,-14,-37,-67,-75,-86,-85,-90	12.1,16.8,2.02,4.05,1.97,3.28,3.59,1.41	8	Sigmoid	0.0344412	0.0422087	-87.4763	4.6617
HS852T_SKIN	Hs 852.T	17-AAG	HSP90	.0025,.0080,.025,.080,.25,.80,2.53,8	-18,-15,-34,-70,-87,-90,-90,-89	2.67,6.35,4.05,4.58,1.86,.80,.65,1.20	8	Sigmoid	0.0462688	0.043078	-89.8219	4.9316
HS895T_SKIN	Hs 895.T	17-AAG	HSP90	.0025,.0080,.025,.080,.25,.80,2.53,8	-2.6,-18,-.82,-18,-26,-54,-72,-73	2.10,5.84,.78,18.1,2.43,9.31,7.12,.83	8	Sigmoid	0.383566	0.568269	-73.6249	3.0948
HS936T_SKIN	Hs 936.T	17-AAG	HSP90	.0025,.0080,.025,.080,.25,.80,2.53,8	-26,-25,-13,-62,-66,-70,-65,-74	17.2,3.92,8.73,1.88,1.71,1.49,.63,.56	8	Sigmoid	0.0562385	0.0616513	-68.8101	3.9897
HS939T_SKIN	Hs 939.T	17-AAG	HSP90	.0025,.0080,.025,.080,.25,.80,2.53,8	-13,-23,-39,-72,-82,-89,-85,-88	6.25,4.00,19.7,4.24,1.74,2.75,.063,1.83	8	Sigmoid	0.0286182	0.0300742	-87.1054	5.1729
HS944T_SKIN	Hs 944.T	17-AAG	HSP90	.0025,.0080,.025,.080,.25,.80,2.53,8	-15,-3.3,-4.5,-29,-70,-75,-78,-77	1.17,2.39,8.29,2.60,5.01,2.62,.24,2.35	8	Sigmoid	0.106418	0.128761	-76.6488	3.4641
HSC2_UPPER_AERODIGESTIVE_TRACT	HSC-2	17-AAG	HSP90	.0025,.0080,.025,.080,.25,.80,2.53,8	-15,-12,-13,-13,-30,-66,-89,-92	.93,1.87,1.28,4.70,1.25,1.42,1.91,.66	8	Sigmoid	0.542286	0.499589	-92.5928	3.1995
HT1080_SOFT_TISSUE	HT-1080	17-AAG	HSP90	.0025,.0080,.025,.080,.25,.80,2.53,8	-17,-9.2,-28,-40,-68,-79,-86,-87	7.81,.35,4.12,3.12,1.26,1.94,.35,2.57	8	Sigmoid	0.1037	0.113509	-87.1261	4.0847
HT1197_URINARY_TRACT	HT-1197	17-AAG	HSP90	.0025,.0080,.025,.080,.25,.80,2.53,8	-16,-2.8,.37,-5.4,-36,-37,-50,-59	41.3,6.20,7.99,13.0,.91,6.15,17.7,5.26	8	Sigmoid	0.245932	1.93718	-57.4785	1.8151
HT1376_URINARY_TRACT	HT-1376	17-AAG	HSP90	.0025,.0080,.025,.080,.25,.80,2.53,8	2.11,-6.8,-37,-42,-47,-46,-62,-62	2.35,18.6,2.92,3.63,2.95,11.6,11.1,3.65	8	Sigmoid	6.81868	0.365141	-61.336	3.2082
HT144_SKIN	HT-144	17-AAG	HSP90	.0025,.0080,.025,.080,.25,.80,2.53,8	-8.3,-11,-16,-50,-83,-85,-88,-85	5.84,5.70,.55,.91,2.72,.71,.63,1.92	8	Sigmoid	0.0767199	0.0797194	-86.3157	4.3186
HT29_LARGE_INTESTINE	HT-29	17-AAG	HSP90	.0025,.0080,.025,.080,.25,.80,2.53,8	-18,-21,-72,-83,-88,-88,-90,-86	4.49,5.95,1.13,1.41,1.17,2.65,.96,2.86	8	Sigmoid	0.0173385	0.0167341	-87.0679	5.3135
HT_HAEMATOPOIETIC_AND_LYMPHOID_TISSUE	HT	17-AAG	HSP90	.0025,.0080,.025,.080,.25,.80,2.53,8	-15,-6.7,-8.8,-23,-59,-75,-79,-85	12.6,19.6,14.6,9.45,6.73,11.1,.77,2.87	8	Sigmoid	0.179807	0.200726	-81.6401	4.4626
HUCCT1_BILIARY_TRACT	HuCCT1	17-AAG	HSP90	.0025,.0080,.025,.080,.25,.80,2.53,8	-8.4,-9.9,-4.9,-40,-67,-73,-70,-73	6.38,6.89,3.28,4.56,8.47,8.35,.37,1.44	8	Sigmoid	0.0797806	0.0919834	-70.8721	3.6046
HUH1_LIVER	huH-1	17-AAG	HSP90	.0025,.0080,.025,.080,.25,.80,2.53,8	-24,-46,-42,-70,-75,-70,-74,-82	14.6,27.4,11.3,8.74,8.25,2.72,5.93,5.92	8	Sigmoid	0.0337124	0.0335266	-75.3475	2.7021
HUPT3_PANCREAS	HUP-T3	17-AAG	HSP90	.0025,.0080,.025,.080,.25,.80,2.53,8	-9.1,-7.3,4.96,-4.6,-42,-71,-73,-73	9.46,14.4,.66,4.12,5.75,7.44,2.87,5.64	8	Sigmoid	0.229888	0.300196	-73.049	2.5525
HUPT4_PANCREAS	HUP-T4	17-AAG	HSP90	.0025,.0080,.025,.080,.25,.80,2.53,8	1.41,-39,-70,-83,-74,-83,-76,-83	5.39,13.1,14.4,1.75,3.40,1.16,6.75,.72	8	Sigmoid	0.00693898	0.0105692	-80.3625	4.9176
HUT78_HAEMATOPOIETIC_AND_LYMPHOID_TISSUE	HuT 78	17-AAG	HSP90	.0025,.0080,.025,.080,.25,.80,2.53,8	6.71,11.1,-14,9.08,-51,-90,-94,-94	7.72,29.3,24.7,15.9,11.5,3.05,1.73,.52	8	Sigmoid	0.241394	0.250835	-92.9835	3.4997
IALM_LUNG	IA-LM	17-AAG	HSP90	.0025,.0080,.025,.080,.25,.80,2.53,8	3.62,-1.3,12.4,11.7,-3.4,-29,-29,-51	19.8,6.39,.86,20.6,2.22,9.93,6.89,11.5	8	Sigmoid	0.936279	8	-46.6871	1.1265
IGR37_SKIN	IGR-37	17-AAG	HSP90	.0025,.0080,.025,.080,.25,.80,2.53,8	-16,-8.6,-37,-44,-51,-37,-49,-42	2.00,13.8,12.2,1.05,7.26,.84,1.55,3.45	8	Sigmoid	0.0205774	8	-44.3388	3.0876
IGR39_SKIN	IGR-39	17-AAG	HSP90	.0025,.0080,.025,.080,.25,.80,2.53,8	-26,-5.1,-49,-37,-50,-43,-42,-46	5.63,5.43,2.59,6.11,.034,5.65,4.09,1.01	8	Sigmoid	0.0144631	8	-44.9434	2.3156
IGROV1_OVARY	IGROV1	17-AAG	HSP90	.0025,.0080,.025,.080,.25,.80,2.53,8	-13,-5.6,-9.5,-6.5,-42,-63,-77,-81	4.32,6.70,1.45,.020,14.3,1.83,2.91,1.79	8	Sigmoid	0.40914	0.49109	-79.7928	2.6076
IM95_STOMACH	IM95	17-AAG	HSP90	.0025,.0080,.025,.080,.25,.80,2.53,8	-6.2,-5.6,3.70,-84,-92,-92,-95,-92	62.1,22.2,39.0,5.78,4.49,1.18,1.52,2.03	8	Sigmoid	0.0310203	0.0378257	-92.8981	5.2425
IMR32_AUTONOMIC_GANGLIA	IMR-32	17-AAG	HSP90	.0025,.0080,.025,.080,.25,.80,2.53,8	-1.5,-4.9,-23,.51,-1.2,-24,-62,-78	7.95,5.44,3.16,3.56,6.57,13.8,3.37,3.21	8	Sigmoid	1.37678	1.72406	-77.7778	1.7962
IPC298_SKIN	IPC-298	17-AAG	HSP90	.0025,.0080,.025,.080,.25,.80,2.53,8	-17,-17,-12,-49,-67,-68,-64,-64	1.19,5.36,5.19,3.86,2.98,3.46,.10,2.13	8	Sigmoid	0.0691713	0.0810954	-65.5196	3.5373
ISHIKAWAHERAKLIO02ER_ENDOMETRIUM	Ishikawa (Heraklio) 02 ER-	17-AAG	HSP90	.0025,.0080,.025,.080,.25,.80,2.53,8	-7.5,2.95,-3.7,-42,-85,-89,-91,-90	10.1,16.8,10.3,26.3,1.03,.27,.51,.79	8	Sigmoid	0.0929124	0.097912	-89.9661	4.4612
ISTMES1_PLEURA	IST-MES1	17-AAG	HSP90	.0025,.0080,.025,.080,.25,.80,2.53,8	-5.3,18.1,4.18,31.6,-2.9,-53,-70,-53	1.80,8.76,.96,10.4,7.55,8.55,4.14,9.44	8	Sigmoid	0.44647	0.707256	-62.5381	1.8467
ISTMES2_PLEURA	IST-MES2	17-AAG	HSP90	.0025,.0080,.025,.080,.25,.80,2.53,8	8.64,-16,-5.8,-43,-58,-76,-72,-80	1.73,8.95,4.56,8.20,5.94,.52,.66,4.28	8	Sigmoid	0.0706631	0.133911	-77.2984	3.4708
J82_URINARY_TRACT	J82	17-AAG	HSP90	.0025,.0080,.025,.080,.25,.80,2.53,8	-16,-6.5,-16,-33,-48,-53,-60,-55	8.48,8.57,7.98,5.45,6.89,3.09,11.3,4.44	8	Sigmoid	0.0854652	0.286561	-55.2573	2.8006
JHH2_LIVER	JHH-2	17-AAG	HSP90	.0025,.0080,.025,.080,.25,.80,2.53,8	-19,-14,-8.6,-12,-18,-33,-36,-47	7.14,4.44,14.5,13.2,6.19,1.87,5.39,3.16	8	Sigmoid	0.920342	8	-45.486	1.9145
JHH4_LIVER	JHH-4	17-AAG	HSP90	.0025,.0080,.025,.080,.25,.80,2.53,8	1.90,10.4,9.33,11.2,4.50,-21,-37,-38	8.48,2.39,21.9,12.8,7.79,5.82,2.12,.65	8	Sigmoid	0.652017	8	-37.5872	0.8741
JHH5_LIVER	JHH-5	17-AAG	HSP90	.0025,.0080,.025,.080,.25,.80,2.53,8	-3.1,-20,-38,-99,-102,-100,-103,-103	14.4,9.43,45.5,3.37,4.65,1.03,6.55,3.93	8	Sigmoid	0.0197083	0.0181583	-101.788	4.6117
JHH6_LIVER	JHH-6	17-AAG	HSP90	.0025,.0080,.025,.080,.25,.80,2.53,8	-17,-18,-25,-30,-52,-74,-94,-80	17.4,.45,5.39,1.90,18.8,17.4,5.82,13.3	8	Sigmoid	0.258767	0.223785	-87.4759	2.2829
JHH7_LIVER	JHH-7	17-AAG	HSP90	.0025,.0080,.025,.080,.25,.80,2.53,8	-7.2,-.59,-17,-49,-71,-83,-85,-87	3.76,1.60,16.2,5.82,6.03,1.07,3.17,.45	8	Sigmoid	0.0719294	0.0881649	-85.9536	4.2024
JHOS2_OVARY	JHOS-2	17-AAG	HSP90	.0025,.0080,.025,.080,.25,.80,2.53,8	4.62,-4.1,19.8,-13,-54,-57,-52,-58	27.8,8.85,12.2,3.77,11.0,8.26,1.93,3.28	8	Sigmoid	0.0892944	0.145015	-55.427	1.9626
JHOS4_OVARY	JHOS-4	17-AAG	HSP90	.0025,.0080,.025,.080,.25,.80,2.53,8	-7.3,-8.6,-20,6.28,-15,-6.8,-73,-75	20.9,2.28,15.6,10.1,34.8,5.58,8.14,3.13	8	Sigmoid	1.39011	1.57098	-75.5746	1.6599
JHUEM2_ENDOMETRIUM	JHUEM-2	17-AAG	HSP90	.0025,.0080,.025,.080,.25,.80,2.53,8	-20,-2.9,-35,-64,-91,-90,-94,-94	5.45,17.0,6.94,6.83,2.50,1.00,.20,.99	8	Sigmoid	0.0565079	0.0482641	-93.4326	4.8857
JM1_HAEMATOPOIETIC_AND_LYMPHOID_TISSUE	JM1	17-AAG	HSP90	.0025,.0080,.025,.080,.25,.80,2.53,8	-6.8,-13,-12,-11,19.6,-34,-83,-92	16.6,9.27,13.9,7.39,9.54,1.97,1.16,.73	8	Sigmoid	1.15137	1.11932	-91.8332	2.0988
JMSU1_URINARY_TRACT	JMSU-1	17-AAG	HSP90	.0025,.0080,.025,.080,.25,.80,2.53,8	-9.7,-11,-18,-84,-94,-94,-94,-93	7.75,1.55,9.23,5.05,.73,.13,.86,.12	8	Sigmoid	0.0460071	0.044885	-93.6452	4.8463
JURKAT_HAEMATOPOIETIC_AND_LYMPHOID_TISSUE	JURKAT	17-AAG	HSP90	.0025,.0080,.025,.080,.25,.80,2.53,8	-8.4,-9.2,3.63,-2.6,-7.6,-47,-88,-89	5.31,9.31,10.6,6.70,13.0,14.5,.90,.31	8	Sigmoid	0.795485	0.829292	-89.3301	3.0827
JVM3_HAEMATOPOIETIC_AND_LYMPHOID_TISSUE	JVM-3	17-AAG	HSP90	.0025,.0080,.025,.080,.25,.80,2.53,8	-20,-4.9,-14,-47,-86,-89,-93,-92	26.2,11.4,3.95,23.8,1.09,1.33,.33,.52	8	Sigmoid	0.0731308	0.0763467	-91.8724	5.1094
K029AX_SKIN	K029AX	17-AAG	HSP90	.0025,.0080,.025,.080,.25,.80,2.53,8	-4.8,-1.1,-8.4,-46,-53,-62,-60,-62	19.9,10.7,1.68,7.06,1.64,6.09,1.21,.38	8	Sigmoid	0.0450115	0.119215	-60.1854	2.73
KALS1_CENTRAL_NERVOUS_SYSTEM	KALS-1	17-AAG	HSP90	.0025,.0080,.025,.080,.25,.80,2.53,8	-13,1.50,-8.3,-49,-60,-74,-76,-74	17.9,4.66,4.66,1.73,4.83,.77,1.21,1.12	8	Sigmoid	0.0586723	0.0897556	-73.7246	3.853
KARPAS299_HAEMATOPOIETIC_AND_LYMPHOID_TISSUE	KARPAS-299	17-AAG	HSP90	.0025,.0080,.025,.080,.25,.80,2.53,8	-26,-11,-7.2,-15,-59,-76,-87,-88	3.77,7.39,.54,1.32,.42,2.27,1.65,3.49	8	Sigmoid	0.193677	0.209358	-86.2671	3.0586
KARPAS422_HAEMATOPOIETIC_AND_LYMPHOID_TISSUE	KARPAS-422	17-AAG	HSP90	.0025,.0080,.025,.080,.25,.80,2.53,8	25.7,7.17,5.66,-17,-60,-71,-78,-83	2.85,5.28,16.5,12.1,8.29,7.49,1.14,4.37	8	Sigmoid	0.102951	0.204621	-81.344	3.0913
KARPAS620_HAEMATOPOIETIC_AND_LYMPHOID_TISSUE	KARPAS-620	17-AAG	HSP90	.0025,.0080,.025,.080,.25,.80,2.53,8	-14,-15,6.08,.31,-27,-62,-82,-87	7.07,6.68,17.2,1.48,1.26,7.73,2.44,.53	8	Sigmoid	0.522317	0.556563	-86.5351	3.1529
KASUMI2_HAEMATOPOIETIC_AND_LYMPHOID_TISSUE	KASUMI-2	17-AAG	HSP90	.0025,.0080,.025,.080,.25,.80,2.53,8	-1.7,-16,-48,-69,-75,-76,-74,-76	1.96,2.85,3.03,6.10,1.34,3.19,.059,1.04	8	Sigmoid	0.0172768	0.0271208	-75.4874	4.3846
KCIMOH1_PANCREAS	KCI-MOH1	17-AAG	HSP90	.0025,.0080,.025,.080,.25,.80,2.53,8	-21,-5.9,6.46,-23,-71,-73,-80,-78	9.29,13.6,5.86,23.7,6.66,6.94,7.35,.51	8	Sigmoid	0.118058	0.13612	-76.8946	3.5166
KCL22_HAEMATOPOIETIC_AND_LYMPHOID_TISSUE	KCL-22	17-AAG	HSP90	.0025,.0080,.025,.080,.25,.80,2.53,8	-15,-15,-7.7,-37,-83,-91,-93,-93	1.86,10.5,24.1,6.16,.82,.49,.41,.36	8	Sigmoid	0.116775	0.107704	-92.4107	4.7185
KE39_STOMACH	KE-39	17-AAG	HSP90	.0025,.0080,.025,.080,.25,.80,2.53,8	-19,5.49,-20,-24,-75,-72,-81,-79	14.6,8.37,10.4,12.6,1.39,3.90,1.42,4.22	8	Sigmoid	0.113207	0.125282	-77.9045	2.8221
KE97_HAEMATOPOIETIC_AND_LYMPHOID_TISSUE	KE-97	17-AAG	HSP90	.0025,.0080,.025,.080,.25,.80,2.53,8	-41,-15,-10,-24,-85,-92,-94,-95	8.68,5.85,14.9,12.2,2.15,.94,.49,.11	8	Sigmoid	0.137099	0.123594	-94.4319	3.6685
KELLY_AUTONOMIC_GANGLIA	KELLY	17-AAG	HSP90	.0025,.0080,.025,.080,.25,.80,2.53,8	-19,-18,-28,38.3,10.8,5.55,-58,-70	22.3,14.0,.57,72.7,26.0,28.5,3.88,5.06	8	Sigmoid	1.99123	2.22454	-69.8637	2.0176
KG1_HAEMATOPOIETIC_AND_LYMPHOID_TISSUE	KG-1	17-AAG	HSP90	.0025,.0080,.025,.080,.25,.80,2.53,8	-30,-28,-15,-4.5,23.8,-9.0,-75,-84	5.42,30.6,18.7,20.1,15.5,12.0,.38,1.44	8	Linear	NA	0.0470901	-89.826	2.3487
KHM1B_HAEMATOPOIETIC_AND_LYMPHOID_TISSUE	KHM-1B	17-AAG	HSP90	.0025,.0080,.025,.080,.25,.80,2.53,8	-.69,7.54,-5.3,-17,-65,-68,-76,-77	23.1,9.23,1.49,6.17,2.87,5.78,3.79,5.04	8	Sigmoid	0.120064	0.167679	-74.9929	3.4416
KLE_ENDOMETRIUM	KLE	17-AAG	HSP90	.0025,.0080,.025,.080,.25,.80,2.53,8	9.56,-21,15.6,-1.6,18.6,-31,-38,-73	17.2,5.86,11.2,26.0,15.1,5.19,17.7,9.48	8	Linear	NA	0.927676	-70.9991	1.7971
KMBC2_URINARY_TRACT	KMBC-2	17-AAG	HSP90	.0025,.0080,.025,.080,.25,.80,2.53,8	-11,-12,-15,-68,-94,-94,-94,-94	3.24,2.74,5.09,1.15,.23,.39,1.30,.54	8	Sigmoid	0.0639147	0.0613971	-93.8731	4.2994
KMM1_HAEMATOPOIETIC_AND_LYMPHOID_TISSUE	KMM-1	17-AAG	HSP90	.0025,.0080,.025,.080,.25,.80,2.53,8	-6.4,-3.9,18.3,-11,-66,-81,-83,-85	6.13,8.81,50.3,8.41,.60,1.95,2.50,2.58	8	Sigmoid	0.174301	0.190333	-83.131	3.5771
KMRC1_KIDNEY	KMRC-1	17-AAG	HSP90	.0025,.0080,.025,.080,.25,.80,2.53,8	-16,-1.4,-8.9,2.90,-40,-47,-68,-64	7.34,7.13,8.71,10.2,12.7,.13,.046,7.51	8	Sigmoid	0.230306	0.309771	-60.0146	2.7651
KMRC2_KIDNEY	KMRC-2	17-AAG	HSP90	.0025,.0080,.025,.080,.25,.80,2.53,8	11.5,-7.8,-1.2,-16,-14,-35,-52,-52	34.6,12.1,4.32,32.3,22.8,8.13,8.53,5.71	8	Sigmoid	0.584067	2.27542	-52.7037	2.2171
KMS11_HAEMATOPOIETIC_AND_LYMPHOID_TISSUE	KMS-11	17-AAG	HSP90	.0025,.0080,.025,.080,.25,.80,2.53,8	-7.8,-4.1,-43,-75,-92,-91,-92,-91	5.88,3.41,8.79,.27,.53,1.04,.46,1.60	8	Sigmoid	0.0313907	0.0335647	-91.7392	5.4708
KMS12BM_HAEMATOPOIETIC_AND_LYMPHOID_TISSUE	KMS-12-BM	17-AAG	HSP90	.0025,.0080,.025,.080,.25,.80,2.53,8	13.3,2.75,-12,-42,-63,-88,-91,-91	23.4,1.08,40.7,10.7,5.61,.97,.36,1.42	8	Sigmoid	0.101397	0.12492	-91.9784	4.355
KMS26_HAEMATOPOIETIC_AND_LYMPHOID_TISSUE	KMS-26	17-AAG	HSP90	.0025,.0080,.025,.080,.25,.80,2.53,8	-21,-13,-5.9,-.93,-58,-94,-95,-95	.18,3.66,8.26,.96,17.5,.23,.71,.43	8	Sigmoid	0.242982	0.237216	-94.8348	3.7881
KMS34_HAEMATOPOIETIC_AND_LYMPHOID_TISSUE	KMS-34	17-AAG	HSP90	.0025,.0080,.025,.080,.25,.80,2.53,8	-6.0,25.5,.84,-16,-69,-82,-90,-91	6.20,39.9,5.95,11.8,4.16,3.45,1.76,.35	8	Sigmoid	0.156055	0.171446	-88.5631	3.5192
KNS42_CENTRAL_NERVOUS_SYSTEM	KNS-42	17-AAG	HSP90	.0025,.0080,.025,.080,.25,.80,2.53,8	-7.5,1.81,1.69,-13,-48,-44,-50,-44	.51,4.79,8.94,5.97,4.36,.16,6.38,4.35	8	Sigmoid	0.0998865	8	-46.2475	2.789
KNS60_CENTRAL_NERVOUS_SYSTEM	KNS-60	17-AAG	HSP90	.0025,.0080,.025,.080,.25,.80,2.53,8	-12,-6.9,-10.0,-66,-73,-87,-87,-90	1.51,7.38,21.9,12.4,11.4,2.46,2.87,1.59	8	Sigmoid	0.0528572	0.055462	-87.1905	4.1338
KNS62_LUNG	KNS-62	17-AAG	HSP90	.0025,.0080,.025,.080,.25,.80,2.53,8	-50,-38,-16,3.59,-35,-66,-81,-87	31.3,14.3,37.6,7.43,15.4,4.28,.047,4.26	8	Sigmoid	0.711983	0.576809	-84.323	3.6717
KNS81_CENTRAL_NERVOUS_SYSTEM	KNS-81	17-AAG	HSP90	.0025,.0080,.025,.080,.25,.80,2.53,8	-8.0,6.24,6.10,-1.1,-51,-46,-54,-56	8.21,.86,22.3,4.99,4.40,2.73,5.85,.99	8	Sigmoid	0.141654	0.257104	-52.5507	2.0891
KO52_HAEMATOPOIETIC_AND_LYMPHOID_TISSUE	KO52	17-AAG	HSP90	.0025,.0080,.025,.080,.25,.80,2.53,8	-6.1,-4.6,1.77,13.5,11.4,-66,-77,-77	15.8,2.14,16.2,.042,4.71,5.30,.29,3.86	8	Sigmoid	0.565805	0.652887	-77.0811	2.6941
KP1NL_PANCREAS	KP-1NL	17-AAG	HSP90	.0025,.0080,.025,.080,.25,.80,2.53,8	-10,-9.9,-11,3.20,-20,-34,-64,-70	13.9,7.25,2.09,6.54,1.86,11.9,6.19,3.40	8	Sigmoid	0.892306	1.3018	-70.7771	1.9596
KP1N_PANCREAS	KP-1N	17-AAG	HSP90	.0025,.0080,.025,.080,.25,.80,2.53,8	-39,-7.7,-30,-2.0,-32,-38,-73,-77	3.84,4.46,2.28,.60,5.96,.11,.084,1.53	8	Sigmoid	1.33865	1.20516	-76.5443	3.1879
KP2_PANCREAS	KP-2	17-AAG	HSP90	.0025,.0080,.025,.080,.25,.80,2.53,8	-15,-9.2,-28,-73,-75,-75,-73,-79	10.2,9.19,7.32,1.36,.89,4.60,1.87,2.87	8	Sigmoid	0.0341205	0.0381789	-75.5284	2.7758
KP3_PANCREAS	KP-3	17-AAG	HSP90	.0025,.0080,.025,.080,.25,.80,2.53,8	-8.6,-1.5,-5.0,-18,-67,-81,-80,-84	.90,.43,2.47,14.9,.32,2.09,1.69,.75	8	Sigmoid	0.145422	0.16675	-82.0941	3.0933
KP4_PANCREAS	KP4	17-AAG	HSP90	.0025,.0080,.025,.080,.25,.80,2.53,8	-21,-12,-26,-62,-88,-90,-90,-89	18.9,8.57,7.69,5.21,.43,.54,.46,.97	8	Sigmoid	0.0562819	0.0567653	-90.4846	4.4144
KPNSI9S_AUTONOMIC_GANGLIA	KP-N-SI9s	17-AAG	HSP90	.0025,.0080,.025,.080,.25,.80,2.53,8	-11,-14,.34,-48,-90,-94,-94,-94	15.0,8.71,2.06,21.3,1.05,.59,.28,.24	8	Sigmoid	0.0824867	0.0826422	-93.0571	4.6858
KU812_HAEMATOPOIETIC_AND_LYMPHOID_TISSUE	KU812	17-AAG	HSP90	.0025,.0080,.025,.080,.25,.80,2.53,8	-21,-4.5,-8.7,-31,-77,-94,-94,-94	5.31,7.83,11.6,6.04,2.04,1.12,1.37,.14	8	Sigmoid	0.136493	0.12961	-94.1163	3.8223
KURAMOCHI_OVARY	KURAMOCHI	17-AAG	HSP90	.0025,.0080,.025,.080,.25,.80,2.53,8	-24,9.77,-12,21.2,-32,-27,-60,-67	6.20,16.8,24.7,2.58,9.46,16.0,.71,4.92	8	Linear	NA	0.332911	-68.5286	2.2269
KYM1_SOFT_TISSUE	KYM-1	17-AAG	HSP90	.0025,.0080,.025,.080,.25,.80,2.53,8	-25,-11,11.5,-40,-82,-86,-86,-87	26.3,7.34,11.8,1.67,1.49,.71,1.34,1.34	8	Sigmoid	0.0832189	0.0884947	-85.395	4.1346
KYSE140_OESOPHAGUS	KYSE-140	17-AAG	HSP90	.025,.080,.25,.80,2.53,8	2.76,7.61,-3.3,-44,-70,-79	6.24,4.18,10.3,14.5,5.10,.27	6	Sigmoid	0.685912	0.961978	-77.7855	1.6901
KYSE150_OESOPHAGUS	KYSE-150	17-AAG	HSP90	.0025,.0080,.025,.080,.25,.80,2.53,8	-7.3,-7.4,.94,-51,-58,-75,-73,-79	1.13,6.48,.34,17.6,1.72,2.47,2.76,4.38	8	Sigmoid	0.0707534	0.080905	-73.2897	3.8432
KYSE180_OESOPHAGUS	KYSE-180	17-AAG	HSP90	.0025,.0080,.025,.080,.25,.80,2.53,8	-27,-17,-10,-56,-86,-90,-92,-92	5.68,9.87,.39,17.4,.11,.31,.16,.54	8	Sigmoid	0.0784855	0.0753748	-89.9732	4.5305
KYSE30_OESOPHAGUS	KYSE-30	17-AAG	HSP90	.0025,.0080,.025,.080,.25,.80,2.53,8	-6.1,-2.4,-10,.59,-1.7,-49,-88,-92	7.91,9.46,4.15,4.56,6.41,2.55,2.28,.17	8	Sigmoid	0.788892	0.811485	-90.0829	2.8684
KYSE410_OESOPHAGUS	KYSE-410	17-AAG	HSP90	.0025,.0080,.025,.080,.25,.80,2.53,8	-22,-14,-4.2,-26,-45,-62,-71,-74	.52,5.21,5.43,14.1,3.28,24.3,14.4,13.6	8	Sigmoid	0.256322	0.269242	-81.6253	3.1735
KYSE450_OESOPHAGUS	KYSE-450	17-AAG	HSP90	.0025,.0080,.025,.080,.25,.80,2.53,8	-17,-11,-14,3.71,-15,-57,-83,-89	7.86,9.98,2.76,16.4,1.91,4.01,2.18,1.18	8	Sigmoid	0.700846	0.710196	-86.8442	2.76
KYSE510_OESOPHAGUS	KYSE-510	17-AAG	HSP90	.0025,.0080,.025,.080,.25,.80,2.53,8	-11,.92,-1.00,-2.2,-81,-89,-93,-93	4.21,8.15,3.77,6.06,.80,.066,.20,1.22	8	Sigmoid	0.170954	0.175445	-91.5856	3.7623
KYSE520_OESOPHAGUS	KYSE-520	17-AAG	HSP90	.0025,.0080,.025,.080,.25,.80,2.53,8	-22,-13,-20,-49,-78,-81,-83,-81	19.1,4.10,1.71,4.04,2.31,3.47,.39,.22	8	Sigmoid	0.0737319	0.0798996	-82.2803	4.248
KYSE70_OESOPHAGUS	KYSE-70	17-AAG	HSP90	.0025,.0080,.025,.080,.25,.80,2.53,8	-7.6,-.90,-24,-60,-64,-80,-79,-81	2.13,.22,6.42,.55,3.71,.73,2.22,.081	8	Sigmoid	0.0447228	0.0603563	-78.5162	4.2296
L33_PANCREAS	L3.3	17-AAG	HSP90	.0025,.0080,.025,.080,.25,.80,2.53,8	-7.6,-6.0,-13,-34,-63,-57,-65,-61	9.13,10.0,7.49,23.6,7.06,1.97,3.93,1.56	8	Sigmoid	0.101758	0.157321	-59.6936	3.2074
L363_HAEMATOPOIETIC_AND_LYMPHOID_TISSUE	L-363	17-AAG	HSP90	.0025,.0080,.025,.080,.25,.80,2.53,8	6.86,11.2,-58,-87,-88,-92,-93,-92	20.6,4.87,5.32,1.50,1.08,.13,.20,.048	8	Sigmoid	0.0215989	0.0237137	-90.3877	5.0957
L428_HAEMATOPOIETIC_AND_LYMPHOID_TISSUE	L-428	17-AAG	HSP90	.0025,.0080,.025,.080,.25,.80,2.53,8	-10,-9.9,-9.9,-9.1,-18,-32,-71,-77	5.70,7.56,5.68,2.84,13.6,2.32,.29,.58	8	Sigmoid	1.0815	1.25402	-77.2527	2.9575
LC1SQSF_LUNG	LC-1/sq-SF	17-AAG	HSP90	.0025,.0080,.025,.080,.25,.80,2.53,8	-20,-12,-9.3,-16,-48,-55,-66,-65	7.98,9.88,7.45,19.2,4.87,4.32,4.17,1.39	8	Sigmoid	0.184551	0.289881	-62.7776	2.7908
LCLC103H_LUNG	LCLC-103H	17-AAG	HSP90	.0025,.0080,.025,.080,.25,.80,2.53,8	-25,-14,-17,-18,-19,-42,-39,-68	.21,5.95,12.4,13.0,17.3,4.05,8.58,8.06	8	Sigmoid	8.51279	3.66645	-66.965	2.8339
LN18_CENTRAL_NERVOUS_SYSTEM	LN-18	17-AAG	HSP90	.0025,.0080,.025,.080,.25,.80,2.53,8	-41,-22,6.64,-75,-93,-95,-95,-95	3.10,4.65,33.3,5.69,.94,1.83,.17,.34	8	Sigmoid	0.0647704	0.060398	-94.6918	5.1669
LN229_CENTRAL_NERVOUS_SYSTEM	LN-229	17-AAG	HSP90	.0025,.0080,.025,.080,.25,.80,2.53,8	-5.7,2.50,-19,-59,-75,-74,-76,-76	3.84,5.40,11.6,7.77,2.08,4.16,3.23,2.65	8	Sigmoid	0.0467195	0.0611674	-75.61	4.0027
LOUNH91_LUNG	LOU-NH91	17-AAG	HSP90	.0025,.0080,.025,.080,.25,.80,2.53,8	-2.0,3.99,-42,-40,-39,-25,-54,-42	11.0,.050,9.49,.47,11.6,19.2,2.41,10.6	8	Sigmoid	0.0152384	8	-43.2308	2.6406
LOXIMVI_SKIN	LOX IMVI	17-AAG	HSP90	.0025,.0080,.025,.080,.25,.80,2.53,8	-12,-6.1,-3.9,-3.3,-80,-95,-96,-95	3.02,1.30,2.97,2.87,1.83,.19,.072,.14	8	Sigmoid	0.186254	0.185418	-95.3964	4.0766
LP1_HAEMATOPOIETIC_AND_LYMPHOID_TISSUE	LP-1	17-AAG	HSP90	.0025,.0080,.025,.080,.25,.80,2.53,8	-.90,18.6,12.0,-8.4,-31,-54,-55,-65	26.0,58.7,34.9,46.1,11.7,12.9,8.01,3.27	8	Sigmoid	0.295196	0.610797	-61.161	3.2781
LS123_LARGE_INTESTINE	LS123	17-AAG	HSP90	.0025,.0080,.025,.080,.25,.80,2.53,8	-15,-10,11.4,7.14,-38,-47,-52,-65	17.0,10.5,13.1,10.6,26.6,11.1,6.03,.70	8	Sigmoid	0.220571	0.349258	-54.8995	2.3211
LS411N_LARGE_INTESTINE	LS411N	17-AAG	HSP90	.0025,.0080,.025,.080,.25,.80,2.53,8	-1.5,-29,6.97,-48,-89,-91,-92,-93	7.29,30.3,5.42,18.6,2.54,.44,1.32,.0018	8	Sigmoid	0.0786106	0.0817935	-91.1963	4.496
LS513_LARGE_INTESTINE	LS513	17-AAG	HSP90	.0025,.0080,.025,.080,.25,.80,2.53,8	-9.4,-3.6,-45,-55,-78,-91,-93,-93	20.0,23.8,5.40,24.0,21.1,1.63,1.13,.67	8	Sigmoid	0.0196856	0.02909	-93.8789	4.3214
LU99_LUNG	LU99	17-AAG	HSP90	.0025,.0080,.025,.080,.25,.80,2.53,8	-25,-17,-16,-85,-94,-95,-96,-95	6.67,10.6,3.08,.98,.24,.39,1.32,.29	8	Sigmoid	0.0562665	0.0522986	-94.994	5.2031
LUDLU1_LUNG	LUDLU-1	17-AAG	HSP90	.0025,.0080,.025,.080,.25,.80,2.53,8	-11,-.58,-15,-69,-61,-67,-69,-73	4.37,23.6,9.46,8.51,1.08,5.58,5.15,3.16	8	Sigmoid	0.0421098	0.0486961	-68.192	3.2861
M059J	M059J	17-AAG	HSP90	.0025,.0080,.025,.080,.25,.80,2.53,8	-28,3.53,-15,-28,-77,-86,-89,-86	10.0,1.58,17.4,25.4,3.91,3.78,1.73,4.28	8	Sigmoid	0.0744086	0.0928636	-87.5649	3.9354
MALME3M_SKIN	Malme-3M	17-AAG	HSP90	.0025,.0080,.025,.080,.25,.80,2.53,8	-15,-8.1,-10,-38,-76,-78,-79,-78	25.4,23.4,7.74,9.15,1.97,.95,.35,1.40	8	Sigmoid	0.0695635	0.0907232	-78.7188	3.6466
MB157_BREAST	MB 157	17-AAG	HSP90	.0025,.0080,.025,.080,.25,.80,2.53,8	5.30,-2.4,-.43,-22,-62,-65,-61,-64	21.5,26.7,.98,2.71,2.08,2.52,3.84,5.69	8	Sigmoid	0.0951964	0.124792	-63.2729	3.3281
MC116_HAEMATOPOIETIC_AND_LYMPHOID_TISSUE	MC116	17-AAG	HSP90	.0025,.0080,.025,.080,.25,.80,2.53,8	-20,-15,-16,4.97,-.50,-58,-95,-94	21.9,17.1,6.40,20.9,18.7,9.34,.48,.18	8	Sigmoid	0.765346	0.741353	-94.4646	3.4533
MCAS_OVARY	MCAS	17-AAG	HSP90	.0025,.0080,.025,.080,.25,.80,2.53,8	-8.8,-6.8,-8.4,-50,-71,-78,-78,-77	4.50,1.09,5.96,11.6,1.85,3.83,1.62,4.46	8	Sigmoid	0.0660413	0.0729731	-75.8583	3.6897
MCF7_BREAST	MCF7	17-AAG	HSP90	.0025,.0080,.025,.080,.25,.80,2.53,8	-41,-6.2,-33,-12,-89,-69,-99,-81	16.4,54.9,27.0,4.75,15.3,11.5,2.30,14.4	8	Linear	NA	0.018761	-88.4805	2.2316
MDAMB157_BREAST	MDA-MB-157	17-AAG	HSP90	.0025,.0080,.025,.080,.25,.80,2.53,8	-9.6,23.7,-6.9,-14,-24,-5.6,-33,11.6	7.18,13.7,28.5,5.76,6.83,.56,7.40,2.18	8	Constant	NA	8	-8.078	0.8792
MDAMB175VII_BREAST	MDA-MB-175-VII	17-AAG	HSP90	.0025,.0080,.025,.080,.25,.80,2.53,8	10.2,1.44,-42,-62,-61,-60,-69,-62	9.21,8.75,6.57,9.56,4.64,11.0,2.14,10.9	8	Sigmoid	0.0176045	0.0328273	-63.1817	3.1627
MDAMB415_BREAST	MDA-MB-415	17-AAG	HSP90	.0025,.0080,.025,.080,.25,.80,2.53,8	-14,-8.5,-69,-77,-84,-85,-92,-85	23.8,39.1,3.00,1.70,.60,10.2,15.2,1.23	8	Sigmoid	0.0206032	0.0184074	-82.0868	3.8425
MDAMB435S_SKIN	MDA-MB-435S	17-AAG	HSP90	.0025,.0080,.025,.080,.25,.80,2.53,8	3.98,4.54,1.75,-52,-54,-58,-55,-65	2.46,1.95,5.41,3.09,4.16,3.35,.22,.48	8	Sigmoid	0.0502703	0.0762272	-58.0663	2.9144
MDAMB436_BREAST	MDA-MB-436	17-AAG	HSP90	.0025,.0080,.025,.080,.25,.80,2.53,8	-2.2,8.65,-14,-31,-45,-44,-47,-45	9.15,2.45,5.88,1.08,10.6,3.87,8.74,6.10	8	Sigmoid	0.0415305	8	-45.4348	2.2556
MDAMB453_BREAST	MDA-MB-453	17-AAG	HSP90	.0025,.0080,.025,.080,.25,.80,2.53,8	-32,-5.2,-80,-96,-98,-97,-96,-95	4.71,2.28,1.43,.91,1.19,.24,.26,.14	8	Sigmoid	0.0141036	0.0155305	-96.4596	5.5367
MDAMB468_BREAST	MDA-MB-468	17-AAG	HSP90	.0025,.0080,.025,.080,.25,.80,2.53,8	1.27,8.78,-8.7,-8.3,-30,-60,-56,-59	27.3,14.5,8.03,.17,10.4,6.78,1.66,3.68	8	Sigmoid	0.2658	0.36703	-58.3091	2.575
MEC1_HAEMATOPOIETIC_AND_LYMPHOID_TISSUE	MEC-1	17-AAG	HSP90	.0025,.0080,.025,.080,.25,.80,2.53,8	-4.1,-6.0,4.31,-2.2,-37,-62,-73,-74	10.4,18.3,1.14,8.16,11.7,1.76,1.80,7.59	8	Sigmoid	0.271681	0.435087	-73.7455	2.8608
MEG01_HAEMATOPOIETIC_AND_LYMPHOID_TISSUE	MEG-01	17-AAG	HSP90	.0025,.0080,.025,.080,.25,.80,2.53,8	-12,-9.1,2.77,-14,-17,-41,-75,-89	17.9,8.93,4.11,29.8,8.65,2.84,3.41,1.94	8	Sigmoid	0.978063	1.05018	-89.5034	2.6177
MELHO_SKIN	MEL-HO	17-AAG	HSP90	.0025,.0080,.025,.080,.25,.80,2.53,8	-15,-7.7,-6.0,-12,-49,-44,-46,-52	17.4,4.44,8.30,2.83,8.89,3.76,8.93,1.74	8	Sigmoid	0.115499	8	-48.0658	2.0796
MESSA_SOFT_TISSUE	MES-SA	17-AAG	HSP90	.0025,.0080,.025,.080,.25,.80,2.53,8	-8.1,-2.6,-19,-90,-94,-94,-94,-93	5.88,6.47,4.08,.45,.71,.36,.26,.044	8	Sigmoid	0.0375814	0.0378118	-93.5175	4.9795
MEWO_SKIN	MeWo	17-AAG	HSP90	.0025,.0080,.025,.080,.25,.80,2.53,8	-.30,-26,-8.8,-13,-26,-14,-39,-28	14.0,11.1,1.12,.55,16.8,20.5,4.79,12.4	8	Constant	NA	8	-16.8128	2.3806
MFE280_ENDOMETRIUM	MFE-280	17-AAG	HSP90	.0025,.0080,.025,.080,.25,.80,2.53,8	-12,-19,-.59,-8.2,-55,-65,-74,-78	2.60,6.79,1.90,14.9,5.87,5.03,9.76,9.41	8	Sigmoid	0.162894	0.207527	-65.6495	3.2444
MFE296_ENDOMETRIUM	MFE-296	17-AAG	HSP90	.0025,.0080,.025,.080,.25,.80,2.53,8	-32,-11,8.50,-2.4,-43,-71,-86,-87	4.17,5.53,16.6,3.32,3.49,2.37,1.38,.98	8	Sigmoid	0.287811	0.328075	-85.4244	2.9064
MFE319_ENDOMETRIUM	MFE-319	17-AAG	HSP90	.0025,.0080,.025,.080,.25,.80,2.53,8	-40,9.02,-5.7,10.2,-55,-61,-76,-65	9.05,5.29,30.2,40.6,16.3,.043,3.69,5.38	8	Linear	NA	0.0796975	-71.5064	2.5464
MG63_BONE	MG-63	17-AAG	HSP90	.0025,.0080,.025,.080,.25,.80,2.53,8	-11,-12,-2.5,-2.2,-9.9,-49,-63,-65	2.64,1.23,1.44,1.17,2.36,2.30,4.13,4.71	8	Sigmoid	0.592984	0.814632	-64.4541	1.3119
MHHES1_BONE	MHH-ES-1	17-AAG	HSP90	.0025,.0080,.025,.080,.25,.80,2.53,8	-16,6.62,-.88,-8.8,-84,-87,-88,-89	5.71,12.1,12.9,1.42,1.78,.75,2.29,3.53	8	Sigmoid	0.140643	0.146468	-88.0054	4.5868
MIAPACA2_PANCREAS	MIA PaCa-2	17-AAG	HSP90	.0025,.0080,.025,.080,.25,.80,2.53,8	-17,-22,-18,-72,-82,-81,-82,-81	12.5,6.28,16.8,6.74,3.58,6.35,2.14,3.59	8	Sigmoid	0.0183037	0.0209569	-84.4481	4.5336
MINO_HAEMATOPOIETIC_AND_LYMPHOID_TISSUE	Mino	17-AAG	HSP90	.0025,.0080,.025,.080,.25,.80,2.53,8	-39,-40,-27,-56,-81,-95,-95,-95	14.3,24.3,10.8,17.4,3.91,.70,.012,.47	8	Sigmoid	0.122466	0.0819973	-95.5949	4.9855
MJ_HAEMATOPOIETIC_AND_LYMPHOID_TISSUE	MJ	17-AAG	HSP90	.0025,.0080,.025,.080,.25,.80,2.53,8	-5.0,17.9,-13,-38,-88,-94,-96,-95	19.1,8.12,14.7,3.66,.97,.12,.055,1.71	8	Sigmoid	0.0850556	0.0971613	-95.9257	4.5197
MKN45_STOMACH	MKN-45	17-AAG	HSP90	.0025,.0080,.025,.080,.25,.80,2.53,8	-13,.72,-77,-85,-88,-86,-86,-88	8.93,12.6,6.35,5.63,2.24,4.98,1.00,3.47	8	Sigmoid	0.0173213	0.0178598	-86.6909	5.2123
MKN74_STOMACH	MKN74	17-AAG	HSP90	.0025,.0080,.025,.080,.25,.80,2.53,8	-35,-9.5,-26,-32,-59,-57,-65,-70	1.33,6.04,2.48,16.3,3.35,17.7,6.76,8.34	8	Sigmoid	0.137193	0.169061	-65.8051	3.2581
MKN7_STOMACH	MKN7	17-AAG	HSP90	.0025,.0080,.025,.080,.25,.80,2.53,8	4.74,-17,-32,-31,-10,-40,-54,-62	27.4,11.8,54.5,14.4,17.2,3.07,15.9,5.72	8	Sigmoid	0.761752	0.996641	-59.111	2.6606
MOGGCCM_CENTRAL_NERVOUS_SYSTEM	MOG-G-CCM	17-AAG	HSP90	.0025,.0080,.025,.080,.25,.80,2.53,8	3.75,-3.8,-3.7,-3.8,-48,-64,-72,-71	8.25,7.20,2.39,9.98,3.21,4.58,3.95,.096	8	Sigmoid	0.196639	0.271819	-69.487	2.3529
MOLP8_HAEMATOPOIETIC_AND_LYMPHOID_TISSUE	MOLP-8	17-AAG	HSP90	.0025,.0080,.025,.080,.25,.80,2.53,8	-21,2.38,.70,-6.3,-40,-78,-90,-88	13.3,5.54,15.6,21.6,1.14,13.7,.18,4.18	8	Sigmoid	0.295537	0.323332	-88.965	3.7225
MOLT16_HAEMATOPOIETIC_AND_LYMPHOID_TISSUE	MOLT-16	17-AAG	HSP90	.0025,.0080,.025,.080,.25,.80,2.53,8	9.26,3.07,-3.8,-3.0,-41,-59,-88,-90	18.4,14.9,21.3,10.1,11.0,4.57,.91,1.08	8	Sigmoid	0.362072	0.447354	-91.9032	3.3586
MONOMAC1_HAEMATOPOIETIC_AND_LYMPHOID_TISSUE	MONO-MAC-1	17-AAG	HSP90	.0025,.0080,.025,.080,.25,.80,2.53,8	-15,-34,-66,-87,-92,-93,-93,-93	13.6,14.5,2.11,2.08,.12,.024,.56,.11	8	Sigmoid	0.0154404	0.0144598	-93.5516	6.104
MORCPR_LUNG	MOR/CPR	17-AAG	HSP90	.0025,.0080,.025,.080,.25,.80,2.53,8	-8.1,-34,-7.0,-23,-71,-83,-85,-85	18.6,3.19,2.35,47.1,9.00,.37,.72,5.21	8	Sigmoid	0.0749162	0.0763385	-81.7188	3.875
MPP89_PLEURA	MPP 89	17-AAG	HSP90	.0025,.0080,.025,.080,.25,.80,2.53,8	-2.2,2.79,-5.4,-5.1,-62,-73,-68,-78	16.1,15.1,17.2,10.7,10.7,4.64,5.13,3.35	8	Sigmoid	0.165938	0.200979	-73.0341	2.8561
MSTO211H_PLEURA	MSTO-211H	17-AAG	HSP90	.0025,.0080,.025,.080,.25,.80,2.53,8	-21,-5.0,-6.6,-28,-59,-81,-90,-93	13.5,5.38,8.14,7.65,3.65,.044,1.87,1.47	8	Sigmoid	0.186413	0.190374	-92.2028	3.6676
NCIH1048_LUNG	NCI-H1048	17-AAG	HSP90	.0025,.0080,.025,.080,.25,.80,2.53,8	-6.8,-25,-21,-74,-89,-88,-88,-89	7.52,15.1,9.59,7.61,.56,1.19,.069,.61	8	Sigmoid	0.048311	0.0486221	-88.725	4.7653
NCIH1092_LUNG	NCI-H1092	17-AAG	HSP90	.0025,.0080,.025,.080,.25,.80,2.53,8	4.17,-9.0,-9.9,13.1,4.50,-15,-38,-50	3.37,5.33,23.5,24.4,16.9,15.0,23.7,5.22	8	Sigmoid	1.29968	8	-49.7042	1.0754
NCIH1155_LUNG	NCI-H1155	17-AAG	HSP90	.0025,.0080,.025,.080,.25,.80,2.53,8	-23,-22,-3.4,-33,-77,-82,-85,-86	18.6,26.5,21.2,14.0,.39,4.44,.39,2.12	8	Sigmoid	0.111737	0.117387	-84.9571	3.8781
NCIH1184_LUNG	NCI-H1184	17-AAG	HSP90	.0025,.0080,.025,.080,.25,.80,2.53,8	24.6,115,9.06,-23,-9.5,-68,-89,-90	20.2,108,18.7,.039,56.5,26.0,.57,.94	8	Sigmoid	0.10352	0.230963	-90.8692	3.0332
NCIH1299_LUNG	NCI-H1299	17-AAG	HSP90	.0025,.0080,.025,.080,.25,.80,2.53,8	3.77,14.1,-6.3,1.52,-46,-87,-89,-89	12.7,7.95,13.1,8.34,7.10,.98,1.38,1.01	8	Sigmoid	0.232555	0.267252	-89.3551	3.5108
NCIH1339_LUNG	NCI-H1339	17-AAG	HSP90	.0025,.0080,.025,.080,.25,.80,2.53,8	-12,5.98,-45,-63,-72,-77,-71,-71	2.27,12.7,16.4,5.27,2.99,.57,.36,3.25	8	Sigmoid	0.0238042	0.0273366	-71.0591	4.4088
NCIH1341_LUNG	NCI-H1341	17-AAG	HSP90	.0025,.0080,.025,.080,.25,.80,2.53,8	-22,-23,-66,-79,-81,-80,-86,-88	.24,21.6,3.76,4.20,13.2,2.90,5.22,.11	8	Sigmoid	0.0142672	0.0137958	-84.2882	5.2972
NCIH1355_LUNG	NCI-H1355	17-AAG	HSP90	.0025,.0080,.025,.080,.25,.80,2.53,8	-15,-13,-3.5,-45,-48,-56,-51,-58	.40,.81,1.03,16.8,8.62,8.62,5.08,10.3	8	Sigmoid	0.0634516	0.104489	-53.2629	2.7409
NCIH1373_LUNG	NCI-H1373	17-AAG	HSP90	.0025,.0080,.025,.080,.25,.80,2.53,8	-13,-19,-19,-56,-63,-67,-67,-68	3.63,7.74,4.03,11.5,.13,1.79,5.71,1.61	8	Sigmoid	0.0530461	0.067688	-66.2928	3.7468
NCIH1563_LUNG	NCI-H1563	17-AAG	HSP90	.0025,.0080,.025,.080,.25,.80,2.53,8	-2.1,-5.6,-.47,1.54,-63,-80,-78,-74	.24,10.5,4.49,10.6,10.1,1.09,2.58,5.50	8	Sigmoid	0.192884	0.215864	-77.6755	3.2288
NCIH1568_LUNG	NCI-H1568	17-AAG	HSP90	.0025,.0080,.025,.080,.25,.80,2.53,8	8.02,-2.0,-4.8,27.6,-30,-45,-43,-37	13.4,9.08,3.26,12.6,10.8,5.18,3.91,.043	8	Sigmoid	0.210891	8	-41.8213	1.527
NCIH1573_LUNG	NCI-H1573	17-AAG	HSP90	.0025,.0080,.025,.080,.25,.80,2.53,8	-39,-15,-25,-36,-62,-51,-71,-58	11.7,18.4,21.5,3.05,4.29,4.79,13.5,9.78	8	Sigmoid	0.112009	0.128462	-59.3014	3.9417
NCIH1581_LUNG	NCI-H1581	17-AAG	HSP90	.0025,.0080,.025,.080,.25,.80,2.53,8	-23,-23,6.48,-5.6,2.46,-64,-68,-74	7.93,10.9,49.7,13.8,14.4,8.15,2.00,1.87	8	Sigmoid	0.559312	0.605426	-71.0302	2.4837
NCIH1648_LUNG	NCI-H1648	17-AAG	HSP90	.0025,.0080,.025,.080,.25,.80,2.53,8	-24,-6.4,-3.6,-22,-41,-28,-45,-33	8.88,11.3,14.1,7.04,.34,.97,6.94,10.5	8	Sigmoid	0.0854432	8	-37.0171	1.8947
NCIH1650_LUNG	NCI-H1650	17-AAG	HSP90	.0025,.0080,.025,.080,.25,.80,2.53,8	-8.8,-5.0,-43,-73,-79,-78,-82,-82	9.94,.060,2.51,.81,1.66,2.37,.67,2.68	8	Sigmoid	0.0240269	0.0306615	-79.9668	4.5681
NCIH1651_LUNG	NCI-H1651	17-AAG	HSP90	.0025,.0080,.025,.080,.25,.80,2.53,8	-13,2.27,.28,-20,-36,-64,-64,-71	17.9,2.51,16.9,9.88,23.5,1.10,2.21,4.22	8	Sigmoid	0.129098	0.243238	-67.7556	2.669
NCIH1666_LUNG	NCI-H1666	17-AAG	HSP90	.0025,.0080,.025,.080,.25,.80,2.53,8	-32,-26,-74,-87,-84,-84,-82,-79	24.2,3.22,2.25,1.09,1.82,3.40,4.03,.46	8	Sigmoid	0.017759	0.0169548	-82.906	4.712
NCIH1693_LUNG	NCI-H1693	17-AAG	HSP90	.0025,.0080,.025,.080,.25,.80,2.53,8	-13,-5.4,-4.6,16.2,-30,-39,-48,-58	23.3,3.66,19.1,12.0,17.2,11.1,14.3,10.0	8	Sigmoid	0.235707	8	-48.6202	1.6738
NCIH1694_LUNG	NCI-H1694	17-AAG	HSP90	.0025,.0080,.025,.080,.25,.80,2.53,8	-8.9,9.34,12.1,30.4,11.2,-42,-44,-57	19.5,62.8,21.0,19.1,.73,10.00,33.1,24.6	8	Linear	NA	3.34978	-55.1571	1.4558
NCIH1703_LUNG	NCI-H1703	17-AAG	HSP90	.0025,.0080,.025,.080,.25,.80,2.53,8	-3.8,8.84,-18,-79,-81,-82,-84,-84	17.5,16.4,3.61,1.96,7.05,2.76,1.15,2.40	8	Sigmoid	0.0339701	0.0391211	-83.1629	4.6215
NCIH1792_LUNG	NCI-H1792	17-AAG	HSP90	.0025,.0080,.025,.080,.25,.80,2.53,8	-23,-7.4,-24,-40,-80,-90,-91,-90	4.18,4.44,4.85,2.64,.74,.89,.22,1.11	8	Sigmoid	0.113282	0.103015	-90.7608	4.2291
NCIH1793_LUNG	NCI-H1793	17-AAG	HSP90	.0025,.0080,.025,.080,.25,.80,2.53,8	-14,1.29,-12,-35,-47,-56,-55,-52	9.62,13.8,6.70,22.1,15.7,12.0,7.42,15.3	8	Sigmoid	0.0715223	0.238597	-53.8211	1.6359
NCIH1869_LUNG	NCI-H1869	17-AAG	HSP90	.0025,.0080,.025,.080,.25,.80,2.53,8	21.1,-7.3,-43,-47,-49,-53,-52,-53	3.06,14.3,9.44,6.72,2.45,18.9,14.4,9.92	8	Sigmoid	0.00895896	0.100021	-50.6942	3.0418
NCIH1915_LUNG	NCI-H1915	17-AAG	HSP90	.0025,.0080,.025,.080,.25,.80,2.53,8	-11,-5.3,-35,-83,-94,-94,-96,-95	3.20,6.97,5.12,.77,.50,.73,.20,.12	8	Sigmoid	0.0361562	0.0353937	-94.7539	5.2552
NCIH1944_LUNG	NCI-H1944	17-AAG	HSP90	.0025,.0080,.025,.080,.25,.80,2.53,8	-11,-18,-49,-92,-111,-111,-111,-111	1.95,1.24,19.8,5.81,4.32,2.77,.17,3.97	8	Sigmoid	0.0337544	0.0262667	-111.338	4.244
NCIH1975_LUNG	NCI-H1975	17-AAG	HSP90	.0025,.0080,.025,.080,.25,.80,2.53,8	-20,-2.4,-30,-57,-79,-79,-80,-78	5.72,4.87,9.40,10.4,2.10,1.28,1.34,.58	8	Sigmoid	0.0531032	0.0556951	-79.0797	3.3781
NCIH2009_LUNG	NCI-H2009	17-AAG	HSP90	.0025,.0080,.025,.080,.25,.80,2.53,8	-9.7,-15,-1.5,-30,-58,-77,-83,-84	6.19,5.65,7.15,4.35,4.84,6.90,2.06,3.09	8	Sigmoid	0.166795	0.188103	-83.5732	3.6954
NCIH2023_LUNG	NCI-H2023	17-AAG	HSP90	.0025,.0080,.025,.080,.25,.80,2.53,8	-9.1,-15,-36,-69,-64,-68,-73,-72	19.8,6.43,28.5,4.08,.053,.96,2.67,1.68	8	Sigmoid	0.0210536	0.0233953	-69.2872	3.4569
NCIH2030_LUNG	NCI-H2030	17-AAG	HSP90	.0025,.0080,.025,.080,.25,.80,2.53,8	-47,-15,-21,-72,-83,-85,-85,-85	57.4,1.85,5.89,1.67,2.16,.81,.90,1.01	8	Sigmoid	0.0476996	0.0490663	-84.567	4.9167
NCIH2052_PLEURA	NCI-H2052	17-AAG	HSP90	.0025,.0080,.025,.080,.25,.80,2.53,8	-8.4,-3.1,-8.6,-14,-53,-73,-77,-81	3.55,.41,.80,4.31,1.21,2.48,4.36,2.34	8	Sigmoid	0.193891	0.23807	-78.4815	2.8877
NCIH2085_LUNG	NCI-H2085	17-AAG	HSP90	.0025,.0080,.025,.080,.25,.80,2.53,8	-7.4,-3.6,-4.3,14.0,-27,-46,-73,-64	13.4,9.63,9.09,7.54,3.65,.73,1.60,1.49	8	Sigmoid	0.435018	0.761869	-68.1898	2.2438
NCIH2087_LUNG	NCI-H2087	17-AAG	HSP90	.0025,.0080,.025,.080,.25,.80,2.53,8	-18,-2.9,-26,-48,-52,-46,-55,-52	.55,1.11,8.97,6.05,6.14,1.91,1.81,4.56	8	Sigmoid	0.0278972	0.0640936	-50.6177	3.0497
NCIH211_LUNG	NCI-H211	17-AAG	HSP90	.0025,.0080,.025,.080,.25,.80,2.53,8	4.51,12.3,-18,-38,-70,-64,-68,-71	21.5,21.5,6.12,5.49,6.52,3.35,2.74,2.91	8	Sigmoid	0.0218939	0.125717	-66.0795	3.2255
NCIH2122_LUNG	NCI-H2122	17-AAG	HSP90	.0025,.0080,.025,.080,.25,.80,2.53,8	-25,-21,-47,-98,-100,-98,-100,-102	27.5,14.5,4.62,4.07,.40,1.99,.45,.90	8	Sigmoid	0.0315306	0.0264095	-99.9388	4.996
NCIH2170_LUNG	NCI-H2170	17-AAG	HSP90	.0025,.0080,.025,.080,.25,.80,2.53,8	-19,-24,-67,-73,-69,-70,-74,-68	11.9,6.84,.57,.41,2.89,4.39,.98,5.83	8	Sigmoid	0.0138364	0.0152815	-71.0229	4.5194
NCIH2172_LUNG	NCI-H2172	17-AAG	HSP90	.0025,.0080,.025,.080,.25,.80,2.53,8	-37,4.55,6.34,20.3,-117,-169,-239,-181	28.3,6.11,10.4,38.0,25.7,41.2,35.5,54.9	8	Linear	NA	0.00589946	-227.126	1.7525
NCIH2228_LUNG	NCI-H2228	17-AAG	HSP90	.0025,.0080,.025,.080,.25,.80,2.53,8	-2.1,17.3,-8.9,-38,-68,-66,-76,-76	3.27,9.50,4.43,.97,2.34,.089,2.76,2.60	8	Sigmoid	0.0767647	0.113416	-73.6834	2.7224
NCIH226_LUNG	NCI-H226	17-AAG	HSP90	.0025,.0080,.025,.080,.25,.80,2.53,8	-7.7,-6.8,-17,-1.4,-44,-30,-60,-43	7.64,3.12,1.84,2.76,4.18,3.10,.84,3.38	8	Sigmoid	0.16176	8	-45.5534	2.0162
NCIH2286_LUNG	NCI-H2286	17-AAG	HSP90	.0025,.0080,.025,.080,.25,.80,2.53,8	-4.7,-6.7,-36,-80,-91,-91,-91,-91	6.35,.53,.82,2.28,.42,.51,.37,.47	8	Sigmoid	0.0327964	0.0345148	-91.3929	5.2895
NCIH23_LUNG	NCI-H23	17-AAG	HSP90	.0025,.0080,.025,.080,.25,.80,2.53,8	-3.8,4.99,-28,-68,-84,-85,-84,-84	17.7,5.62,9.63,5.32,.88,.96,3.41,.90	8	Sigmoid	0.036011	0.0465507	-84.582	4.2066
NCIH2444_LUNG	NCI-H2444	17-AAG	HSP90	.0025,.0080,.025,.080,.25,.80,2.53,8	-17,-1.0,6.73,-3.9,-49,-48,-65,-63	26.3,11.7,10.1,23.9,3.56,7.84,3.00,8.74	8	Sigmoid	0.155317	0.26805	-59.7257	2.3125
NCIH2452_PLEURA	NCI-H2452	17-AAG	HSP90	.0025,.0080,.025,.080,.25,.80,2.53,8	-4.2,6.09,-11,-25,-69,-82,-88,-84	3.15,5.48,10.5,7.35,.19,3.38,.28,2.24	8	Sigmoid	0.125032	0.147931	-85.4495	3.558
NCIH28_PLEURA	NCI-H28	17-AAG	HSP90	.0025,.0080,.025,.080,.25,.80,2.53,8	-7.7,-18,-16,-42,-56,-61,-60,-67	8.58,5.64,7.16,8.57,.15,.75,1.01,5.10	8	Sigmoid	0.0780773	0.148407	-61.6121	3.0959
NCIH322_LUNG	NCI-H322	17-AAG	HSP90	.0025,.0080,.025,.080,.25,.80,2.53,8	-19,-16,-54,-75,-82,-82,-82,-84	4.69,.74,5.90,.61,3.04,.86,.11,.49	8	Sigmoid	0.0238007	0.0247392	-81.8569	3.9905
NCIH3255_LUNG	NCI-H3255	17-AAG	HSP90	.0025,.0080,.025,.080,.25,.80,2.53,8	-13,-11,-8.2,-51,-54,-59,-53,-63	2.98,1.24,7.07,12.1,7.59,6.35,2.55,8.19	8	Sigmoid	0.0557148	0.0789722	-56.9132	2.8736
NCIH358_LUNG	NCI-H358	17-AAG	HSP90	.0025,.0080,.025,.080,.25,.80,2.53,8	-7.7,-6.3,-11,-51,-56,-54,-57,-60	1.73,3.82,7.77,1.45,2.13,3.03,5.76,6.50	8	Sigmoid	0.0473531	0.0759665	-56.5613	2.9418
NCIH441_LUNG	NCI-H441	17-AAG	HSP90	.0025,.0080,.025,.080,.25,.80,2.53,8	-18,-4.4,-15,-32,-53,-51,-54,-58	10.6,7.84,10.5,1.09,1.50,4.36,.26,2.76	8	Sigmoid	0.0818191	0.170634	-54.962	2.8905
NCIH460_LUNG	NCI-H460	17-AAG	HSP90	.0025,.0080,.025,.080,.25,.80,2.53,8	-3.9,2.80,-7.0,-65,-93,-94,-96,-95	4.09,1.04,6.55,3.05,1.04,1.24,2.03,1.27	8	Sigmoid	0.0615246	0.0637509	-94.7436	4.2751
NCIH520_LUNG	NCI-H520	17-AAG	HSP90	.0025,.0080,.025,.080,.25,.80,2.53,8	-19,.55,-9.0,-44,-60,-62,-63,-62	14.2,6.49,19.1,8.63,5.75,2.81,1.69,3.39	8	Sigmoid	0.0546028	0.0999791	-62.2588	2.9933
NCIH522_LUNG	NCI-H522	17-AAG	HSP90	.0025,.0080,.025,.080,.25,.80,2.53,8	-25,-10,-29,-34,-56,-57,-65,-61	17.9,33.0,3.39,24.9,9.41,.48,5.21,.85	8	Sigmoid	0.0710274	0.0796398	-60.4416	3.5106
NCIH647_LUNG	NCI-H647	17-AAG	HSP90	.0025,.0080,.025,.080,.25,.80,2.53,8	-13,-18,1.98,-32,-67,-74,-77,-83	28.4,1.59,34.5,13.7,7.23,.55,4.54,4.47	8	Sigmoid	0.144129	0.146558	-78.727	3.1829
NCIH650_LUNG	NCI-H650	17-AAG	HSP90	.0025,.0080,.025,.080,.25,.80,2.53,8	-11,-7.7,2.96,-16,-44,-79,-96,-97	.26,2.77,9.41,1.09,4.65,4.64,.83,.35	8	Sigmoid	0.326179	0.306331	-97.0946	3.3292
NCIH661_LUNG	NCI-H661	17-AAG	HSP90	.0025,.0080,.025,.080,.25,.80,2.53,8	1.05,.62,7.30,-7.3,-5.8,-25,-41,-46	2.46,4.87,1.31,13.8,4.56,15.9,23.2,8.34	8	Sigmoid	2.23014	8	-40.2332	1.1851
NCIH727_LUNG	NCI-H727	17-AAG	HSP90	.0025,.0080,.025,.080,.25,.80,2.53,8	-11,-12,-2.6,-3.9,-41,-40,-49,-46	13.9,4.08,20.6,21.7,4.35,25.2,15.1,19.3	8	Sigmoid	0.186605	0.347081	-59.2402	2.1313
NCIH747_LARGE_INTESTINE	NCI-H747	17-AAG	HSP90	.0025,.0080,.025,.080,.25,.80,2.53,8	-21,-13,-18,-49,-73,-73,-80,-78	1.70,2.39,5.56,7.89,2.86,1.54,3.73,.0035	8	Sigmoid	0.0767687	0.0841203	-76.6308	4.1782
NCIH810_LUNG	NCI-H810	17-AAG	HSP90	.0025,.0080,.025,.080,.25,.80,2.53,8	-12,-2.9,-3.3,5.66,-17,-32,-42,-43	10.7,4.01,5.36,5.15,4.94,1.22,1.47,5.83	8	Sigmoid	0.395941	8	-43.3635	1.5995
NCIN87_STOMACH	NCI-N87	17-AAG	HSP90	.0025,.0080,.025,.080,.25,.80,2.53,8	-33,-54,-85,-87,-86,-86,-87,-89	20.6,9.38,3.71,2.84,.20,.74,.23,.44	8	Sigmoid	0.0117111	0.00628035	-87.0378	6.109
NCO2_HAEMATOPOIETIC_AND_LYMPHOID_TISSUE	NCO2	17-AAG	HSP90	.0025,.0080,.025,.080,.25,.80,2.53,8	-7.3,-11,15.8,-26,-85,-91,-93,-93	10.5,9.52,22.0,.58,.88,.16,1.84,1.30	8	Sigmoid	0.112682	0.117011	-92.4354	4.4584
NIHOVCAR3_OVARY	NIH:OVCAR-3	17-AAG	HSP90	.0025,.0080,.025,.080,.25,.80,2.53,8	-6.2,-14,21.3,5.23,-52,-53,-49,-65	9.99,11.7,8.48,12.6,3.26,3.68,10.9,3.63	8	Sigmoid	0.163059	0.245932	-56.4245	2.8123
NUGC3_STOMACH	NUGC-3	17-AAG	HSP90	.0025,.0080,.025,.080,.25,.80,2.53,8	-5.9,-13,-2.6,-60,-69,-79,-83,-81	14.5,31.6,25.6,5.97,1.34,.85,2.76,1.87	8	Sigmoid	0.040485	0.0612407	-79.8706	4.1622
NUGC4_STOMACH	NUGC-4	17-AAG	HSP90	.0025,.0080,.025,.080,.25,.80,2.53,8	-28,-7.7,-66,-77,-78,-74,-78,-78	3.85,1.42,.64,.17,3.37,.69,.39,3.26	8	Sigmoid	0.0181315	0.0199103	-76.8972	4.9358
OC314_OVARY	OC 314	17-AAG	HSP90	.0025,.0080,.025,.080,.25,.80,2.53,8	-6.5,-6.1,-6.1,-4.4,-72,-72,-79,-80	2.76,1.52,.61,3.61,2.59,8.06,.41,2.03	8	Sigmoid	0.164563	0.18027	-78.2867	3.573
OC315_OVARY	OC 315	17-AAG	HSP90	.0025,.0080,.025,.080,.25,.80,2.53,8	-5.4,-13,-7.2,-23,-85,-88,-90,-92	6.91,.32,1.66,3.53,1.54,.67,.61,.47	8	Sigmoid	0.120721	0.121878	-89.9489	4.1939
OC316_OVARY	OC 316	17-AAG	HSP90	.0025,.0080,.025,.080,.25,.80,2.53,8	-5.7,-6.6,-3.6,-12,-72,-71,-83,-85	2.59,4.63,5.99,2.83,7.47,2.36,3.62,1.25	8	Sigmoid	0.148953	0.164771	-80.7781	3.4983
OCIAML2_HAEMATOPOIETIC_AND_LYMPHOID_TISSUE	OCI-AML2	17-AAG	HSP90	.0025,.0080,.025,.080,.25,.80,2.53,8	-9.1,-4.0,-5.5,-39,-96,-96,-95,-95	.52,1.76,5.46,6.31,.18,.020,.19,.013	8	Sigmoid	0.0893441	0.0886103	-95.6619	4.2295
OCIAML5_HAEMATOPOIETIC_AND_LYMPHOID_TISSUE	OCI-AML5	17-AAG	HSP90	.0025,.0080,.025,.080,.25,.80,2.53,8	-15,-12,-5.2,-4.9,-43,-79,-89,-89	3.76,6.69,.15,8.63,1.33,3.58,2.69,.093	8	Sigmoid	0.296932	0.305265	-88.5453	3.5381
OCILY10_HAEMATOPOIETIC_AND_LYMPHOID_TISSUE	OCI-LY10	17-AAG	HSP90	.0025,.0080,.025,.080,.25,.80,2.53,8	-54,-37,11.1,13.6,-9.2,-47,-56,-59	4.62,16.1,11.5,3.66,2.15,8.27,.84,13.5	8	Sigmoid	0.364336	0.91939	-57.6034	2.0726
OCUM1_STOMACH	OCUM-1	17-AAG	HSP90	.0025,.0080,.025,.080,.25,.80,2.53,8	-13,11.6,-19,-75,-90,-92,-93,-92	18.8,6.26,9.01,11.1,3.84,.016,.50,1.06	8	Sigmoid	0.040542	0.0463816	-92.1138	4.7362
OE21_OESOPHAGUS	OE21	17-AAG	HSP90	.0025,.0080,.025,.080,.25,.80,2.53,8	6.82,-30,-3.7,-38,-68,-71,-76,-73	22.3,31.1,11.7,2.55,2.05,1.65,5.32,2.01	8	Sigmoid	0.0854827	0.11216	-72.734	3.2699
OE33_OESOPHAGUS	OE33	17-AAG	HSP90	.0025,.0080,.025,.080,.25,.80,2.53,8	-25,-9.8,-31,-58,-79,-80,-81,-81	8.77,5.88,16.3,12.0,1.59,.83,1.42,2.70	8	Sigmoid	0.0566569	0.0585499	-80.1755	4.7147
ONCODG1_OVARY	ONCO-DG-1	17-AAG	HSP90	.0025,.0080,.025,.080,.25,.80,2.53,8	-3.3,-8.3,1.11,2.91,-69,-75,-78,-81	5.55,2.47,5.82,7.61,22.7,6.49,8.14,3.21	8	Sigmoid	0.190539	0.212087	-78.1413	3.252
ONS76_CENTRAL_NERVOUS_SYSTEM	ONS-76	17-AAG	HSP90	.0025,.0080,.025,.080,.25,.80,2.53,8	-3.4,-2.1,-1.3,11.5,-3.3,-25,-63,-75	12.0,.78,4.65,3.44,6.88,4.82,2.50,.18	8	Sigmoid	1.11896	1.56589	-74.455	1.904
OPM2_HAEMATOPOIETIC_AND_LYMPHOID_TISSUE	OPM-2	17-AAG	HSP90	.0025,.0080,.025,.080,.25,.80,2.53,8	-38,-30,-23,6.42,-15,-63,-82,-82	14.7,4.71,2.54,11.6,8.37,1.77,.72,1.00	8	Sigmoid	0.688127	0.666394	-82.3897	3.1534
OV90_OVARY	OV-90	17-AAG	HSP90	.0025,.0080,.025,.080,.25,.80,2.53,8	-.44,-3.6,-69,-75,-80,-80,-77,-85	1.05,2.38,3.36,4.10,.69,1.42,6.08,.18	8	Sigmoid	0.0165409	0.0185892	-79.9258	4.5708
OVCAR4_OVARY	OVCAR-4	17-AAG	HSP90	.0025,.0080,.025,.080,.25,.80,2.53,8	-6.7,-1.5,-1.9,-8.0,-33,-64,-73,-79	3.67,2.38,.029,2.20,5.62,1.91,4.71,.18	8	Sigmoid	0.333466	0.459155	-77.7787	2.2591
OVCAR8_OVARY	OVCAR-8	17-AAG	HSP90	.0025,.0080,.025,.080,.25,.80,2.53,8	-18,3.66,-6.3,-2.2,-90,-93,-93,-93	11.3,2.40,6.64,.89,.19,.31,.037,.35	8	Sigmoid	0.140892	0.146129	-93.4611	4.0967
OVMANA_OVARY	OVMANA	17-AAG	HSP90	.0025,.0080,.025,.080,.25,.80,2.53,8	2.42,3.24,1.57,2.14,-18,-75,-74,-71	5.26,3.09,2.73,7.49,3.27,4.77,10.3,5.88	8	Sigmoid	0.311431	0.364703	-73.7845	2.7475
OVSAHO_OVARY	OVSAHO	17-AAG	HSP90	.0025,.0080,.025,.080,.25,.80,2.53,8	-9.2,-4.2,-3.4,-8.6,-5.9,-6.8,-36,-61	3.33,5.15,2.75,11.5,12.6,13.6,5.02,5.90	8	Sigmoid	2.41636	3.46498	-61.4405	1.3862
OVTOKO_OVARY	OVTOKO	17-AAG	HSP90	.0025,.0080,.025,.080,.25,.80,2.53,8	-7.3,1.10,-3.7,.53,-26,-48,-61,-65	1.61,.14,.77,3.76,3.32,5.19,2.16,3.89	8	Sigmoid	0.385115	0.80582	-64.0979	2.0471
P12ICHIKAWA_HAEMATOPOIETIC_AND_LYMPHOID_TISSUE	P12-ICHIKAWA	17-AAG	HSP90	.0025,.0080,.025,.080,.25,.80,2.53,8	-12,-5.4,-3.3,.55,-24,-60,-84,-89	10.1,4.50,2.30,2.72,3.86,2.26,.048,1.26	8	Sigmoid	0.539912	0.594166	-88.3544	2.6965
P31FUJ_HAEMATOPOIETIC_AND_LYMPHOID_TISSUE	P31/FUJ	17-AAG	HSP90	.0025,.0080,.025,.080,.25,.80,2.53,8	-4.1,-.038,-8.1,-4.5,-12,-71,-92,-95	6.02,7.68,5.46,9.26,15.7,3.02,.096,.16	8	Sigmoid	0.540682	0.549714	-93.7657	2.6454
P3HR1_HAEMATOPOIETIC_AND_LYMPHOID_TISSUE	P3HR-1	17-AAG	HSP90	.0025,.0080,.025,.080,.25,.80,2.53,8	-35,2.79,-21,9.32,-14,-34,-80,-82	.34,2.11,6.87,17.5,19.3,7.83,1.25,.23	8	Sigmoid	0.97712	1.02066	-81.9458	2.5398
PANC0203_PANCREAS	Panc 02.03	17-AAG	HSP90	.0025,.0080,.025,.080,.25,.80,2.53,8	-6.6,5.63,2.91,-48,-77,-76,-75,-75	7.46,7.29,6.73,10.5,8.92,1.22,1.07,2.09	8	Sigmoid	0.0716607	0.0824584	-75.7199	3.4803
PANC0327_PANCREAS	Panc 03.27	17-AAG	HSP90	.0025,.0080,.025,.080,.25,.80,2.53,8	-13,-10,-2.9,-61,-83,-83,-85,-85	15.6,7.93,8.65,9.07,.0057,.81,1.33,.16	8	Sigmoid	0.0620062	0.0681105	-84.1727	4.3483
PANC0403_PANCREAS	Panc 04.03	17-AAG	HSP90	.0025,.0080,.025,.080,.25,.80,2.53,8	-3.4,-3.7,-14,-54,-71,-73,-73,-77	3.25,8.39,11.7,1.80,1.64,1.85,.16,6.55	8	Sigmoid	0.0489573	0.06935	-73.7875	2.6612
PANC1005_PANCREAS	Panc 10.05	17-AAG	HSP90	.0025,.0080,.025,.080,.25,.80,2.53,8	-17,-9.0,-8.2,-44,-73,-70,-71,-74	16.4,3.32,1.54,6.72,3.68,6.03,.56,1.17	8	Sigmoid	0.0766512	0.0869824	-72.3423	3.2431
PATU8902_PANCREAS	PA-TU-8902	17-AAG	HSP90	.0025,.0080,.025,.080,.25,.80,2.53,8	-4.1,-18,-2.9,-14,-19,-54,-55,-59	4.80,7.70,2.60,4.80,6.80,8.54,2.85,7.00	8	Sigmoid	0.379173	0.660463	-57.2301	2.4817
PC14_LUNG	PC-14	17-AAG	HSP90	.0025,.0080,.025,.080,.25,.80,2.53,8	-27,-16,-24,-41,-79,-85,-89,-87	12.2,3.68,8.05,.45,2.14,.27,.11,1.04	8	Sigmoid	0.111521	0.101145	-87.6463	4.4138
PC3_PROSTATE	PC-3	17-AAG	HSP90	.0025,.0080,.025,.080,.25,.80,2.53,8	-13,.54,-1.4,.99,-37,-52,-57,-70	10.4,3.70,4.57,9.18,1.09,.64,3.51,.61	8	Sigmoid	0.22423	0.388138	-60.0766	2.0787
PFEIFFER_HAEMATOPOIETIC_AND_LYMPHOID_TISSUE	Pfeiffer	17-AAG	HSP90	.0025,.0080,.025,.080,.25,.80,2.53,8	-18,8.56,-13,6.27,-29,-74,-95,-95	17.5,22.7,15.7,3.80,11.0,1.15,1.12,.62	8	Sigmoid	0.440399	0.449662	-95.8845	3.259
PK1_PANCREAS	PK-1	17-AAG	HSP90	.0025,.0080,.025,.080,.25,.80,2.53,8	-16,-15,-19,-53,-74,-85,-84,-88	6.35,3.82,6.04,4.17,3.19,.24,.73,2.50	8	Sigmoid	0.0772955	0.0787457	-85.6216	4.3709
PK45H_PANCREAS	PK-45H	17-AAG	HSP90	.0025,.0080,.025,.080,.25,.80,2.53,8	-25,2.02,-16,-24,-81,-90,-90,-87	.45,16.8,2.24,5.75,3.56,.80,1.87,.91	8	Sigmoid	0.137127	0.134197	-89.1131	3.7247
PK59_PANCREAS	PK-59	17-AAG	HSP90	.0025,.0080,.025,.080,.25,.80,2.53,8	-9.4,-9.2,-3.6,-.49,-69,-81,-80,-80	11.8,1.64,3.00,.39,8.59,1.31,1.80,1.33	8	Sigmoid	0.184374	0.199349	-80.634	3.0683
PL45_PANCREAS	PL45	17-AAG	HSP90	.0025,.0080,.025,.080,.25,.80,2.53,8	-15,-16,-27,-62,-79,-78,-77,-80	1.38,7.39,12.3,7.53,1.53,2.21,.43,2.67	8	Sigmoid	0.0484153	0.0531735	-78.3605	4.2099
PLCPRF5_LIVER	PLC/PRF/5	17-AAG	HSP90	.0025,.0080,.025,.080,.25,.80,2.53,8	-25,-12,-20,-37,-80,-86,-88,-84	2.61,9.76,2.36,13.9,2.62,1.98,.58,2.03	8	Sigmoid	0.1134	0.105968	-86.0583	4.0595
PSN1_PANCREAS	PSN1	17-AAG	HSP90	.0025,.0080,.025,.080,.25,.80,2.53,8	-13,-3.1,-5.3,-9.7,-83,-88,-89,-89	11.7,1.85,12.2,4.54,1.24,1.55,.30,1.99	8	Sigmoid	0.146998	0.150999	-88.6826	3.4967
QGP1_PANCREAS	QGP-1	17-AAG	HSP90	.0025,.0080,.025,.080,.25,.80,2.53,8	-25,-36,-22,-14,-64,-64,-66,-70	34.7,35.5,31.1,6.52,2.30,3.06,2.34,.61	8	Sigmoid	0.115441	0.141021	-66.4624	3.341
RAJI_HAEMATOPOIETIC_AND_LYMPHOID_TISSUE	Raji	17-AAG	HSP90	.0025,.0080,.025,.080,.25,.80,2.53,8	-29,-34,-13,42.5,-13,-.097,-47,-76	4.41,1.49,21.6,91.3,30.6,28.8,4.07,7.29	8	Sigmoid	2.73407	2.66165	-75.7741	1.9767
RD_SOFT_TISSUE	RD	17-AAG	HSP90	.0025,.0080,.025,.080,.25,.80,2.53,8	-23,-13,-20,-32,-82,-87,-89,-86	8.15,7.68,.41,10.1,3.96,.19,1.30,.23	8	Sigmoid	0.123875	0.117056	-87.6661	4.2745
REH_HAEMATOPOIETIC_AND_LYMPHOID_TISSUE	Reh	17-AAG	HSP90	.0025,.0080,.025,.080,.25,.80,2.53,8	-15,-5.0,-3.3,-18,-30,-60,-77,-85	4.94,3.33,14.2,2.33,6.97,8.70,3.85,.63	8	Sigmoid	0.528057	0.557084	-84.9154	3.0737
RERFGC1B_STOMACH	RERF-GC-1B	17-AAG	HSP90	.0025,.0080,.025,.080,.25,.80,2.53,8	-3.4,-.31,-12,15.1,4.95,-18,-59,-76	15.9,9.66,3.07,5.13,17.2,6.06,5.84,3.73	8	Sigmoid	1.45638	1.93139	-75.3674	1.4162
RERFLCAI_LUNG	RERF-LC-AI	17-AAG	HSP90	.0025,.0080,.025,.080,.25,.80,2.53,8	-19,-14,-13,-37,-82,-84,-86,-86	6.50,5.38,.36,.26,.032,.49,1.17,.033	8	Sigmoid	0.101185	0.101999	-85.1111	4.175
RERFLCMS_LUNG	RERF-LC-MS	17-AAG	HSP90	.0025,.0080,.025,.080,.25,.80,2.53,8	-15,-27,2.37,-34,-62,-89,-86,-90	14.1,8.85,6.13,8.94,10.6,3.64,4.24,2.62	8	Sigmoid	0.177282	0.161491	-89.317	3.202
RKN_OVARY	RKN	17-AAG	HSP90	.0025,.0080,.025,.080,.25,.80,2.53,8	-15,-14,-1.1,-.95,-32,-57,-67,-80	5.38,7.13,2.46,8.59,2.73,5.45,5.81,1.76	8	Sigmoid	0.425878	0.574236	-75.0669	2.4716
RKO_LARGE_INTESTINE	RKO	17-AAG	HSP90	.0025,.0080,.025,.080,.25,.80,2.53,8	-16,-11,-15,-53,-93,-96,-95,-95	4.78,14.1,8.20,5.35,.087,.33,.15,.15	8	Sigmoid	0.0832632	0.0764288	-95.3682	4.4812
RL952_ENDOMETRIUM	RL95-2	17-AAG	HSP90	.0025,.0080,.025,.080,.25,.80,2.53,8	-24,-8.1,-25,-54,-51,-54,-59,-52	6.86,5.39,13.0,4.31,5.24,1.95,6.57,2.58	8	Sigmoid	0.0232964	0.0372308	-54.5294	3.2136
RPMI7951_SKIN	RPMI-7951	17-AAG	HSP90	.0025,.0080,.025,.080,.25,.80,2.53,8	-15,-22,-76,-90,-94,-94,-94,-94	3.33,4.91,12.9,1.18,.11,.46,.18,.52	8	Sigmoid	0.0168535	0.015701	-93.5596	5.8391
RPMI8402_HAEMATOPOIETIC_AND_LYMPHOID_TISSUE	RPMI-8402	17-AAG	HSP90	.0025,.0080,.025,.080,.25,.80,2.53,8	-3.6,-8.5,9.38,-1.9,-14,-56,-86,-90	8.48,10.6,13.9,5.07,4.58,4.90,2.91,.49	8	Sigmoid	0.649267	0.701769	-90.5519	3.1359
RT112_URINARY_TRACT	RT-112	17-AAG	HSP90	.0025,.0080,.025,.080,.25,.80,2.53,8	-11,-3.6,-30,-56,-80,-81,-86,-85	4.61,6.78,7.09,.71,.57,.17,2.28,.40	8	Sigmoid	0.0569001	0.0634861	-84.6418	4.3543
RT4_URINARY_TRACT	RT4	17-AAG	HSP90	.0025,.0080,.025,.080,.25,.80,2.53,8	7.28,15.1,-16,-51,-77,-81,-85,-86	46.3,14.4,3.53,14.3,1.71,4.97,1.39,1.12	8	Sigmoid	0.0283109	0.0588113	-84.6197	4.2034
RVH421_SKIN	RVH-421	17-AAG	HSP90	.0025,.0080,.025,.080,.25,.80,2.53,8	-6.3,-21,-3.2,-56,-59,-76,-80,-84	1.04,11.5,17.4,4.22,2.48,.017,.049,3.66	8	Sigmoid	0.0698322	0.0747108	-78.4184	4.0161
SAOS2_BONE	Saos-2	17-AAG	HSP90	.0025,.0080,.025,.080,.25,.80,2.53,8	-7.2,-5.7,-22,-8.3,-58,-68,-71,-63	7.51,8.48,2.61,6.31,7.55,.49,6.19,2.02	8	Sigmoid	0.182459	0.215715	-67.2428	2.9737
SBC5_LUNG	SBC-5	17-AAG	HSP90	.0025,.0080,.025,.080,.25,.80,2.53,8	-12,-6.1,-11,-13,-86,-89,-90,-87	1.84,2.11,.99,3.42,1.05,1.33,.62,1.34	8	Sigmoid	0.139704	0.141069	-88.7536	2.6699
SCABER_URINARY_TRACT	SCaBER	17-AAG	HSP90	.0025,.0080,.025,.080,.25,.80,2.53,8	-27,-14,-25,-35,-81,-87,-87,-86	13.6,21.6,1.50,16.9,2.10,.086,.98,1.27	8	Sigmoid	0.0863538	0.077901	-86.8973	3.4438
SCC25_UPPER_AERODIGESTIVE_TRACT	SCC-25	17-AAG	HSP90	.0025,.0080,.025,.080,.25,.80,2.53,8	-24,-36,-16,-47,-80,-91,-93,-93	10.9,12.5,10.4,4.90,6.35,1.96,1.62,.74	8	Sigmoid	0.115103	0.091869	-92.3645	4.46
SCC9_UPPER_AERODIGESTIVE_TRACT	SCC-9	17-AAG	HSP90	.0025,.0080,.025,.080,.25,.80,2.53,8	-14,-7.2,-26,-74,-84,-90,-90,-92	2.74,9.27,13.4,5.89,.93,4.49,3.15,1.58	8	Sigmoid	0.0464723	0.0460465	-89.6222	4.7346
SF126_CENTRAL_NERVOUS_SYSTEM	SF126	17-AAG	HSP90	.0025,.0080,.025,.080,.25,.80,2.53,8	-9.9,-7.5,-4.9,5.23,4.73,-63,-93,-95	6.94,5.64,7.35,3.74,6.17,35.4,.70,.24	8	Sigmoid	1.20877	1.22053	-95.3766	2.7719
SF295_CENTRAL_NERVOUS_SYSTEM	SF-295	17-AAG	HSP90	.0025,.0080,.025,.080,.25,.80,2.53,8	-8.9,-5.5,-9.8,-19,-68,-90,-91,-92	4.54,4.43,15.1,4.25,5.31,.72,.20,1.48	8	Sigmoid	0.168494	0.171886	-91.9304	3.2674
SF8657	SF8657	17-AAG	HSP90	.0025,.0080,.025,.080,.25,.80,2.53,8	-11,-11,-28,-23,-72,-83,-95,-86	.18,2.81,10.8,12.8,1.04,2.13,2.72,.28	8	Sigmoid	0.130044	0.131942	-87.6303	2.5413
SH10TC_STOMACH	SH-10-TC	17-AAG	HSP90	.0025,.0080,.025,.080,.25,.80,2.53,8	-15,-3.0,-23,-13,-46,-65,-78,-84	1.20,9.02,4.55,4.63,10.5,2.96,2.77,.83	8	Sigmoid	0.406414	0.425869	-82.8307	2.8494
SHP77_LUNG	SHP-77	17-AAG	HSP90	.0025,.0080,.025,.080,.25,.80,2.53,8	-17,22.9,7.14,.15,-41,-79,-85,-86	17.8,25.4,4.72,17.1,17.4,3.61,3.72,3.59	8	Sigmoid	0.261356	0.312299	-85.4076	3.0618
SIGM5_HAEMATOPOIETIC_AND_LYMPHOID_TISSUE	SIG-M5	17-AAG	HSP90	.0025,.0080,.025,.080,.25,.80,2.53,8	3.09,3.87,2.46,-5.0,-77,-93,-94,-93	1.23,16.8,24.6,6.52,2.43,.39,.46,.045	8	Sigmoid	0.160509	0.170254	-93.6181	4.1762
SIMA_AUTONOMIC_GANGLIA	SIMA	17-AAG	HSP90	.0025,.0080,.025,.080,.25,.80,2.53,8	-7.1,-12,13.9,-3.7,3.59,-18,-59,-69	13.7,6.29,8.30,12.3,12.5,22.5,14.0,1.27	8	Sigmoid	1.25325	1.7787	-68.2435	2.3687
SJRH30_SOFT_TISSUE	SJRH30	17-AAG	HSP90	.0025,.0080,.025,.080,.25,.80,2.53,8	-19,-18,-17,-6.7,-19,-54,-81,-86	8.15,7.53,5.60,3.05,3.08,5.91,.48,.0054	8	Sigmoid	0.745164	0.746346	-85.6068	3.367
SJSA1_BONE	SJSA-1	17-AAG	HSP90	.0025,.0080,.025,.080,.25,.80,2.53,8	-5.3,-12,-10,-17,-44,-69,-74,-78	2.34,.32,13.8,32.1,7.40,2.94,.19,.43	8	Sigmoid	0.236707	0.312381	-77.2507	3.2033
SKBR3_BREAST	SK-BR-3	17-AAG	HSP90	.0025,.0080,.025,.080,.25,.80,2.53,8	10.2,-34,-43,-56,-48,-60,-50,-65	4.85,4.77,5.24,1.48,11.5,1.76,5.64,6.58	8	Sigmoid	5.84857	0.0365541	-56.316	3.3439
SKCO1_LARGE_INTESTINE	SK-CO-1	17-AAG	HSP90	.0025,.0080,.025,.080,.25,.80,2.53,8	-12,11.1,-15,-65,-74,-72,-73,-81	5.65,20.3,5.94,4.71,1.51,2.41,.023,.70	8	Sigmoid	0.0483336	0.0558184	-74.9121	3.9465
SKES1_BONE	SK-ES-1	17-AAG	HSP90	.0025,.0080,.025,.080,.25,.80,2.53,8	-5.5,-9.7,-12,2.51,-31,-57,-79,-77	10.4,11.8,7.24,15.7,9.29,4.05,2.33,2.19	8	Sigmoid	0.458096	0.563194	-79.3191	2.7715
SKHEP1_LIVER	SK-HEP-1	17-AAG	HSP90	.0025,.0080,.025,.080,.25,.80,2.53,8	-27,.23,-22,-3.2,-56,-69,-75,-70	1.70,.58,10.1,7.77,2.31,1.56,1.86,3.85	8	Sigmoid	0.198919	0.230151	-71.3843	1.9799
SKLMS1_SOFT_TISSUE	SK-LMS-1	17-AAG	HSP90	.0025,.0080,.025,.080,.25,.80,2.53,8	-27,-6.0,-17,-31,-46,-76,-88,-89	2.52,6.12,9.43,2.86,1.34,1.68,2.10,.33	8	Sigmoid	0.321983	0.272266	-90.4292	3.9869
SKLU1_LUNG	SK-LU-1	17-AAG	HSP90	.0025,.0080,.025,.080,.25,.80,2.53,8	-13,-3.4,-41,-58,-62,-67,-71,-73	10.8,2.06,2.79,.59,4.00,2.84,1.75,4.74	8	Sigmoid	0.0227768	0.0358721	-66.9965	4.1513
SKMEL24_SKIN	SK-MEL-24	17-AAG	HSP90	.0025,.0080,.025,.080,.25,.80,2.53,8	-9.9,-12,-12,-24,-65,-91,-100,-103	11.7,18.3,14.1,3.00,5.95,.82,3.98,4.11	8	Sigmoid	0.17884	0.174343	-102.195	3.5284
SKMEL2_SKIN	SK-MEL-2	17-AAG	HSP90	.0025,.0080,.025,.080,.25,.80,2.53,8	44.0,-1.4,1.09,-15,-32,-43,-38,-38	33.5,3.65,13.5,6.37,.68,4.73,5.74,16.0	8	Sigmoid	0.0802692	8	-40.5355	2.0922
SKMEL30_SKIN	SK-MEL-30	17-AAG	HSP90	.0025,.0080,.025,.080,.25,.80,2.53,8	-16,-22,-11,-24,-46,-45,-46,-54	2.49,6.69,3.17,4.33,9.13,4.46,5.66,4.26	8	Sigmoid	0.106272	8	-47.961	1.6956
SKMEL31_SKIN	SK-MEL-31	17-AAG	HSP90	.0025,.0080,.025,.080,.25,.80,2.53,8	-9.1,-7.7,-14,-13,-40,-32,-40,-38	16.6,16.4,2.13,1.10,7.32,7.94,2.77,5.77	8	Sigmoid	0.148361	8	-38.4051	2.3166
SKMEL5_SKIN	SK-MEL-5	17-AAG	HSP90	.0025,.0080,.025,.080,.25,.80,2.53,8	-7.0,2.34,-20,-38,-53,-49,-56,-56	14.5,4.44,2.64,3.25,2.86,.73,.63,1.97	8	Sigmoid	0.0333774	0.210539	-54.8756	1.6628
SKMES1_LUNG	SK-MES-1	17-AAG	HSP90	.0025,.0080,.025,.080,.25,.80,2.53,8	-28,6.27,-47,-64,-71,-62,-67,-66	18.7,13.5,9.73,2.33,.17,.067,1.82,.17	8	Sigmoid	0.0217272	0.0268525	-66.0878	4.0054
SKMM2_HAEMATOPOIETIC_AND_LYMPHOID_TISSUE	SK-MM-2	17-AAG	HSP90	.0025,.0080,.025,.080,.25,.80,2.53,8	-6.3,-3.1,-9.8,-32,-72,-78,-75,-77	6.69,3.87,10.9,5.57,1.25,3.44,3.04,1.65	8	Sigmoid	0.0964476	0.116273	-76.5746	3.3913
SKNAS_AUTONOMIC_GANGLIA	SK-N-AS	17-AAG	HSP90	.0025,.0080,.025,.080,.25,.80,2.53,8	-.52,-7.5,-1.4,-14,-32,-68,-75,-71	5.32,1.20,4.13,11.0,5.25,4.26,.060,3.77	8	Sigmoid	0.294434	0.385245	-73.4819	2.5368
SKNBE2_AUTONOMIC_GANGLIA	SK-N-BE(2)	17-AAG	HSP90	.0025,.0080,.025,.080,.25,.80,2.53,8	2.37,-11,-21,-10,-17,-45,-54,-62	3.24,14.0,7.68,37.5,15.2,15.7,2.40,8.56	8	Sigmoid	0.546096	1.17001	-59.6301	2.2439
SKNDZ_AUTONOMIC_GANGLIA	SK-N-DZ	17-AAG	HSP90	.0025,.0080,.025,.080,.25,.80,2.53,8	-1.7,-4.4,-6.1,-9.1,-26,-56,-76,-85	10.7,9.08,9.38,13.1,23.3,2.41,.87,.60	8	Sigmoid	0.526292	0.637133	-84.2625	2.942
SKNFI_AUTONOMIC_GANGLIA	SK-N-FI	17-AAG	HSP90	.0025,.025,.080,.25,.80,2.53,8	15.9,-6.5,-12,11.6,-32,-80,-82	22.6,10.7,4.86,54.0,13.7,.66,4.17	7	Sigmoid	0.942697	0.993309	-80.9479	2.6195
SKNSH_AUTONOMIC_GANGLIA	SK-N-SH	17-AAG	HSP90	.0025,.0080,.025,.080,.25,.80,2.53,8	-16,-2.2,-6.3,-24,-54,-77,-95,-95	.67,1.62,8.63,25.5,4.31,.90,.88,.42	8	Sigmoid	0.250511	0.237034	-95.7957	3.3319
SKOV3_OVARY	SK-OV-3	17-AAG	HSP90	.0025,.0080,.025,.080,.25,.80,2.53,8	-14,-7.5,-11,-25,-51,-51,-64,-54	23.0,2.71,1.41,4.04,11.7,7.84,3.26,5.01	8	Sigmoid	0.0850836	0.117106	-58.2174	2.3103
SNGM_ENDOMETRIUM	SNG-M	17-AAG	HSP90	.0025,.0080,.025,.080,.25,.80,2.53,8	-14,-17,-14,-21,-55,-73,-75,-77	3.59,4.93,4.78,.63,29.6,6.12,10.9,4.13	8	Sigmoid	0.245338	0.278793	-76.6984	3.6265
SNU16_STOMACH	SNU-16	17-AAG	HSP90	.0025,.0080,.025,.080,.25,.80,2.53,8	-4.2,-6.4,-78,-89,-87,-85,-88,-90	3.29,13.6,1.72,1.61,.60,7.47,.50,1.98	8	Sigmoid	0.0140078	0.0148016	-88.3497	5.2263
SNU182_LIVER	SNU-182	17-AAG	HSP90	.0025,.0080,.025,.080,.25,.80,2.53,8	-16,-18,-14,-4.7,3.42,-23,-70,-59	11.4,23.1,2.33,2.30,7.21,.19,1.88,4.45	8	Sigmoid	0.971934	1.19992	-65.0111	2.0055
SNU1_STOMACH	SNU-1	17-AAG	HSP90	.0025,.0080,.025,.080,.25,.80,2.53,8	-6.7,-12,-26,-74,-84,-84,-87,-86	18.3,3.65,9.30,10.7,.78,.76,.40,.26	8	Sigmoid	0.0439342	0.0466696	-85.9944	4.5573
SNU387_LIVER	SNU-387	17-AAG	HSP90	.0025,.0080,.025,.080,.25,.80,2.53,8	5.85,8.14,19.6,10.2,-29,-86,-93,-91	27.2,6.61,11.6,15.2,6.83,.56,2.62,1.08	8	Sigmoid	0.292179	0.340428	-91.9377	3.05
SNU398_LIVER	SNU-398	17-AAG	HSP90	.0025,.0080,.025,.080,.25,.80,2.53,8	-9.1,-12,9.30,4.07,-8.1,-72,-83,-83	6.51,5.27,2.58,7.98,13.1,2.31,.024,.045	8	Sigmoid	0.497994	0.547321	-83.1005	2.5308
SNU423_LIVER	SNU-423	17-AAG	HSP90	.0025,.0080,.025,.080,.25,.80,2.53,8	-5.4,-7.5,-7.1,-.38,-9.1,-46,-85,-89	4.77,18.0,14.8,.94,6.61,.49,.52,1.19	8	Sigmoid	0.794814	0.855389	-89.0667	2.0606
SNU449_LIVER	SNU-449	17-AAG	HSP90	.0025,.0080,.025,.080,.25,.80,2.53,8	-6.0,-4.5,-12,1.67,-4.7,-3.6,-64,-70	4.33,11.4,3.18,4.10,.61,7.04,1.44,7.41	8	Sigmoid	1.67397	1.96294	-70.419	1.5499
SNU475_LIVER	SNU-475	17-AAG	HSP90	.0025,.0080,.025,.080,.25,.80,2.53,8	-24,4.23,-57,-61,-63,-52,-65,-54	26.4,60.5,5.08,5.49,14.3,.66,13.3,5.19	8	Constant	NA	0.00254261	-53.4735	3.9646
SNUC2A_LARGE_INTESTINE	SNU-C2A	17-AAG	HSP90	.0025,.0080,.025,.080,.25,.80,2.53,8	-16,7.36,-20,-25,-52,-54,-61,-52	1.12,14.2,7.70,10.6,16.3,5.02,1.75,6.02	8	Sigmoid	0.119736	0.256481	-56.2428	2.7511
SNUC2B	SNU-C2B	17-AAG	HSP90	.0025,.0080,.025,.080,.25,.80,2.53,8	-5.0,18.9,-13,-25,-39,-60,-71,-67	36.1,36.2,18.8,8.07,6.23,11.7,9.17,5.42	8	Sigmoid	0.06721	0.441985	-70.8925	3.1252
SQ1_LUNG	Sq-1	17-AAG	HSP90	.0025,.0080,.025,.080,.25,.80,2.53,8	-2.2,-18,-19,-40,-63,-75,-78,-76	21.9,6.05,27.8,9.77,2.60,4.02,5.62,8.27	8	Sigmoid	0.108541	0.123309	-78.0156	4.1275
SU8686_PANCREAS	SU.86.86	17-AAG	HSP90	.0025,.0080,.025,.080,.25,.80,2.53,8	-8.7,-2.6,-6.1,-.66,-53,-57,-64,-68	.23,5.88,1.74,1.11,11.1,2.10,1.15,6.93	8	Sigmoid	0.187899	0.243545	-62.4516	2.4711
SUDHL10_HAEMATOPOIETIC_AND_LYMPHOID_TISSUE	SU-DHL-10	17-AAG	HSP90	.0025,.0080,.025,.080,.25,.80,2.53,8	-23,-23,.67,62.8,-62,-94,-92,-90	8.02,20.4,1.73,19.9,1.00,.54,1.02,.39	8	Sigmoid	0.223236	0.225168	-92.1844	3.8928
SUDHL4_HAEMATOPOIETIC_AND_LYMPHOID_TISSUE	SU-DHL-4	17-AAG	HSP90	.0025,.0080,.025,.080,.25,.80,2.53,8	-10,-.28,.66,5.64,-56,-82,-89,-90	9.34,2.42,9.30,2.81,3.03,1.66,1.15,.90	8	Sigmoid	0.225682	0.240271	-86.8382	3.7258
SUDHL6_HAEMATOPOIETIC_AND_LYMPHOID_TISSUE	SU-DHL-6	17-AAG	HSP90	.0025,.0080,.025,.080,.25,.80,2.53,8	13.9,-.87,43.8,53.0,8.46,-42,-91,-91	22.0,13.5,9.28,24.0,10.7,26.3,.58,.22	8	Linear	NA	0.333022	-97.6063	2.238
SUDHL8_HAEMATOPOIETIC_AND_LYMPHOID_TISSUE	SU-DHL-8	17-AAG	HSP90	.0025,.0080,.025,.080,.25,.80,2.53,8	1.95,.86,-13,-45,-64,-75,-78,-80	5.97,25.5,10.7,13.6,4.42,1.76,1.50,4.55	8	Sigmoid	0.0728372	0.117609	-79.3927	4.1173
SUIT2_PANCREAS	SUIT-2	17-AAG	HSP90	.0025,.0080,.025,.080,.25,.80,2.53,8	-12,-4.6,-10,8.87,-18,-56,-79,-73	9.62,3.24,1.32,17.3,1.75,4.78,2.51,1.55	8	Sigmoid	0.586291	0.652436	-84.63	2.3478
SUPM2_HAEMATOPOIETIC_AND_LYMPHOID_TISSUE	SUP-M2	17-AAG	HSP90	.0025,.0080,.025,.080,.25,.80,2.53,8	8.49,-13,21.6,-31,-95,-95,-95,-95	24.9,6.84,30.1,18.1,.46,.038,.089,.19	8	Sigmoid	0.0975112	0.0972928	-95.0344	4.1261
SUPT1_HAEMATOPOIETIC_AND_LYMPHOID_TISSUE	SUP-T1	17-AAG	HSP90	.0025,.0080,.025,.080,.25,.80,2.53,8	-8.6,-.19,8.29,16.4,-23,-71,-83,-83	3.52,5.05,1.42,27.3,7.03,5.43,.74,2.99	8	Sigmoid	0.382691	0.454656	-83.4265	2.5547
SW1088_CENTRAL_NERVOUS_SYSTEM	SW 1088	17-AAG	HSP90	.0025,.0080,.025,.080,.25,.80,2.53,8	-12,-4.1,-31,-43,-66,-68,-67,-65	.52,18.5,5.79,15.0,1.66,12.9,4.66,9.35	8	Sigmoid	0.0380971	0.0626673	-67.2453	2.8038
SW1271_LUNG	SW 1271	17-AAG	HSP90	.0025,.0080,.025,.080,.25,.80,2.53,8	4.86,-3.7,2.59,24.1,-38,-65,-72,-70	2.16,.079,5.36,8.51,6.78,.026,4.54,.76	8	Sigmoid	0.239901	0.293412	-69.0107	2.6201
SW1353_BONE	SW 1353	17-AAG	HSP90	.0025,.0080,.025,.080,.25,.80,2.53,8	-5.0,-4.8,-14,-24,-66,-68,-70,-70	10.7,3.47,4.72,4.98,3.70,6.44,4.07,6.04	8	Sigmoid	0.110868	0.140589	-69.7062	3.1215
SW1417_LARGE_INTESTINE	SW1417	17-AAG	HSP90	.0025,.0080,.025,.080,.25,.80,2.53,8	-36,-28,-5.5,-61,-70,-78,-81,-79	24.4,15.8,2.91,16.0,8.20,3.04,8.31,8.78	8	Sigmoid	0.0667866	0.0684977	-77.1098	4.141
SW1573_LUNG	SW 1573	17-AAG	HSP90	.0025,.0080,.025,.080,.25,.80,2.53,8	-16,-15,-7.1,-16,-41,-48,-53,-44	2.11,12.9,3.50,11.2,2.52,3.16,.31,4.62	8	Sigmoid	0.165745	8	-48.2461	2.0416
SW1990_PANCREAS	SW 1990	17-AAG	HSP90	.0025,.0080,.025,.080,.25,.80,2.53,8	-5.6,1.40,-8.4,-65,-82,-81,-82,-81	.59,1.49,14.1,5.05,.51,3.55,3.23,1.16	8	Sigmoid	0.0469237	0.0552978	-81.9093	3.9558
SW403_LARGE_INTESTINE	SW403	17-AAG	HSP90	.0025,.0080,.025,.080,.25,.80,2.53,8	-16,-11,-43,-62,-77,-78,-81,-81	4.15,14.5,16.8,5.71,.44,.58,2.07,2.50	8	Sigmoid	0.0475404	0.0508129	-80.085	4.3652
SW480_LARGE_INTESTINE	SW480	17-AAG	HSP90	.0025,.0080,.025,.080,.25,.80,2.53,8	-15,-2.1,-1.4,-29,-66,-68,-67,-68	5.63,2.65,3.86,13.3,2.59,2.12,5.00,4.82	8	Sigmoid	0.0878028	0.106521	-67.358	2.2298
SW48_LARGE_INTESTINE	SW48	17-AAG	HSP90	.0025,.0080,.025,.080,.25,.80,2.53,8	-11,-15,-78,-95,-95,-95,-95,-95	.43,10.9,.28,.22,1.25,.71,.11,.70	8	Sigmoid	0.0156824	0.0149389	-95.0752	5.8824
SW579_THYROID	SW579	17-AAG	HSP90	.0025,.0080,.025,.080,.25,.80,2.53,8	-26,-10,-33,-50,-89,-90,-92,-92	1.62,3.59,6.02,3.70,1.76,1.71,1.15,.63	8	Sigmoid	0.095205	0.0801467	-91.5522	4.6507
SW620_LARGE_INTESTINE	SW620	17-AAG	HSP90	.0025,.0080,.025,.080,.25,.80,2.53,8	-35,-12,-38,-78,-88,-88,-89,-87	5.09,.57,12.9,.71,.36,.76,1.09,1.03	8	Sigmoid	0.0380644	0.0386498	-88.0518	4.962
SW780_URINARY_TRACT	SW 780	17-AAG	HSP90	.0025,.0080,.025,.080,.25,.80,2.53,8	-7.3,.84,-27,-51,-74,-71,-78,-79	3.90,13.6,1.66,12.9,1.16,.19,2.56,.15	8	Sigmoid	0.0418868	0.0556121	-76.5425	2.995
SW900_LUNG	SW 900	17-AAG	HSP90	.0025,.0080,.025,.080,.25,.80,2.53,8	-19,-9.6,7.61,1.24,-32,-71,-75,-71	3.35,4.91,22.3,10.7,14.3,6.85,2.15,4.85	8	Sigmoid	0.285464	0.320661	-72.3152	2.5565
T24_URINARY_TRACT	T24	17-AAG	HSP90	.0025,.0080,.025,.080,.25,.80,2.53,8	-5.0,-4.7,-3.3,-35,-57,-78,-79,-84	3.89,15.7,.11,19.1,3.51,4.98,1.02,3.99	8	Sigmoid	0.159281	0.19915	-81.7442	3.6966
T3M10_LUNG	T3M-10	17-AAG	HSP90	.0025,.0080,.025,.080,.25,.80,2.53,8	-22,-25,-29,-80,-82,-90,-90,-92	3.02,20.3,14.3,4.44,9.15,2.58,2.12,1.72	8	Sigmoid	0.0454737	0.0409687	-89.3695	4.9033
T47D_BREAST	T-47D	17-AAG	HSP90	.0025,.0080,.025,.080,.25,.80,2.53,8	8.23,-.69,1.93,7.79,-6.2,-22,-59,-65	8.49,1.04,14.7,28.5,5.24,11.2,3.16,6.98	8	Sigmoid	1.03753	1.78953	-66.3328	1.4674
T84_LARGE_INTESTINE	T84	17-AAG	HSP90	.0025,.0080,.025,.080,.25,.80,2.53,8	-5.1,75.5,.099,4.46,-9.6,-52,-76,-75	12.5,65.1,43.9,84.7,7.76,31.3,3.79,4.23	8	Linear	NA	0.533406	-81.5431	2.5327
T98G_CENTRAL_NERVOUS_SYSTEM	T98G	17-AAG	HSP90	.0025,.0080,.025,.080,.25,.80,2.53,8	-14,-12,-11,-27,-67,-82,-83,-84	5.49,.90,.12,2.61,5.84,1.36,.66,1.64	8	Sigmoid	0.146043	0.155538	-83.1956	2.537
TC71_BONE	TC-71	17-AAG	HSP90	.0025,.0080,.025,.080,.25,.80,2.53,8	-9.4,-9.4,.44,-5.2,3.48,-23,-72,-80	4.76,10.5,4.73,3.40,4.97,5.21,3.84,1.89	8	Sigmoid	1.17311	1.36668	-79.3951	1.9739
TCCSUP_URINARY_TRACT	TCCSUP	17-AAG	HSP90	.0025,.0080,.025,.080,.25,.80,2.53,8	-9.5,7.95,-15,-76,-86,-89,-89,-90	12.1,3.14,16.9,3.54,2.38,1.49,.17,.76	8	Sigmoid	0.0412278	0.0466818	-88.5608	4.4105
TE11_OESOPHAGUS	TE-11	17-AAG	HSP90	.0025,.0080,.025,.080,.25,.80,2.53,8	-32,-18,-5.1,-27,-63,-71,-75,-75	.26,3.81,.34,16.0,3.65,4.24,3.14,6.40	8	Sigmoid	0.154479	0.172436	-73.8663	3.3987
TE15_OESOPHAGUS	TE-15	17-AAG	HSP90	.0025,.0080,.025,.080,.25,.80,2.53,8	-3.0,6.36,-23,-58,-56,-80,-83,-88	19.1,29.4,9.36,9.69,.67,.91,6.23,4.32	8	Sigmoid	0.0433837	0.103201	-88.7247	4.0282
TE1_OESOPHAGUS	TE-1	17-AAG	HSP90	.0025,.0080,.025,.080,.25,.80,2.53,8	-14,-4.8,-9.9,-55,-76,-81,-80,-80	5.27,6.74,.038,1.01,1.19,1.83,.88,.081	8	Sigmoid	0.0687321	0.0745137	-79.5211	3.9523
TE5_OESOPHAGUS	TE-5	17-AAG	HSP90	.0025,.0080,.025,.080,.25,.80,2.53,8	-10,-7.5,-1.6,-12,-38,-76,-88,-89	6.80,.75,4.63,1.09,8.51,2.23,1.47,.83	8	Sigmoid	0.330358	0.350542	-88.8105	3.0955
TE617T_SOFT_TISSUE	TE 617.T	17-AAG	HSP90	.0025,.0080,.025,.080,.25,.80,2.53,8	-20,-11,-40,-78,-95,-95,-96,-96	1.18,8.31,2.12,7.82,.89,.32,.18,.22	8	Sigmoid	0.0401668	0.0346167	-95.8588	5.1812
TE9_OESOPHAGUS	TE-9	17-AAG	HSP90	.0025,.0080,.025,.080,.25,.80,2.53,8	-13,-7.4,-23,-16,-77,-80,-87,-85	1.96,6.52,6.05,25.7,3.15,6.39,.17,1.94	8	Sigmoid	0.0844274	0.0874675	-85.8039	4.2666
TEN_ENDOMETRIUM	TEN	17-AAG	HSP90	.0025,.0080,.025,.080,.25,.80,2.53,8	-2.8,-2.1,-10,6.58,-24,-50,-68,-71	8.91,6.04,20.1,33.2,11.0,1.77,4.85,6.30	8	Sigmoid	0.465444	0.809816	-72.5028	3.0622
TOLEDO_HAEMATOPOIETIC_AND_LYMPHOID_TISSUE	Toledo	17-AAG	HSP90	.0025,.0080,.025,.080,.25,.80,2.53,8	-23,-15,-14,6.00,-1.6,3.85,-62,-65	.47,13.9,29.1,8.64,16.4,9.53,.49,11.9	8	Sigmoid	1.67978	2.03907	-66.4755	1.2479
TOV112D_OVARY	TOV-112D	17-AAG	HSP90	.0025,.0080,.025,.080,.25,.80,2.53,8	-1.9,-2.3,-5.0,-9.8,-32,-72,-76,-77	3.20,5.24,2.31,4.26,2.78,3.83,4.04,.19	8	Sigmoid	0.305045	0.383056	-77.2228	2.6725
TOV21G_OVARY	TOV-21G	17-AAG	HSP90	.0025,.0080,.025,.080,.25,.80,2.53,8	-11,3.67,-75,-84,-90,-88,-85,-85	3.89,3.78,11.2,3.43,.036,.71,1.67,.87	8	Sigmoid	0.0183735	0.0193159	-86.4689	3.9631
TT2609C02_THYROID	TT2609-C02	17-AAG	HSP90	.0025,.0080,.025,.080,.25,.80,2.53,8	-20,6.21,1.30,-57,-77,-77,-79,-78	11.0,9.13,1.50,15.0,.19,.11,4.49,.91	8	Sigmoid	0.0660658	0.0747877	-77.578	3.9975
TYKNU_OVARY	TYK-nu	17-AAG	HSP90	.0025,.0080,.025,.080,.25,.80,2.53,8	-16,-2.9,-12,-46,-75,-77,-76,-76	3.70,9.62,11.3,8.32,1.06,.067,2.06,.20	8	Sigmoid	0.0767636	0.0857736	-76.2319	3.7232
U118MG_CENTRAL_NERVOUS_SYSTEM	U-118 MG	17-AAG	HSP90	.0025,.0080,.025,.080,.25,.80,2.53,8	-8.9,2.10,-20,-44,-70,-81,-85,-89	5.60,12.1,12.2,14.5,2.89,3.29,.64,.30	8	Sigmoid	0.11821	0.13136	-86.8039	3.4405
U2OS_BONE	U-2 OS	17-AAG	HSP90	.0025,.0080,.025,.080,.25,.80,2.53,8	-4.4,-13,-23,-39,-74,-91,-92,-92	16.2,7.93,.26,14.8,6.43,1.34,1.08,.64	8	Sigmoid	0.107041	0.0990572	-93.582	4.6678
U87MG_CENTRAL_NERVOUS_SYSTEM	U-87 MG	17-AAG	HSP90	.0025,.0080,.025,.080,.25,.80,2.53,8	-3.7,-1.1,-12,-39,-73,-81,-83,-78	12.9,16.7,3.68,5.12,1.49,1.25,3.15,3.87	8	Sigmoid	0.0882605	0.106696	-80.9409	3.4931
U937_HAEMATOPOIETIC_AND_LYMPHOID_TISSUE	U-937	17-AAG	HSP90	.0025,.0080,.025,.080,.25,.80,2.53,8	-9.6,-3.8,-26,-46,-89,-91,-91,-90	11.6,.83,24.9,52.5,.97,1.35,.39,1.26	8	Sigmoid	0.131448	0.132672	-91.9811	4.6603
UACC257_SKIN	UACC-257	17-AAG	HSP90	.0025,.0080,.025,.080,.25,.80,2.53,8	-11,-.60,-4.9,-21,-52,-52,-51,-52	2.90,4.97,3.15,2.31,2.41,1.88,.34,6.76	8	Sigmoid	0.0915369	0.176819	-51.6509	2.2128
UACC62_SKIN	UACC-62	17-AAG	HSP90	.0025,.0080,.025,.080,.25,.80,2.53,8	-17,-4.2,-26,-59,-73,-84,-86,-85	7.87,1.95,2.51,7.31,1.99,4.39,.58,1.16	8	Sigmoid	0.0557142	0.0635436	-84.3955	4.5286
UACC812_BREAST	UACC-812	17-AAG	HSP90	.0025,.0080,.025,.080,.25,.80,2.53,8	-23,-32,-24,-43,-66,-59,-74,-66	20.0,22.2,51.6,36.2,6.87,15.9,28.2,31.1	8	Sigmoid	0.192267	0.200489	-86.4345	3.1346
UMUC3_URINARY_TRACT	UM-UC-3	17-AAG	HSP90	.0025,.0080,.025,.080,.25,.80,2.53,8	-7.0,.76,-6.3,1.27,-42,-87,-96,-96	2.94,6.81,2.31,1.00,3.33,3.37,.24,.73	8	Sigmoid	0.288144	0.293646	-95.0469	3.2913
VMRCLCD_LUNG	VMRC-LCD	17-AAG	HSP90	.0025,.0080,.025,.080,.25,.80,2.53,8	-26,-5.2,-14,-35,-52,-69,-75,-79	10.6,5.03,9.48,2.94,.41,5.24,.0040,4.70	8	Sigmoid	0.152867	0.210856	-77.9555	3.5308
VMRCRCW_KIDNEY	VMRC-RCW	17-AAG	HSP90	.0025,.0080,.025,.080,.25,.80,2.53,8	-13,-4.2,-.58,-5.1,9.64,12.1,-3.5,-31	13.3,7.23,9.75,1.55,9.12,31.1,4.57,1.89	8	Sigmoid	6.18589	8	-30.6335	0.4375
VMRCRCZ_KIDNEY	VMRC-RCZ	17-AAG	HSP90	.0025,.0080,.025,.080,.25,.80,2.53,8	-10.0,8.75,-25,-25,-51,-46,-55,-48	17.4,26.0,6.77,11.2,4.31,9.32,3.73,12.5	8	Sigmoid	0.0647018	0.85249	-52.1076	2.3024
WM115_SKIN	WM-115	17-AAG	HSP90	.0025,.0080,.025,.080,.25,.80,2.53,8	-14,-16,-24,-65,-71,-71,-68,-68	2.00,9.12,4.33,7.90,8.47,9.37,2.22,7.91	8	Sigmoid	0.0395124	0.0475182	-69.1624	3.7538
WM1799_SKIN	WM1799	17-AAG	HSP90	.0025,.0080,.025,.080,.25,.80,2.53,8	-18,-11,-21,-55,-62,-72,-71,-68	21.7,12.4,6.61,1.75,11.3,2.32,7.12,8.14	8	Sigmoid	0.0445561	0.0683138	-69.6918	3.7607
WM2664_SKIN	WM-266-4	17-AAG	HSP90	.0025,.0080,.025,.080,.25,.80,2.53,8	-15,-26,-56,-94,-95,-95,-96,-95	11.9,1.38,10.6,1.37,.025,.15,.34,.35	8	Sigmoid	0.0248633	0.0212356	-95.6704	5.5988
WM793_SKIN	WM-793	17-AAG	HSP90	.0025,.0080,.025,.080,.25,.80,2.53,8	-40,-31,-27,-76,-93,-92,-94,-94	8.86,10.8,20.7,2.86,.70,.34,.60,.66	8	Sigmoid	0.0671911	0.0537187	-93.0892	5.6352
WM88_SKIN	WM-88	17-AAG	HSP90	.0025,.0080,.025,.080,.25,.80,2.53,8	-14,-4.4,-37,-70,-83,-82,-83,-79	3.02,3.42,17.8,.42,.98,3.39,3.03,4.63	8	Sigmoid	0.037107	0.0415474	-81.6982	4.5972
WM983B_SKIN	WM-983B	17-AAG	HSP90	.0025,.0080,.025,.080,.25,.80,2.53,8	-9.7,-1.3,-26,-65,-74,-79,-80,-74	12.4,22.6,6.95,5.71,1.88,2.47,.24,1.01	8	Sigmoid	0.0419691	0.0504955	-77.3494	3.9403
YKG1_CENTRAL_NERVOUS_SYSTEM	YKG1	17-AAG	HSP90	.0025,.0080,.025,.080,.25,.80,2.53,8	-16,-7.2,4.60,-1.6,-63,-67,-80,-85	4.44,.81,3.74,1.47,2.48,2.64,1.15,1.96	8	Sigmoid	0.194671	0.214575	-78.1256	2.8308
ZR751_BREAST	ZR-75-1	17-AAG	HSP90	.0025,.0080,.025,.080,.25,.80,2.53,8	2.13,-14,-47,-61,-81,-86,-92,-84	43.2,21.2,25.0,13.9,12.6,2.49,13.3,8.20	8	Linear	NA	0.327226	-91.0292	4.4719
ZR7530_BREAST	ZR-75-30	17-AAG	HSP90	.0025,.0080,.025,.080,.25,.80,2.53,8	9.03,-16,-8.5,-47,-61,-61,-46,-63	48.1,21.0,26.1,8.43,10.7,2.09,9.19,.92	8	Sigmoid	0.0698383	0.0868716	-59.0903	2.3161
1321N1_CENTRAL_NERVOUS_SYSTEM	1321N1	AEW541	IGF1R	.0025,.0080,.025,.080,.25,.80,2.53,8	8.67,11.0,2.16,.27,-10,-13,-26,-43	3.31,3.72,5.36,4.67,13.1,.18,2.42,7.51	8	Sigmoid	8.71777	8	-42.558	0.7124
22RV1_PROSTATE	22Rv1	AEW541	IGF1R	.0025,.0080,.025,.080,.25,.80,2.53,8	.94,12.5,-14,4.16,-25,-32,-52,-71	1.95,13.3,6.98,21.8,16.0,18.8,4.84,7.93	8	Sigmoid	8.16516	2.32992	-71.5893	1.6723
42MGBA_CENTRAL_NERVOUS_SYSTEM	42-MG-BA	AEW541	IGF1R	.0025,.0080,.025,.080,.25,.80,2.53,8	8.91,8.39,-3.5,12.4,-.55,-6.2,-48,-63	13.7,7.70,11.1,6.43,24.0,9.57,9.57,10.4	8	Sigmoid	1.51451	2.68213	-63.4914	1.1852
5637_URINARY_TRACT	5637	AEW541	IGF1R	.0025,.0080,.025,.080,.25,.80,2.53,8	2.15,9.91,-3.5,.056,-2.1,-14,-30,-62	4.05,9.75,12.7,4.36,11.0,10.0,24.6,.14	8	Sigmoid	8.0066	5.00231	-62.3528	0.9948
639V_URINARY_TRACT	639-V	AEW541	IGF1R	.0025,.0080,.025,.080,.25,.80,2.53,8	11.8,-7.3,-9.4,-15,-11,-21,-53,-50	.95,5.67,11.1,.68,31.6,22.3,1.45,3.08	8	Sigmoid	0.931196	1.73618	-51.9598	1.5436
697_HAEMATOPOIETIC_AND_LYMPHOID_TISSUE	697	AEW541	IGF1R	.0025,.0080,.025,.080,.25,.80,2.53,8	18.4,4.65,8.64,19.3,-19,-20,-21,-78	25.4,1.92,15.0,23.1,24.7,13.5,1.26,2.51	8	Sigmoid	8.70065	4.26082	-73.3338	1.7665
769P_KIDNEY	769-P	AEW541	IGF1R	.0025,.0080,.025,.080,.25,.80,2.53,8	2.58,-4.1,6.18,-7.0,-13,-40,-28,-47	18.1,12.4,12.4,5.80,5.24,10.3,6.56,6.84	8	Sigmoid	0.306243	8	-39.6881	1.4376
786O_KIDNEY	786-O	AEW541	IGF1R	.0025,.0080,.025,.080,.25,.80,2.53,8	-1.2,-.53,.55,-4.1,2.41,-11,-8.8,-52	14.5,15.3,7.11,9.90,4.66,3.60,2.58,11.5	8	Sigmoid	5.26767	7.61315	-51.6863	0.5954
8305C_THYROID	8305C	AEW541	IGF1R	.0025,.0080,.025,.080,.25,.80,2.53,8	1.00,-1.9,8.83,9.38,-18,-17,-28,-68	6.49,3.67,4.67,6.24,6.70,3.11,9.45,7.52	8	Sigmoid	8.52077	4.95064	-66.2288	1.2929
8505C_THYROID	8505C	AEW541	IGF1R	.0025,.0080,.025,.080,.25,.80,2.53,8	-6.0,-.21,-2.4,6.80,-6.3,1.35,-19,-22	.63,13.0,4.25,6.36,3.61,7.19,6.61,2.70	8	Sigmoid	1.84669	8	-22.2688	0.3189
8MGBA_CENTRAL_NERVOUS_SYSTEM	8-MG-BA	AEW541	IGF1R	.0025,.0080,.025,.080,.25,.80,2.53,8	-6.0,-23,-17,9.18,-2.6,-20,-34,-91	7.42,9.33,2.72,5.46,28.5,1.39,3.31,1.07	8	Sigmoid	8.213	3.88834	-91.34	1.5025
A172_CENTRAL_NERVOUS_SYSTEM	A172	AEW541	IGF1R	.0025,.0080,.025,.080,.25,.80,2.53,8	-.27,.084,-2.7,-6.1,-6.3,-6.1,-15,-22	5.84,1.59,2.77,5.89,2.43,3.25,4.54,7.73	8	Sigmoid	8.41962	8	-21.3668	0.3615
A204_SOFT_TISSUE	A-204	AEW541	IGF1R	.0025,.0080,.025,.080,.25,.80,2.53,8	3.12,2.35,2.69,-5.1,6.80,-24,-6.7,-68	5.56,3.35,2.22,2.93,2.93,2.31,1.72,12.5	8	Sigmoid	4.16371	5.15031	-67.1933	0.5525
A2058_SKIN	A2058	AEW541	IGF1R	.0025,.0080,.025,.080,.25,.80,2.53,8	4.97,-2.9,1.30,1.23,-1.3,-9.4,-12,-93	3.91,.85,4.79,1.27,4.97,7.31,6.77,2.91	8	Sigmoid	8.7313	5.51309	-92.3689	1.0006
A253_SALIVARY_GLAND	A-253	AEW541	IGF1R	.0025,.0080,.025,.080,.25,.80,2.53,8	2.93,3.40,.080,-4.7,-1.6,-24,-12,-22	4.57,16.8,1.79,.29,1.18,1.76,4.17,7.84	8	Constant	NA	8	-4.68877	0.6375
A2780_OVARY	A2780	AEW541	IGF1R	.0025,.0080,.025,.080,.25,.80,2.53,8	6.95,1.20,-.26,1.52,-3.7,-14,-19,-47	10.9,9.43,4.29,8.48,2.84,9.36,3.68,17.7	8	Sigmoid	8.73567	6.5089	-57.1806	0.6674
A375_SKIN	A-375	AEW541	IGF1R	.0025,.0080,.025,.080,.25,.80,2.53,8	1.92,4.74,4.50,-6.6,-7.7,-27,-47,-80	2.97,1.72,.44,4.55,2.36,2.60,1.62,1.18	8	Sigmoid	8.04399	2.75542	-79.6081	1.4484
A549_LUNG	A549	AEW541	IGF1R	.0025,.0080,.025,.080,.25,.80,2.53,8	5.54,5.62,-.69,-7.7,-.50,-24,-60,-102	2.46,.16,6.07,.64,3.96,5.91,2.04,.94	8	Sigmoid	3.29913	1.95479	-101.633	1.6406
A673_BONE	A-673	AEW541	IGF1R	.0025,.0080,.025,.080,.25,.80,2.53,8	-3.6,5.42,-4.6,19.0,-6.1,-42,-55,-70	9.41,4.84,6.69,13.4,5.04,5.36,5.28,4.39	8	Sigmoid	0.627646	1.12768	-65.0293	1.599
ACHN_KIDNEY	ACHN	AEW541	IGF1R	.0025,.0080,.025,.080,.25,.80,2.53,8	3.24,9.14,-4.2,4.02,-1.5,-10,-11,-53	1.52,5.92,2.67,.47,2.59,3.12,1.67,5.78	8	Sigmoid	8.70985	7.67291	-52.1425	0.6207
ALLSIL_HAEMATOPOIETIC_AND_LYMPHOID_TISSUE	ALL-SIL	AEW541	IGF1R	.0025,.0080,.025,.080,.25,.80,2.53,8	-1.8,2.14,1.10,12.0,-17,-10,-50,-78	3.85,5.52,5.32,15.4,6.82,1.01,7.05,3.44	8	Sigmoid	2.11702	2.5585	-78.5075	1.8822
AMO1_HAEMATOPOIETIC_AND_LYMPHOID_TISSUE	AMO-1	AEW541	IGF1R	.0025,.0080,.025,.080,.25,.80,2.53,8	5.90,13.2,-14,-7.1,-13,-45,-80,-99	21.3,9.53,3.20,13.0,34.1,23.9,6.67,.26	8	Linear	NA	0.19451	-98.8429	2.8999
AN3CA_ENDOMETRIUM	AN3 CA	AEW541	IGF1R	.0025,.0080,.025,.080,.25,.80,2.53,8	19.0,15.0,4.05,-1.4,1.59,-8.2,-12,-14	3.66,6.75,13.3,26.7,14.1,9.39,6.78,7.74	8	Sigmoid	0.275005	8	-15.0364	0.3505
ASPC1_PANCREAS	AsPC-1	AEW541	IGF1R	.0025,.0080,.025,.080,.25,.80,2.53,8	4.82,2.54,-4.9,-.16,-13,-30,-67,-80	12.1,16.4,10.8,17.2,.96,17.0,3.41,5.90	8	Sigmoid	1.18147	1.42777	-77.2126	1.3966
AU565_BREAST	AU565	AEW541	IGF1R	.0025,.0080,.025,.080,.25,.80,2.53,8	15.3,5.67,7.83,3.45,-12,-5.9,-20,-43	20.4,4.88,21.4,12.2,16.7,3.44,9.70,1.59	8	Sigmoid	9.06518	8	-40.8012	0.7651
AZ521_STOMACH	AZ-521	AEW541	IGF1R	.0025,.0080,.025,.080,.25,.80,2.53,8	9.23,-2.4,8.19,-30,-18,-52,-58,-89	3.53,4.18,4.04,3.50,26.5,12.6,7.65,7.72	8	Sigmoid	8.54289	1.15251	-87.2101	2.3462
BCPAP_THYROID	B-CPAP	AEW541	IGF1R	.0025,.0080,.025,.080,.25,.80,2.53,8	-1.2,1.18,.057,-2.1,-18,-18,-24,-70	4.67,5.92,2.38,7.66,.58,1.62,.76,41.8	8	Sigmoid	8.88908	5.10525	-67.5042	1.3166
BDCM_HAEMATOPOIETIC_AND_LYMPHOID_TISSUE	BDCM	AEW541	IGF1R	.0025,.0080,.025,.080,.25,.80,2.53,8	-16,4.32,-20,-3.4,-5.7,21.7,-13,-51	24.2,18.6,2.31,11.1,.48,4.36,27.4,9.40	8	Linear	NA	4.97263	-52.2461	0.3316
BFTC909_KIDNEY	BFTC-909	AEW541	IGF1R	.0025,.0080,.025,.080,.25,.80,2.53,8	2.87,-3.2,-1.9,-11,-12,-17,-18,-47	2.83,6.38,4.83,3.66,10.0,6.03,6.80,1.60	8	Sigmoid	8.84	8	-43.8878	0.898
BGC823_STOMACH	BGC-823	AEW541	IGF1R	.0025,.0080,.025,.080,.25,.80,2.53,8	.027,1.62,8.48,-2.4,-10,-35,-48,-81	9.29,1.79,6.72,9.61,8.35,4.59,1.26,1.61	8	Sigmoid	6.21321	2.39746	-79.7397	1.5611
BL41_HAEMATOPOIETIC_AND_LYMPHOID_TISSUE	BL-41	AEW541	IGF1R	.0025,.0080,.025,.080,.25,.80,2.53,8	-5.1,-.56,4.98,5.02,.52,-5.5,-14,-31	2.05,5.15,7.28,.23,.81,1.33,5.77,10.0	8	Sigmoid	4.19202	8	-30.2923	0.3433
BL70_HAEMATOPOIETIC_AND_LYMPHOID_TISSUE	BL-70	AEW541	IGF1R	.0025,.0080,.025,.080,.25,.80,2.53,8	13.0,11.4,10.4,-8.9,-3.2,-13,8.14,-35	15.0,4.37,27.3,.20,13.7,2.47,20.7,18.0	8	Linear	NA	8	-34.0241	0.8428
BT20_BREAST	BT-20	AEW541	IGF1R	.0025,.0080,.025,.080,.25,.80,2.53,8	15.8,-6.9,11.6,16.1,34.8,-15,15.4,-42	42.0,1.90,9.67,17.9,17.7,10.3,2.64,27.5	8	Constant	NA	8	4.68654	0.5273
BT474_BREAST	BT-474	AEW541	IGF1R	.0025,.0080,.025,.080,.25,.80,2.53,8	-8.7,12.4,-8.8,30.4,-21,6.14,-23,-43	10.4,13.8,.26,9.54,.24,1.67,10.9,0	8	Constant	NA	8	-8.65957	0.7015
BT549_BREAST	BT-549	AEW541	IGF1R	.0025,.0080,.025,.080,.25,.80,2.53,8	7.82,8.11,11.0,-2.3,16.4,-18,-16,-72	12.9,6.30,.61,8.91,9.55,9.31,3.39,3.16	8	Sigmoid	8.56668	5.44525	-71.2053	1.0007
BXPC3_PANCREAS	BxPC-3	AEW541	IGF1R	.0025,.0080,.025,.080,.25,.80,2.53,8	14.7,7.29,-6.9,-8.8,1.98,.69,-42,-45	26.0,15.9,13.5,4.49,3.23,3.36,9.70,37.3	8	Sigmoid	2.36733	2.82433	-69.7941	0.7268
C2BBE1_LARGE_INTESTINE	C2BBe1	AEW541	IGF1R	.0025,.0080,.025,.080,.25,.80,2.53,8	-10,-5.2,12.8,26.1,-9.5,-26,-42,-67	8.67,9.90,18.7,13.9,15.3,20.1,12.1,3.62	8	Sigmoid	1.82201	3.09808	-65.7685	1.3449
C32_SKIN	C32	AEW541	IGF1R	.0025,.0080,.025,.080,.25,.80,2.53,8	4.07,15.5,7.72,7.26,11.7,-13,-4.6,-72	2.75,3.21,2.14,5.91,9.32,26.7,4.04,12.5	8	Sigmoid	8.34745	6.35458	-72.4578	0.8161
C3A_LIVER	C3A	AEW541	IGF1R	.0025,.0080,.025,.080,.25,.80,2.53,8	25.2,-3.7,27.6,-9.1,19.8,-37,-43,-61	30.7,23.5,17.4,12.4,9.70,20.6,5.20,7.40	8	Linear	NA	3.19492	-60.2434	1.5387
CAKI2_KIDNEY	Caki-2	AEW541	IGF1R	.0025,.0080,.025,.080,.25,.80,2.53,8	-4.5,-3.0,-6.5,-.86,-9.2,-19,-22,-31	6.49,8.59,.16,8.07,14.5,9.62,8.72,2.17	8	Sigmoid	1.11819	8	-30.295	1.1466
CAL12T_LUNG	CAL-12T	AEW541	IGF1R	.0025,.0080,.025,.080,.25,.80,2.53,8	10.2,2.68,-7.9,-18,-23,-53,-76,-108	2.55,7.94,5.85,5.98,2.37,5.79,4.85,5.82	8	Sigmoid	8.08001	0.795477	-107.627	2.0875
CAL27_UPPER_AERODIGESTIVE_TRACT	CAL 27	AEW541	IGF1R	.0025,.0080,.025,.080,.25,.80,2.53,8	5.42,5.55,-8.8,-2.6,.23,-8.8,-13,-93	2.79,2.47,.67,1.20,1.86,6.06,4.48,1.64	8	Sigmoid	8.486	5.38767	-92.5747	0.9409
CAL78_BONE	CAL-78	AEW541	IGF1R	.0025,.0080,.025,.080,.25,.80,2.53,8	19.9,-2.0,16.2,7.55,-8.9,-17,-7.7,-76	1.08,8.36,8.33,3.77,5.93,7.45,2.07,15.7	8	Sigmoid	8.83472	5.52191	-73.2579	1.2703
CAL851_BREAST	CAL-85-1	AEW541	IGF1R	.0025,.0080,.025,.080,.25,.80,2.53,8	6.79,17.3,-13,5.14,-16,-24,-53,-67	3.78,20.1,13.8,4.60,16.2,2.61,7.73,1.33	8	Sigmoid	1.19765	2.28116	-67.4748	1.3703
CALU1_LUNG	Calu-1	AEW541	IGF1R	.0025,.0080,.025,.080,.25,.80,2.53,8	7.36,11.2,-5.6,-.76,-3.9,-12,-12,-15	6.21,9.75,10.1,.30,6.91,3.51,10.2,.037	8	Sigmoid	0.144325	8	-14.8472	0.1548
CALU3_LUNG	Calu-3	AEW541	IGF1R	.0025,.0080,.025,.080,.25,.80,2.53,8	2.55,-3.4,15.9,20.5,-6.7,-6.1,-5.7,-53	6.84,8.93,4.98,13.3,8.57,14.4,23.9,2.26	8	Sigmoid	8.78434	7.72471	-52.0996	0.561
CALU6_LUNG	Calu-6	AEW541	IGF1R	.0025,.0080,.025,.080,.25,.80,2.53,8	-2.9,-7.9,6.82,-8.4,.42,-17,-50,-89	9.53,2.53,10.5,7.60,14.1,3.04,11.2,5.29	8	Sigmoid	2.77423	2.47644	-88.8985	1.511
CAMA1_BREAST	CAMA-1	AEW541	IGF1R	.0025,.0080,.025,.080,.25,.80,2.53,8	10.9,-7.2,7.19,-6.8,-9.7,.84,-18,-37	4.08,13.5,3.49,4.17,.94,3.16,7.92,7.39	8	Sigmoid	8.43191	8	-36.6812	0.4276
CAPAN2_PANCREAS	Capan-2	AEW541	IGF1R	.0025,.0080,.025,.080,.25,.80,2.53,8	33.9,28.3,38.3,-5.9,5.50,-40,-50,-95	37.7,15.3,28.6,6.08,3.15,7.37,11.7,10.6	8	Linear	NA	0.432746	-95.6227	1.657
CAS1_CENTRAL_NERVOUS_SYSTEM	CAS-1	AEW541	IGF1R	.0025,.0080,.025,.080,.25,.80,2.53,8	-4.6,-6.9,-12,4.23,-13,-1.1,-15,-34	2.53,2.84,6.42,17.3,.48,6.77,7.37,3.18	8	Sigmoid	3.06481	8	-33.7545	0.6584
CCK81_LARGE_INTESTINE	CCK-81	AEW541	IGF1R	.0025,.0080,.025,.080,.25,.80,2.53,8	.24,10.0,12.3,-1.8,3.13,5.20,-20,-59	2.69,27.3,19.8,17.5,16.3,31.5,28.3,6.96	8	Linear	NA	2.32922	-59.0115	0.7503
CHL1_SKIN	CHL-1	AEW541	IGF1R	.0025,.0080,.025,.080,.25,.80,2.53,8	-2.6,8.40,.83,11.2,-7.7,-1.7,-15,-56	1.55,16.4,7.59,12.3,3.70,6.35,8.31,2.48	8	Sigmoid	8.98334	7.18201	-55.9591	0.8222
CHP212_AUTONOMIC_GANGLIA	CHP-212	AEW541	IGF1R	.0025,.0080,.025,.080,.25,.80,2.53,8	13.5,16.3,-13,-15,-6.6,-38,-64,-91	10.1,1.31,28.5,.31,3.94,1.77,3.79,2.38	8	Sigmoid	8.61315	1.56004	-91.719	2.0767
CI1_HAEMATOPOIETIC_AND_LYMPHOID_TISSUE	CI-1	AEW541	IGF1R	.0025,.0080,.025,.080,.25,.80,2.53,8	-16,.83,14.1,14.6,-4.4,13.3,4.37,-39	13.1,69.7,1.66,11.6,4.25,47.0,51.1,46.9	8	Constant	NA	8	-4.43464	0.6551
CMK86_HAEMATOPOIETIC_AND_LYMPHOID_TISSUE	CMK-86	AEW541	IGF1R	.0025,.0080,.025,.080,.25,.80,2.53,8	13.2,14.1,6.01,11.1,-15,-24,-47,-69	11.4,1.73,7.39,22.2,7.26,4.57,5.59,8.43	8	Sigmoid	1.83839	3.68661	-63.0226	1.7816
COLO201_LARGE_INTESTINE	COLO 201	AEW541	IGF1R	.0025,.0080,.025,.080,.25,.80,2.53,8	-3.5,13.5,4.61,13.9,-14,-26,-42,-59	11.7,4.65,3.68,8.92,14.2,9.85,9.78,8.68	8	Sigmoid	0.963819	3.58277	-57.865	1.3266
COLO205_LARGE_INTESTINE	COLO 205	AEW541	IGF1R	.0025,.0080,.025,.080,.25,.80,2.53,8	4.56,8.21,3.26,3.83,-1.7,-25,-47,-87	4.85,11.5,1.30,3.11,10.7,28.5,13.7,5.39	8	Sigmoid	2.53062	2.70148	-87.1738	1.5025
COLO320_LARGE_INTESTINE	COLO-320	AEW541	IGF1R	.0025,.0080,.025,.080,.25,.80,2.53,8	8.69,1.16,-1.1,-11,-21,-53,-60,-80	6.92,1.57,10.8,15.1,1.62,18.6,5.11,9.61	8	Sigmoid	2.32716	1.45028	-79.8046	2.0584
COLO677_LUNG	COLO-677	AEW541	IGF1R	.0025,.0080,.025,.080,.25,.80,2.53,8	7.56,3.24,16.3,6.78,-.11,-14,-11,-37	10.3,3.63,.10,12.2,1.54,1.69,6.80,.86	8	Sigmoid	8.18311	8	-35.0098	0.7073
COLO678_LARGE_INTESTINE	COLO-678	AEW541	IGF1R	.0025,.0080,.025,.080,.25,.80,2.53,8	15.4,7.64,18.0,2.01,1.45,-28,-30,-53	18.1,22.5,9.48,28.8,2.33,8.20,15.4,6.76	8	Sigmoid	0.872308	7.85165	-50.1342	1.0687
COLO679_SKIN	COLO-679	AEW541	IGF1R	.0025,.0080,.025,.080,.25,.80,2.53,8	-7.5,-15,-10,-5.3,-14,-12,-37,-41	8.18,10.5,2.47,4.66,7.86,5.52,1.24,2.51	8	Sigmoid	1.48767	8	-41.3246	0.9348
COLO699_LUNG	COLO-699	AEW541	IGF1R	.0025,.0080,.025,.080,.25,.80,2.53,8	11.2,12.8,-5.7,-15,-25,-36,-53,-63	17.0,6.20,6.26,11.9,8.09,17.1,.26,6.06	8	Sigmoid	0.593975	2.21319	-63.2766	1.6792
COLO741_SKIN	COLO 741	AEW541	IGF1R	.0025,.0080,.025,.080,.25,.80,2.53,8	-4.9,15.8,-1.3,.93,-6.7,-23,-45,-67	14.9,3.64,5.96,9.33,2.52,6.13,2.32,.98	8	Sigmoid	3.0679	3.34392	-66.8816	1.4813
CORL105_LUNG	COR-L105	AEW541	IGF1R	.0025,.0080,.025,.080,.25,.80,2.53,8	6.27,-11,9.31,8.42,1.63,-18,-19,-35	23.8,6.79,24.4,2.90,19.1,10.0,13.4,3.82	8	Sigmoid	1.04291	8	-32.0176	0.4341
CORL23_LUNG	COR-L23	AEW541	IGF1R	.0025,.0080,.025,.080,.25,.80,2.53,8	-4.3,3.09,-.82,-2.1,-3.1,-12,-22,-55	3.08,4.52,7.54,1.14,4.52,11.8,5.68,13.5	8	Sigmoid	8.55668	8	-45.5582	0.7416
COV318_OVARY	COV318	AEW541	IGF1R	.0025,.0080,.025,.080,.25,.80,2.53,8	-1.0,11.6,-2.5,-2.4,-7.5,-8.0,-15,-42	12.4,6.32,11.6,2.97,2.76,2.90,6.46,7.38	8	Sigmoid	8.72832	8	-40.742	0.7664
COV504_OVARY	COV504	AEW541	IGF1R	.0080,.025,.080,.25,.80,2.53,8	14.6,-25,-.40,-9.8,3.90,-23,-53	11.5,2.24,8.50,16.3,6.24,24.7,7.92	7	Sigmoid	8.45584	7.50493	-53.4846	0.5949
DAOY_CENTRAL_NERVOUS_SYSTEM	Daoy	AEW541	IGF1R	.0025,.0080,.025,.080,.25,.80,2.53,8	4.38,-3.0,-1.2,-3.2,-10,-19,-20,-40	8.32,7.05,7.11,14.5,7.94,15.3,17.4,3.45	8	Sigmoid	8.4847	8	-39.1425	0.7917
DBTRG05MG_CENTRAL_NERVOUS_SYSTEM	DBTRG-05MG	AEW541	IGF1R	.0025,.0080,.025,.080,.25,.80,2.53,8	1.70,7.01,-4.5,-2.1,-2.5,-12,-24,-38	3.43,.37,2.51,6.60,12.5,1.66,1.11,9.44	8	Sigmoid	8.06914	8	-37.7936	0.868
DEL_HAEMATOPOIETIC_AND_LYMPHOID_TISSUE	DEL	AEW541	IGF1R	.0025,.0080,.025,.080,.25,.80,2.53,8	22.6,5.11,.36,2.81,-11,-5.0,-8.0,-97	10.3,14.3,7.32,10.8,7.13,.43,.97,1.14	8	Sigmoid	8.22258	5.4283	-97.0577	1.2612
DETROIT562_UPPER_AERODIGESTIVE_TRACT	Detroit 562	AEW541	IGF1R	.0025,.0080,.025,.080,.25,.80,2.53,8	-2.3,-.62,13.5,-2.5,-5.6,-16,-21,-15	7.91,23.7,12.5,2.15,15.7,3.64,3.09,6.29	8	Sigmoid	0.105093	8	-17.6817	0.3942
DKMG_CENTRAL_NERVOUS_SYSTEM	DK-MG	AEW541	IGF1R	.0025,.0080,.025,.080,.25,.80,2.53,8	3.13,6.35,-3.4,.052,-8.9,-13,-5.6,-13	11.3,1.43,2.66,8.23,8.18,9.08,.92,.84	8	Constant	NA	8	-5.09363	0.3032
DMS114_LUNG	DMS 114	AEW541	IGF1R	.0025,.0080,.025,.080,.25,.80,2.53,8	5.96,-10,-17,-14,-1.6,-49,-47,-66	2.79,2.73,2.03,1.22,2.59,2.90,4.10,9.63	8	Sigmoid	0.581314	0.851508	-56.2393	2.3798
DOHH2_HAEMATOPOIETIC_AND_LYMPHOID_TISSUE	DOHH-2	AEW541	IGF1R	.0025,.0080,.025,.080,.25,.80,2.53,8	32.4,129,22.3,18.7,-22,-13,-2.8,-77	20.4,135,37.5,44.0,10.4,49.1,4.94,8.54	8	Linear	NA	1.22067	-76.4026	2.0396
DOV13_OVARY	DOV13	AEW541	IGF1R	.0025,.0080,.025,.080,.25,.80,2.53,8	-.17,7.20,-7.4,-2.2,-4.6,-1.9,-16,-88	20.5,9.76,20.0,8.11,19.8,9.62,24.1,2.10	8	Sigmoid	7.68782	5.03547	-87.5946	1.0079
DU145_PROSTATE	DU 145	AEW541	IGF1R	.0025,.0080,.025,.080,.25,.80,2.53,8	4.25,-8.5,-2.5,-4.1,-6.9,-20,-31,-55	6.52,8.71,19.7,4.04,5.68,17.8,6.51,1.70	8	Sigmoid	8.29751	6.68215	-54.5649	0.9597
DV90_LUNG	DV-90	AEW541	IGF1R	.0025,.0080,.025,.080,.25,.80,2.53,8	36.6,-13,6.60,7.70,13.0,-25,-7.7,-38	15.5,1.11,11.8,27.1,2.33,7.95,15.8,15.9	8	Linear	NA	8	-36.1062	1.0623
EB1_HAEMATOPOIETIC_AND_LYMPHOID_TISSUE	EB1	AEW541	IGF1R	.0025,.0080,.025,.080,.25,.80,2.53,8	17.9,-15,2.17,-12,23.6,-21,4.74,-14	31.7,.94,11.9,25.2,12.5,1.12,28.5,14.8	8	Constant	NA	8	-5.00757	1.0303
EB2_HAEMATOPOIETIC_AND_LYMPHOID_TISSUE	EB2	AEW541	IGF1R	.0025,.0080,.025,.080,.25,.80,2.53,8	-6.4,-5.5,-7.6,-4.6,4.49,3.18,-1.9,-.21	17.1,12.4,2.32,17.1,12.1,3.18,.26,12.2	8	Constant	NA	8	-1.91165	0.1471
EBC1_LUNG	EBC-1	AEW541	IGF1R	.0025,.0080,.025,.080,.25,.80,2.53,8	-7.7,2.27,-17,14.1,-23,-10,-29,-70	10.0,5.17,6.70,2.18,2.59,15.5,9.33,.60	8	Sigmoid	9.01439	5.16418	-69.9642	1.2742
EFE184_ENDOMETRIUM	EFE-184	AEW541	IGF1R	.0025,.0080,.025,.080,.25,.80,2.53,8	-3.8,-2.1,-3.8,2.39,1.11,-17,-19,-38	21.7,2.90,.010,9.60,.39,7.67,10.1,10.9	8	Sigmoid	4.06305	8	-37.5266	0.5889
EFM19_BREAST	EFM-19	AEW541	IGF1R	.0025,.0080,.025,.080,.25,.80,2.53,8	5.16,7.03,-6.2,.52,3.43,-19,-19,-44	21.6,8.82,1.62,7.34,5.76,18.4,12.1,2.87	8	Sigmoid	8.93418	8	-42.8985	0.7541
EFO21_OVARY	EFO-21	AEW541	IGF1R	.0025,.0080,.025,.080,.25,.80,2.53,8	-3.8,1.74,-7.0,-3.2,-9.9,-24,-26,-48	.058,11.8,4.96,3.65,.42,9.65,15.1,5.63	8	Sigmoid	1.68993	8	-48.2937	1.1699
EFO27_OVARY	EFO-27	AEW541	IGF1R	.0025,.0080,.025,.080,.25,.80,2.53,8	3.44,1.85,1.69,-.030,-8.3,-11,-15,-24	.63,1.41,3.18,3.55,4.19,4.97,12.2,.86	8	Sigmoid	1.23277	8	-24.5865	0.2644
EM2_HAEMATOPOIETIC_AND_LYMPHOID_TISSUE	EM-2	AEW541	IGF1R	.0025,.0080,.025,.080,.25,.80,2.53,8	-2.6,18.7,-.14,10.2,-16,-4.0,-18,-49	2.24,28.4,7.77,.80,6.90,9.26,4.47,5.21	8	Sigmoid	8.59574	8	-48.0125	1.1647
EN_ENDOMETRIUM	EN	AEW541	IGF1R	.0025,.0080,.025,.080,.25,.80,2.53,8	6.85,-7.2,3.23,-15,-12,-25,-13,-24	1.41,7.02,4.52,9.99,23.0,3.89,1.14,8.18	8	Sigmoid	0.0638389	8	-19.8229	0.6604
ES2_OVARY	ES-2	AEW541	IGF1R	.0025,.0080,.025,.080,.25,.80,2.53,8	6.86,-6.5,3.30,-5.4,-3.5,-12,-8.0,-30	8.41,7.80,7.98,4.72,3.94,7.80,7.44,20.1	8	Sigmoid	8.86124	8	-27.6762	0.366
ESS1_ENDOMETRIUM	ESS-1	AEW541	IGF1R	.0025,.0080,.025,.080,.25,.80,2.53,8	19.8,12.8,4.07,-2.9,-2.9,-6.3,-40,-98	14.6,8.40,6.36,8.16,17.5,9.82,18.1,.69	8	Sigmoid	8.49197	3.30065	-97.6155	1.5524
F36P_HAEMATOPOIETIC_AND_LYMPHOID_TISSUE	F-36P	AEW541	IGF1R	.0025,.0080,.025,.080,.25,.80,2.53,8	11.9,4.38,40.8,26.5,-42,-81,-95,-100	42.1,6.72,17.4,26.8,1.49,3.64,1.05,2.72	8	Sigmoid	0.21099	0.306567	-97.6396	3.0325
FADU_UPPER_AERODIGESTIVE_TRACT	FaDu	AEW541	IGF1R	.0025,.0080,.025,.080,.25,.80,2.53,8	6.31,-3.4,-7.7,2.28,-2.1,-9.9,-25,-33	19.8,.35,2.75,.15,11.6,9.27,7.43,11.1	8	Sigmoid	1.59128	8	-32.7461	0.5665
FU97_STOMACH	FU97	AEW541	IGF1R	.0025,.0080,.025,.080,.25,.80,2.53,8	2.72,5.23,1.05,10.3,-6.3,-2.0,-32,-69	15.6,3.03,.40,13.7,9.44,4.69,7.55,2.45	8	Sigmoid	2.9181	3.99018	-68.6807	0.9502
FUOV1_OVARY	FU-OV-1	AEW541	IGF1R	.0025,.0080,.025,.080,.25,.80,2.53,8	18.9,-.29,9.99,-8.2,-6.5,-51,-51,-68	8.03,6.54,18.1,.63,13.2,1.44,2.87,17.9	8	Sigmoid	0.413854	1.3149	-64.5987	2.1301
G361_SKIN	G-361	AEW541	IGF1R	.0025,.0080,.025,.080,.25,.80,2.53,8	-6.6,-3.0,-.74,-7.6,-2.2,-19,-33,-99	16.7,19.8,6.63,2.41,18.6,5.26,9.39,.19	8	Sigmoid	8.24763	3.61156	-98.3983	1.7872
G401_SOFT_TISSUE	G-401	AEW541	IGF1R	.0025,.0080,.025,.080,.25,.80,2.53,8	1.03,7.89,-13,.27,-11,-36,-65,-86	1.43,7.47,6.50,16.9,10.2,17.2,6.23,3.69	8	Sigmoid	1.30293	1.41122	-85.503	2.2898
G402_SOFT_TISSUE	G-402	AEW541	IGF1R	.0025,.0080,.025,.080,.25,.80,2.53,8	8.38,5.90,7.87,-3.0,-8.0,-7.3,-24,-35	8.52,10.2,17.3,15.0,20.4,8.87,12.3,10.8	8	Sigmoid	8.2846	8	-35.6652	0.4365
GAMG_CENTRAL_NERVOUS_SYSTEM	GAMG	AEW541	IGF1R	.0025,.0080,.025,.080,.25,.80,2.53,8	6.94,9.67,-2.6,-1.1,-4.7,-12,-21,-30	.44,18.5,15.9,.12,18.6,3.45,5.39,14.2	8	Sigmoid	8.4211	8	-30.5393	0.4895
GB1_CENTRAL_NERVOUS_SYSTEM	GB-1	AEW541	IGF1R	.0025,.0080,.025,.080,.25,.80,2.53,8	-.53,-14,-20,7.34,-3.8,1.87,-23,-46	.39,42.4,27.0,4.67,17.2,8.43,5.62,1.15	8	Sigmoid	2.47602	8	-46.165	0.8205
GCIY_STOMACH	GCIY	AEW541	IGF1R	.0025,.0080,.025,.080,.25,.80,2.53,8	-11,12.2,-7.2,2.66,-13,-11,-17,-43	2.71,1.22,16.4,.50,4.77,8.75,3.15,14.3	8	Sigmoid	9.64982	8	-41.9335	0.7879
GCT_SOFT_TISSUE	GCT	AEW541	IGF1R	.0025,.0080,.025,.080,.25,.80,2.53,8	5.39,-.19,9.90,-.99,-2.7,-16,-34,-82	1.11,5.93,.77,2.33,8.00,5.84,5.31,4.16	8	Sigmoid	8.81056	3.99441	-81.4417	1.3274
GI1_CENTRAL_NERVOUS_SYSTEM	GI-1	AEW541	IGF1R	.0025,.0080,.025,.080,.25,.80,2.53,8	-3.7,7.37,-3.6,8.55,-6.0,4.17,-18,-34	6.30,7.86,6.33,16.5,3.82,6.79,4.45,8.06	8	Sigmoid	2.48618	8	-33.7498	0.5457
GLC82_LUNG	GLC-82	AEW541	IGF1R	.0025,.0080,.025,.080,.25,.80,2.53,8	20.9,20.1,10.3,.58,-9.7,-21,-35,-39	12.5,1.64,10.4,6.19,11.7,.54,11.1,1.22	8	Sigmoid	0.274162	8	-40.0238	1.0288
GMS10_CENTRAL_NERVOUS_SYSTEM	GMS-10	AEW541	IGF1R	.0025,.0080,.025,.080,.25,.80,2.53,8	-3.7,-4.9,-1.8,.22,-9.1,-10,-19,-33	5.31,1.01,12.6,9.63,6.71,8.66,17.6,1.59	8	Sigmoid	5.10009	8	-32.636	0.5312
GRANTA519_HAEMATOPOIETIC_AND_LYMPHOID_TISSUE	GRANTA-519	AEW541	IGF1R	.0025,.0080,.025,.080,.25,.80,2.53,8	9.95,29.8,19.8,11.9,-14,4.16,-43,-49	17.8,45.9,6.87,4.02,24.7,3.38,9.11,9.45	8	Sigmoid	1.39888	8	-48.6203	1.0074
H4_CENTRAL_NERVOUS_SYSTEM	H4	AEW541	IGF1R	.0025,.0080,.025,.080,.25,.80,2.53,8	5.05,2.05,-5.9,-4.6,4.50,-3.3,-6.5,-35	.030,2.80,7.58,2.67,17.7,1.93,2.58,6.09	8	Sigmoid	8.07587	8	-35.208	0.4519
HARA_LUNG	HARA	AEW541	IGF1R	.0025,.0080,.025,.080,.25,.80,2.53,8	.87,11.2,-3.1,-1.3,-12,.051,-16,-31	2.07,4.25,7.00,6.43,13.8,4.93,7.84,9.32	8	Sigmoid	8.60805	8	-29.9392	0.4855
HCC1187_BREAST	HCC1187	AEW541	IGF1R	.0025,.0080,.025,.080,.25,.80,2.53,8	5.40,-4.5,19.6,3.36,.18,-11,-16,-20	19.3,1.08,4.63,2.54,27.1,2.65,6.79,15.7	8	Constant	NA	8	-6.34736	0.2086
HCC1395_BREAST	HCC1395	AEW541	IGF1R	.0025,.0080,.025,.080,.25,.80,2.53,8	14.0,6.60,20.9,-12,6.30,-3.5,-29,-30	10.5,4.06,12.2,4.64,17.0,22.8,10.2,7.32	8	Sigmoid	0.576337	8	-31.1493	0.7086
HCC1569_BREAST	HCC1569	AEW541	IGF1R	.0025,.0080,.025,.080,.25,.80,2.53,8	1.78,10.5,15.6,8.03,-2.6,-5.0,-17,-28	1.82,16.5,9.71,20.4,2.22,22.4,1.34,10.3	8	Sigmoid	1.82052	8	-26.9442	0.4023
HCC15_LUNG	HCC-15	AEW541	IGF1R	.0025,.0080,.025,.080,.25,.80,2.53,8	-1.5,-.66,2.41,-9.7,-8.2,-11,-12,-42	11.3,3.39,6.94,5.93,6.71,.40,31.4,8.60	8	Sigmoid	8.04485	8	-42.0672	1.1557
HCC1806_BREAST	HCC1806	AEW541	IGF1R	.0025,.0080,.025,.080,.25,.80,2.53,8	10.4,-3.9,9.65,-19,5.52,-6.8,-2.8,-64	21.9,6.37,1.16,7.29,15.3,14.2,1.46,6.54	8	Sigmoid	8.02877	7.20676	-63.5681	1.0001
HCC1954_BREAST	HCC1954	AEW541	IGF1R	.0025,.0080,.025,.080,.25,.80,2.53,8	4.81,7.71,2.96,-2.9,4.52,-8.1,-20,-54	.95,8.09,12.2,2.58,24.0,3.26,4.91,8.77	8	Sigmoid	8.92273	7.28445	-53.739	0.8125
HCC2935_LUNG	HCC2935	AEW541	IGF1R	.0025,.0080,.025,.080,.25,.80,2.53,8	21.1,16.1,3.30,11.4,7.47,-20,-19,-25	2.57,3.92,3.44,8.17,3.45,10.8,14.9,8.23	8	Sigmoid	0.402579	8	-22.991	0.5445
HCC4006_LUNG	HCC4006	AEW541	IGF1R	.0025,.0080,.025,.080,.25,.80,2.53,8	9.56,-5.2,8.04,-2.4,-5.2,-9.8,-15,-49	.20,22.5,28.3,2.97,13.0,7.67,21.0,2.21	8	Sigmoid	8.67038	8	-47.3124	0.8118
HCC44_LUNG	HCC-44	AEW541	IGF1R	.0025,.0080,.025,.080,.25,.80,2.53,8	2.30,-5.7,3.55,-1.6,-5.6,-17,-22,-58	.36,8.08,2.14,13.7,2.39,9.96,9.18,21.1	8	Sigmoid	8.56094	6.62115	-56.5037	0.9276
HCC56_LARGE_INTESTINE	HCC-56	AEW541	IGF1R	.0025,.0080,.025,.080,.25,.80,2.53,8	-19,1.15,-5.1,-4.7,-.43,-3.6,-18,-39	1.77,5.25,32.1,5.69,3.28,.27,5.83,15.4	8	Sigmoid	2.70302	8	-38.0839	0.6342
HCC70_BREAST	HCC70	AEW541	IGF1R	.0025,.0080,.025,.080,.25,.80,2.53,8	11.1,13.0,3.91,-5.7,-.85,1.28,-14,-55	10.3,10.4,14.9,16.1,4.35,12.6,11.3,19.4	8	Linear	NA	8	-41.5239	0.6154
HCC78_LUNG	HCC-78	AEW541	IGF1R	.0025,.0080,.025,.080,.25,.80,2.53,8	-4.6,3.73,-4.7,-.18,-1.5,3.39,-20,-21	1.79,7.98,15.2,4.41,.32,.34,12.2,13.5	8	Sigmoid	1.7254	8	-21.4814	0.3367
HCC827_LUNG	HCC827	AEW541	IGF1R	.0025,.0080,.025,.080,.25,.80,2.53,8	1.79,18.1,15.0,-6.5,-5.5,15.8,6.28,-54	7.18,63.5,6.17,7.98,17.3,23.8,21.8,26.0	8	Linear	NA	4.25541	-54.3715	0.8091
HCT116_LARGE_INTESTINE	HCT 116	AEW541	IGF1R	.0025,.0080,.025,.080,.25,.80,2.53,8	-5.2,10.8,-1.6,5.14,1.73,-.20,-15,-45	11.7,25.0,4.11,27.4,.34,20.9,.042,24.0	8	Sigmoid	3.31712	8	-44.922	0.5664
HCT15_LARGE_INTESTINE	HCT-15	AEW541	IGF1R	.0025,.0080,.025,.080,.25,.80,2.53,8	10.5,3.41,-1.9,-9.2,-.96,-17,-20,-92	.57,9.33,2.25,1.21,.35,6.14,7.76,.95	8	Sigmoid	8.64584	4.63056	-91.1108	1.1814
HDMYZ_HAEMATOPOIETIC_AND_LYMPHOID_TISSUE	HD-MY-Z	AEW541	IGF1R	.0025,.0080,.025,.080,.25,.80,2.53,8	-8.8,-2.5,-5.1,-2.7,-13,-13,-35,-86	2.74,2.01,7.64,3.43,1.93,7.75,12.7,2.04	8	Sigmoid	8.50647	4.04467	-86.3444	1.389
HDQP1_BREAST	HDQ-P1	AEW541	IGF1R	.0025,.0080,.025,.080,.25,.80,2.53,8	-12,8.40,6.25,-6.0,-17,-11,-6.5,-70	40.5,14.1,13.1,19.2,19.3,2.42,8.72,.36	8	Sigmoid	8.55054	7.0029	-70.0339	1.0021
HEC151_ENDOMETRIUM	HEC-151	AEW541	IGF1R	.0025,.0080,.025,.080,.25,.80,2.53,8	4.95,31.7,.96,13.3,-2.9,-.054,15.2,-12	29.7,6.61,9.86,9.89,2.23,13.1,7.38,12.3	8	Constant	NA	8	7.10084	0.2402
HEC1A_ENDOMETRIUM	HEC-1-A	AEW541	IGF1R	.0025,.0080,.025,.080,.25,.80,2.53,8	-.78,15.6,4.88,9.82,3.54,-28,-10,-39	7.36,22.1,10.1,33.0,6.99,17.9,3.14,15.4	8	Sigmoid	0.395036	8	-24.4527	0.8549
HEC1B_ENDOMETRIUM	HEC-1-B	AEW541	IGF1R	.0080,.025,.080,.25,.80,2.53,8	-8.0,-3.6,-14,-8.6,-9.7,-8.0,-67	18.3,11.4,5.91,1.07,21.8,14.6,25.3	7	Sigmoid	8.07214	7.18392	-66.7411	1.3248
HEC251_ENDOMETRIUM	HEC-251	AEW541	IGF1R	.0025,.0080,.025,.080,.25,.80,2.53,8	-4.9,5.53,-3.1,1.84,-30,-1.4,-33,-6.2	10.2,8.91,3.69,5.69,7.34,14.8,12.8,5.97	8	Constant	NA	8	-3.87264	0.8731
HEC265_ENDOMETRIUM	HEC-265	AEW541	IGF1R	.0025,.0080,.025,.080,.25,.80,2.53,8	5.83,11.6,3.47,5.44,-8.1,-2.7,-10,-7.7	.23,12.9,2.16,8.92,9.23,1.10,15.4,10.4	8	Constant	NA	8	-0.319133	0.1955
HEC59_ENDOMETRIUM	HEC-59	AEW541	IGF1R	.0025,.0080,.025,.080,.25,.80,2.53,8	-10,-.67,7.72,3.19,-4.9,3.33,-5.0,-25	7.30,4.97,.75,4.27,6.22,1.70,3.85,1.67	8	Sigmoid	3.45391	8	-25.2973	0.1996
HEC6_ENDOMETRIUM	HEC-6	AEW541	IGF1R	.0025,.0080,.025,.080,.25,.80,2.53,8	26.4,38.8,51.6,44.4,9.43,-34,10.8,-21	33.1,62.2,2.92,45.1,1.50,9.99,23.4,6.40	8	Constant	NA	8	9.43074	0.8225
HEL9217_HAEMATOPOIETIC_AND_LYMPHOID_TISSUE	HEL 92.1.7	AEW541	IGF1R	.0025,.0080,.025,.080,.25,.80,2.53,8	.59,9.40,-3.8,-3.0,-6.1,-2.0,-17,-13	12.7,8.38,12.6,9.53,12.4,8.46,9.53,6.48	8	Constant	NA	8	-7.74711	0.7872
HEP3B217_LIVER	Hep 3B2.1-7	AEW541	IGF1R	.0025,.0080,.025,.080,.25,.80,2.53,8	-16,24.3,-13,16.3,7.30,-2.3,-52,-67	9.92,20.7,25.3,8.21,40.4,10.3,.34,5.77	8	Sigmoid	1.63484	2.40824	-67.436	1.5664
HEPG2_LIVER	Hep G2	AEW541	IGF1R	.0025,.0080,.025,.080,.25,.80,2.53,8	.73,-4.5,-3.7,.36,-16,-34,-40,-82	18.8,5.36,19.9,3.56,2.47,18.1,5.97,1.34	8	Sigmoid	8.89946	2.96309	-80.6641	1.529
HEYA8_OVARY	Hey-A8	AEW541	IGF1R	.0025,.0080,.025,.080,.25,.80,2.53,8	3.56,1.14,6.19,-6.7,-7.0,-11,-15,-41	8.47,.55,.64,7.22,6.15,3.18,4.69,3.65	8	Sigmoid	8.76752	8	-39.0443	0.5856
HGC27_STOMACH	HGC-27	AEW541	IGF1R	.0025,.0080,.025,.080,.25,.80,2.53,8	2.18,-.79,-.97,-4.4,-6.4,-8.8,-15,-90	.89,5.19,.49,5.04,3.55,5.80,.16,3.56	8	Sigmoid	8.82217	5.46008	-89.8131	1.0097
HH_HAEMATOPOIETIC_AND_LYMPHOID_TISSUE	HH	AEW541	IGF1R	.0025,.0080,.025,.080,.25,.80,2.53,8	-11,24.2,-7.7,9.28,-22,-.11,3.92,-2.8	22.9,1.76,15.4,12.9,9.85,29.1,.23,3.45	8	Constant	NA	8	1.64787	0.975
HLE_LIVER	HLE	AEW541	IGF1R	.0025,.0080,.025,.080,.25,.80,2.53,8	3.16,-2.7,.83,-5.5,-6.5,-13,-23,-12	6.00,3.74,3.27,3.06,1.89,6.76,4.66,1.19	8	Constant	NA	8	-6.3824	0.454
HLF_LIVER	HLF	AEW541	IGF1R	.0025,.0080,.025,.080,.25,.80,2.53,8	15.3,.31,4.62,-.70,5.00,-5.1,2.94,-63	1.71,2.01,8.00,4.84,9.22,4.36,10.0,1.35	8	Sigmoid	8.14784	7.48305	-63.283	0.8423
HMC18_BREAST	HMC-1-8	AEW541	IGF1R	.0025,.0080,.025,.080,.25,.80,2.53,8	-3.5,1.27,-2.9,1.56,-10,-16,-39,-75	4.21,.41,.020,.12,4.00,2.10,3.48,3.57	8	Sigmoid	8.08909	3.80555	-75.2833	1.0301
HMCB_SKIN	HMCB	AEW541	IGF1R	.0025,.0080,.025,.080,.25,.80,2.53,8	10.1,.0088,1.33,1.40,-2.3,-14,-13,-89	7.23,7.11,3.29,10.7,5.39,8.87,4.66,2.24	8	Sigmoid	8.46635	5.23921	-88.4946	1.1052
HOS_BONE	HOS	AEW541	IGF1R	.0025,.0080,.025,.080,.25,.80,2.53,8	-.73,-.52,3.69,11.7,4.47,-1.6,-12,-44	4.09,12.0,6.53,5.31,25.9,22.2,15.4,12.1	8	Sigmoid	5.65894	8	-43.5993	0.5479
HPAC_PANCREAS	HPAC	AEW541	IGF1R	.0025,.0080,.025,.080,.25,.80,2.53,8	-5.2,4.06,.12,2.06,-9.9,-25,-38,-93	13.2,10.5,6.46,23.6,16.4,2.50,33.1,7.72	8	Sigmoid	8.95585	3.25703	-91.7178	1.5511
HPAFII_PANCREAS	HPAF-II	AEW541	IGF1R	.0025,.0080,.025,.080,.25,.80,2.53,8	52.3,-6.4,6.32,38.1,-8.2,2.07,-56,-76	31.7,8.19,12.6,11.2,11.1,37.9,19.5,13.9	8	Linear	NA	1.41544	-78.1432	1.3463
HS229T_LUNG	Hs 229.T	AEW541	IGF1R	.0025,.0080,.025,.080,.25,.80,2.53,8	-4.4,-1.4,5.51,-.65,-5.7,-5.0,-13,-14	8.58,1.31,3.41,.94,.20,11.8,22.1,2.76	8	Constant	NA	8	-1.77599	0.1625
HS294T_SKIN	Hs 294T	AEW541	IGF1R	.0025,.0080,.025,.080,.25,.80,2.53,8	-1.8,8.71,-8.5,6.20,-6.6,1.20,-20,-68	.96,3.69,8.93,4.86,.49,2.24,4.31,7.11	8	Sigmoid	3.00837	3.66865	-68.1216	0.969
HS578T_BREAST	Hs 578T	AEW541	IGF1R	.0025,.0080,.025,.080,.25,.80,2.53,8	1.51,3.74,-3.6,-4.5,-2.0,-8.8,-3.7,-23	2.64,2.93,6.37,.60,.53,9.66,2.68,4.50	8	Sigmoid	8.4474	8	-22.7194	0.2538
HS683_CENTRAL_NERVOUS_SYSTEM	Hs 683	AEW541	IGF1R	.0025,.0080,.025,.080,.25,.80,2.53,8	7.95,9.72,-2.5,-3.2,-.26,-5.5,-8.5,-63	9.23,6.09,11.1,6.90,8.16,3.08,3.64,12.4	8	Sigmoid	8.12993	6.85484	-58.0007	0.7117
HS695T_SKIN	Hs 695T	AEW541	IGF1R	.0025,.0080,.025,.080,.25,.80,2.53,8	-6.4,5.95,.28,-6.4,-9.7,-18,-18,-65	6.14,9.97,13.6,8.75,7.36,5.23,7.93,.92	8	Sigmoid	8.74729	6.0375	-63.4498	0.9336
HS729_SOFT_TISSUE	Hs 729	AEW541	IGF1R	.0025,.0080,.025,.080,.25,.80,2.53,8	10.9,-12,-2.2,.51,-12,-27,-29,-67	5.29,.12,1.83,17.7,16.5,5.55,24.1,27.4	8	Sigmoid	9.1262	4.6912	-65.25	1.4926
HS739T_BREAST	Hs 739.T	AEW541	IGF1R	.0025,.0080,.025,.080,.25,.80,2.53,8	19.3,3.26,42.2,13.9,11.4,-24,-2.4,-59	6.04,9.31,13.8,10.5,6.96,9.97,9.85,3.78	8	Sigmoid	9.35455	7.01765	-55.2066	0.6611
HS746T_STOMACH	Hs 746T	AEW541	IGF1R	.0025,.0080,.025,.080,.25,.80,2.53,8	8.90,-2.0,9.67,6.25,-.35,-5.1,-19,-59	1.71,7.42,20.5,2.95,10.5,2.68,4.35,5.11	8	Sigmoid	8.86435	6.63316	-58.8774	0.845
HS766T_PANCREAS	Hs 766T	AEW541	IGF1R	.0025,.0080,.025,.080,.25,.80,2.53,8	49.2,22.1,10.9,8.95,13.2,6.30,2.33,-34	2.36,3.03,10.1,3.07,18.2,14.7,28.8,9.96	8	Sigmoid	8.21754	8	-22.005	0.3245
HS840T_UPPER_AERODIGESTIVE_TRACT	Hs 840.T	AEW541	IGF1R	.0025,.0080,.025,.080,.25,.80,2.53,8	5.81,13.8,16.6,-3.3,.21,-15,-2.1,-52	1.22,6.01,7.02,2.72,11.4,6.72,16.5,22.2	8	Sigmoid	8.87522	8	-49.9202	0.5775
HS852T_SKIN	Hs 852.T	AEW541	IGF1R	.0025,.0080,.025,.080,.25,.80,2.53,8	.35,-.16,10.5,1.17,-1.3,-45,-49,-74	1.32,16.7,3.25,9.65,6.84,5.97,15.5,6.43	8	Sigmoid	0.630439	0.932405	-70.3245	1.595
HS895T_SKIN	Hs 895.T	AEW541	IGF1R	.0025,.0080,.025,.080,.25,.80,2.53,8	2.29,3.50,22.5,.71,-11,-2.2,-.56,-60	2.69,19.7,7.48,4.69,8.84,10.2,41.9,14.4	8	Linear	NA	2.19381	-59.804	0.6128
HS936T_SKIN	Hs 936.T	AEW541	IGF1R	.0025,.0080,.025,.080,.25,.80,2.53,8	1.06,6.46,.35,1.13,-4.1,-.88,-7.5,-26	2.56,6.86,11.7,4.93,10.1,1.41,2.92,10.5	8	Sigmoid	8.4955	8	-26.1484	0.2207
HS939T_SKIN	Hs 939.T	AEW541	IGF1R	.0025,.0080,.025,.080,.25,.80,2.53,8	7.86,16.5,20.8,2.05,7.76,-.59,.46,-7.1	14.9,3.52,8.88,.61,3.24,1.95,4.93,12.2	8	Constant	NA	8	3.10142	0.07816
HS944T_SKIN	Hs 944.T	AEW541	IGF1R	.0025,.0080,.025,.080,.25,.80,2.53,8	.28,1.90,-1.1,-8.2,-6.1,-17,-28,-48	8.31,4.68,.63,6.64,1.02,10.1,9.67,7.62	8	Sigmoid	8.68924	8	-47.7061	0.919
HSC2_UPPER_AERODIGESTIVE_TRACT	HSC-2	AEW541	IGF1R	.0025,.0080,.025,.080,.25,.80,2.53,8	2.19,-.75,2.73,-.67,-4.5,-3.4,-1.7,-9.6	8.86,1.04,2.71,.66,1.04,8.16,4.79,8.11	8	Constant	NA	8	-1.27982	0.1172
HT1080_SOFT_TISSUE	HT-1080	AEW541	IGF1R	.0025,.0080,.025,.080,.25,.80,2.53,8	2.26,5.02,-2.7,.35,-4.6,-9.3,-18,-56	3.48,2.53,6.46,.83,6.25,5.47,1.67,17.9	8	Sigmoid	8.63354	7.10072	-55.1468	0.6785
HT1197_URINARY_TRACT	HT-1197	AEW541	IGF1R	.0025,.0080,.025,.080,.25,.80,2.53,8	-7.3,15.5,-9.9,-.60,-18,-25,-38,-81	6.64,10.1,12.2,17.5,15.0,3.74,.46,2.93	8	Sigmoid	8.53143	3.33254	-78.9776	1.5118
HT1376_URINARY_TRACT	HT-1376	AEW541	IGF1R	.0025,.0080,.025,.080,.25,.80,2.53,8	5.57,3.21,12.7,-6.7,22.3,-9.6,-38,-50	9.42,16.5,40.9,8.99,.38,6.71,10.6,6.68	8	Sigmoid	1.41731	8	-49.2617	0.9099
HT144_SKIN	HT-144	AEW541	IGF1R	.0025,.0080,.025,.080,.25,.80,2.53,8	7.30,3.75,-9.7,4.27,-1.5,-3.6,-28,-62	5.96,10.4,.36,18.5,.12,10.7,7.84,7.09	8	Sigmoid	3.21519	4.86933	-61.9521	0.8903
HT29_LARGE_INTESTINE	HT-29	AEW541	IGF1R	.0025,.0080,.025,.080,.25,.80,2.53,8	6.46,8.85,3.53,1.75,-8.4,-41,-64,-95	1.22,14.3,.14,3.12,.46,1.68,2.01,.48	8	Sigmoid	1.59299	1.37647	-93.8825	1.8932
HT_HAEMATOPOIETIC_AND_LYMPHOID_TISSUE	HT	AEW541	IGF1R	.0025,.0080,.025,.080,.25,.80,2.53,8	23.6,11.8,-6.0,13.6,-.45,-16,-8.5,-15	.61,9.94,7.58,28.3,23.8,25.2,35.7,11.6	8	Constant	NA	8	-0.0806231	0.472
HUCCT1_BILIARY_TRACT	HuCCT1	AEW541	IGF1R	.0025,.0080,.025,.080,.25,.80,2.53,8	-1.8,2.32,-.17,-3.2,-9.0,-10,-13,-26	8.46,4.16,3.94,3.98,9.33,.76,.17,6.43	8	Sigmoid	8.68552	8	-25.3491	0.3628
HUH1_LIVER	huH-1	AEW541	IGF1R	.0025,.0080,.025,.080,.25,.80,2.53,8	15.0,-2.3,8.57,-6.1,6.07,-46,-51,-83	35.1,16.5,6.62,6.54,16.0,5.39,10.6,6.40	8	Sigmoid	1.377	1.66759	-80.1682	1.4368
HUPT3_PANCREAS	HUP-T3	AEW541	IGF1R	.0025,.0080,.025,.080,.25,.80,2.53,8	.60,7.47,30.6,-8.2,-6.8,-3.7,-.81,-48	19.1,7.63,8.37,10.8,4.05,10.8,14.8,13.7	8	Sigmoid	8.95248	8	-47.7748	0.5173
HUPT4_PANCREAS	HUP-T4	AEW541	IGF1R	.0025,.0080,.025,.080,.25,.80,2.53,8	41.2,-23,4.43,-19,-7.3,-55,-4.5,-78	22.9,7.69,44.6,17.3,10.7,8.64,7.10,7.16	8	Linear	NA	1.38783	-74.7251	2.0752
HUT78_HAEMATOPOIETIC_AND_LYMPHOID_TISSUE	HuT 78	AEW541	IGF1R	.0025,.0080,.025,.080,.25,.80,2.53,8	37.1,-5.5,-3.5,6.64,5.62,2.56,-37,-69	13.4,23.2,40.0,1.59,5.12,23.2,38.3,42.0	8	Linear	NA	1.82263	-69.556	1.68
IALM_LUNG	IA-LM	AEW541	IGF1R	.0025,.0080,.025,.080,.25,.80,2.53,8	-21,17.2,.95,25.8,-29,16.0,-14,-37	9.02,4.55,28.1,30.0,2.44,5.42,2.05,9.91	8	Constant	NA	8	-13.625	1.0362
IGR37_SKIN	IGR-37	AEW541	IGF1R	.0025,.0080,.025,.080,.25,.80,2.53,8	-9.0,-.030,2.12,9.14,-24,1.21,-27,-91	7.31,28.9,4.97,40.6,3.84,29.4,.44,4.74	8	Linear	NA	0.139371	-92.0817	1.4834
IGR39_SKIN	IGR-39	AEW541	IGF1R	.0025,.0080,.025,.080,.25,.80,2.53,8	-2.9,-5.3,.38,-2.1,-1.8,-4.9,-12,-49	3.63,8.16,3.67,11.7,12.4,8.10,.90,6.85	8	Sigmoid	6.37551	8	-49.2515	0.7806
IGROV1_OVARY	IGROV1	AEW541	IGF1R	.0025,.0080,.025,.080,.25,.80,2.53,8	1.16,-3.0,.50,-.92,-4.9,-8.5,-12,-19	1.26,4.14,2.92,6.37,1.42,3.03,5.45,12.2	8	Constant	NA	8	-5.44673	0.3161
IM95_STOMACH	IM95	AEW541	IGF1R	.0025,.0080,.025,.080,.25,.80,2.53,8	61.9,-4.8,72.1,-46,38.8,-41,2.78,-57	6.78,7.30,16.5,14.0,70.1,17.7,27.3,16.2	8	Constant	NA	8	-8.81082	1.8968
IMR32_AUTONOMIC_GANGLIA	IMR-32	AEW541	IGF1R	.0025,.0080,.025,.080,.25,.80,2.53,8	-4.1,-1.2,16.4,-11,3.60,-17,-47,-88	13.2,10.0,33.5,9.34,4.62,3.75,7.19,7.16	8	Sigmoid	3.01675	2.70539	-87.7945	1.434
IPC298_SKIN	IPC-298	AEW541	IGF1R	.0025,.0080,.025,.080,.25,.80,2.53,8	-1.3,8.27,.40,.30,-2.8,-12,-21,-82	3.55,3.83,2.27,.014,4.47,.40,.27,16.5	8	Sigmoid	8.59973	4.9117	-81.5163	0.9805
ISHIKAWAHERAKLIO02ER_ENDOMETRIUM	Ishikawa (Heraklio) 02 ER-	AEW541	IGF1R	.0025,.0080,.025,.080,.25,.80,2.53,8	20.0,3.94,17.8,-3.5,13.8,2.19,-20,-42	9.34,11.1,25.0,11.0,3.23,.93,5.97,6.88	8	Sigmoid	2.34845	8	-41.7592	0.6813
ISTMES1_PLEURA	IST-MES1	AEW541	IGF1R	.0025,.0080,.025,.080,.25,.80,2.53,8	10.4,21.5,2.96,-8.7,-7.5,-21,-12,-53	26.8,24.7,17.6,15.1,29.9,15.8,26.0,3.81	8	Linear	NA	6.51389	-51.5886	1.0009
ISTMES2_PLEURA	IST-MES2	AEW541	IGF1R	.0025,.0080,.025,.080,.25,.80,2.53,8	-5.0,5.71,-5.2,3.73,-6.6,-15,-19,-22	21.1,10.6,3.75,.65,5.68,5.16,13.3,1.72	8	Sigmoid	0.373698	8	-21.2291	0.8105
J82_URINARY_TRACT	J82	AEW541	IGF1R	.0025,.0080,.025,.080,.25,.80,2.53,8	3.02,1.97,-12,3.07,1.23,6.62,-16,-33	1.10,5.40,5.25,9.04,9.20,27.5,6.82,6.68	8	Sigmoid	2.61749	8	-33.3634	0.5417
JHH2_LIVER	JHH-2	AEW541	IGF1R	.0025,.0080,.025,.080,.25,.80,2.53,8	7.61,11.7,1.86,-2.8,-.45,-12,-23,-44	1.53,7.07,2.19,1.43,3.58,10.5,11.8,7.47	8	Sigmoid	8.9534	8	-43.4373	0.6633
JHH4_LIVER	JHH-4	AEW541	IGF1R	.0025,.0080,.025,.080,.25,.80,2.53,8	11.1,10.5,4.13,-5.9,.88,2.51,-6.0,-56	3.26,5.97,9.92,23.6,6.07,4.45,2.07,.18	8	Sigmoid	8.59796	7.41964	-56.1056	0.6781
JHH5_LIVER	JHH-5	AEW541	IGF1R	.0025,.0080,.025,.080,.25,.80,2.53,8	-11,-3.3,-16,-7.8,-4.0,-16,-35,-102	22.3,10.2,.12,15.6,8.15,25.5,1.90,1.51	8	Sigmoid	5.97197	3.49503	-101.554	1.2766
JHH6_LIVER	JHH-6	AEW541	IGF1R	.0025,.0080,.025,.080,.25,.80,2.53,8	9.61,2.35,8.84,-10,-4.7,-3.3,-.89,-9.1	12.6,4.58,4.91,21.5,9.22,3.80,21.9,4.50	8	Constant	NA	8	0.267746	0.05775
JHH7_LIVER	JHH-7	AEW541	IGF1R	.0025,.0080,.025,.080,.25,.80,2.53,8	16.5,9.38,-2.1,-2.0,.61,-16,-65,-88	.51,2.32,.75,2.40,.24,4.72,5.66,5.93	8	Sigmoid	1.59259	1.80626	-88.5488	1.6698
JHOS2_OVARY	JHOS-2	AEW541	IGF1R	.0025,.0080,.025,.080,.25,.80,2.53,8	1.65,10.4,-2.6,-14,-20,-25,-34,-61	4.81,28.3,6.12,12.3,26.0,2.47,11.7,12.5	8	Sigmoid	8.93733	4.9758	-58.1014	1.2322
JHOS4_OVARY	JHOS-4	AEW541	IGF1R	.0025,.0080,.025,.080,.25,.80,2.53,8	-10,.98,8.92,-2.6,-23,-17,-37,-88	19.3,5.95,5.70,26.3,13.0,5.08,6.83,9.09	8	Sigmoid	8.51123	3.45255	-86.5846	1.549
JHUEM2_ENDOMETRIUM	JHUEM-2	AEW541	IGF1R	.0025,.0080,.025,.080,.25,.80,2.53,8	15.7,15.0,-4.2,16.9,-4.6,-10,-31,-26	23.5,3.98,2.99,16.4,4.53,1.42,2.32,4.01	8	Sigmoid	0.596945	8	-29.2051	0.4333
JM1_HAEMATOPOIETIC_AND_LYMPHOID_TISSUE	JM1	AEW541	IGF1R	.0025,.0080,.025,.080,.25,.80,2.53,8	10.8,7.23,-2.9,2.90,-3.4,9.02,12.7,-4.6	9.28,12.4,.36,6.04,3.34,2.88,39.5,19.8	8	Constant	NA	8	1.78363	0.2846
JMSU1_URINARY_TRACT	JMSU-1	AEW541	IGF1R	.0025,.0080,.025,.080,.25,.80,2.53,8	-4.9,-2.3,1.72,3.29,-13,-30,-47,-74	17.4,3.34,.84,5.78,16.2,1.91,5.41,1.23	8	Sigmoid	2.34641	2.49243	-73.3986	1.4305
JURKAT_HAEMATOPOIETIC_AND_LYMPHOID_TISSUE	JURKAT	AEW541	IGF1R	.0025,.0080,.025,.080,.25,.80,2.53,8	15.5,25.3,4.40,26.9,-4.0,.95,-13,-80	2.67,.29,8.16,25.4,2.44,6.45,16.6,1.52	8	Sigmoid	8.63102	5.30277	-78.3316	1.2993
JVM3_HAEMATOPOIETIC_AND_LYMPHOID_TISSUE	JVM-3	AEW541	IGF1R	.0025,.0080,.025,.080,.25,.80,2.53,8	23.0,6.20,15.9,-6.2,2.92,15.5,23.1,-60	13.8,1.75,12.8,7.89,54.1,23.2,2.20,2.72	8	Sigmoid	8.04407	7.61198	-59.8897	1.0059
K029AX_SKIN	K029AX	AEW541	IGF1R	.0025,.0080,.025,.080,.25,.80,2.53,8	7.43,-7.2,10.9,-7.4,.78,-21,-19,-98	2.47,13.3,18.0,7.76,26.6,11.2,6.14,.72	8	Sigmoid	8.57326	4.48335	-96.7842	1.4618
KALS1_CENTRAL_NERVOUS_SYSTEM	KALS-1	AEW541	IGF1R	.0025,.0080,.025,.080,.25,.80,2.53,8	7.62,.19,11.5,3.90,-3.8,-16,-7.9,-23	1.57,3.12,22.2,12.2,18.8,6.58,26.4,2.25	8	Constant	NA	8	-2.59654	0.4127
KARPAS299_HAEMATOPOIETIC_AND_LYMPHOID_TISSUE	KARPAS-299	AEW541	IGF1R	.0025,.0080,.025,.080,.25,.80,2.53,8	-5.1,5.64,18.9,.47,5.31,-7.8,-.90,-38	13.4,2.37,19.6,2.38,10.5,2.57,1.44,17.7	8	Sigmoid	8.35504	8	-36.8727	0.2968
KARPAS422_HAEMATOPOIETIC_AND_LYMPHOID_TISSUE	KARPAS-422	AEW541	IGF1R	.0025,.0080,.025,.080,.25,.80,2.53,8	5.96,10.9,-14,-21,-2.0,5.52,-23,-91	8.53,12.5,10.6,6.17,6.81,30.4,5.85,3.64	8	Sigmoid	3.28668	3.33008	-91.3798	1.432
KARPAS620_HAEMATOPOIETIC_AND_LYMPHOID_TISSUE	KARPAS-620	AEW541	IGF1R	.0025,.0080,.025,.080,.25,.80,2.53,8	8.68,15.9,-.53,3.16,-20,-62,-92,-94	34.9,4.99,14.4,7.89,7.43,32.3,.42,1.08	8	Sigmoid	0.427993	0.515747	-95.7949	2.9271
KASUMI2_HAEMATOPOIETIC_AND_LYMPHOID_TISSUE	KASUMI-2	AEW541	IGF1R	.0025,.0080,.025,.080,.25,.80,2.53,8	9.07,7.56,6.94,-.77,-5.5,-19,-23,-57	1.21,7.34,.078,27.0,4.11,7.07,4.61,6.42	8	Sigmoid	8.53734	6.6841	-54.5223	1.5103
KCIMOH1_PANCREAS	KCI-MOH1	AEW541	IGF1R	.0025,.0080,.025,.080,.25,.80,2.53,8	19.2,-.51,6.44,-2.0,.72,-11,-68,-89	13.2,15.1,25.3,9.91,14.5,8.94,5.68,5.87	8	Sigmoid	1.58539	1.76756	-89.0215	1.5452
KCL22_HAEMATOPOIETIC_AND_LYMPHOID_TISSUE	KCL-22	AEW541	IGF1R	.0025,.0080,.025,.080,.25,.80,2.53,8	21.5,23.5,22.3,9.59,-.56,9.32,-7.9,-60	3.49,6.38,16.3,17.3,10.3,11.8,11.2,7.97	8	Sigmoid	8.6927	6.8377	-59.0611	0.8817
KE39_STOMACH	KE-39	AEW541	IGF1R	.0025,.0080,.025,.080,.25,.80,2.53,8	15.7,-5.0,-13,-3.5,-3.6,-18,-43,-78	14.6,21.3,3.90,14.7,10.3,24.6,10.6,.44	8	Sigmoid	8.34319	3.49336	-78.3993	1.5188
KE97_HAEMATOPOIETIC_AND_LYMPHOID_TISSUE	KE-97	AEW541	IGF1R	.0025,.0080,.025,.080,.25,.80,2.53,8	-5.2,4.46,-6.7,6.82,-16,-13,-22,-34	3.15,9.31,3.68,7.09,17.0,10.5,12.7,16.1	8	Sigmoid	8.50678	8	-49.2647	0.6478
KELLY_AUTONOMIC_GANGLIA	KELLY	AEW541	IGF1R	.0025,.0080,.025,.080,.25,.80,2.53,8	15.5,2.70,1.20,31.6,18.5,-5.6,-27,-43	15.6,26.7,3.38,3.28,48.1,9.13,32.8,19.2	8	Linear	NA	8	-42.731	0.7389
KG1_HAEMATOPOIETIC_AND_LYMPHOID_TISSUE	KG-1	AEW541	IGF1R	.0025,.0080,.025,.080,.25,.80,2.53,8	8.08,-8.5,9.10,17.6,15.7,-2.6,-3.7,-60	41.6,25.8,9.00,6.86,1.47,20.4,26.4,21.9	8	Linear	NA	2.64058	-59.2038	0.7337
KHM1B_HAEMATOPOIETIC_AND_LYMPHOID_TISSUE	KHM-1B	AEW541	IGF1R	.0025,.0080,.025,.080,.25,.80,2.53,8	37.4,11.0,-4.0,-8.7,-48,-94,-95,-97	19.1,6.55,5.71,15.3,7.25,.54,1.48,.68	8	Sigmoid	0.221846	0.246601	-98.5703	3.717
KLE_ENDOMETRIUM	KLE	AEW541	IGF1R	.0025,.0080,.025,.080,.25,.80,2.53,8	27.9,-7.9,2.48,-13,4.27,13.4,-3.2,-23	17.0,.048,7.55,10.1,12.0,24.0,29.0,21.0	8	Linear	NA	8	-23.4458	0.5976
KMBC2_URINARY_TRACT	KMBC-2	AEW541	IGF1R	.0025,.0080,.025,.080,.25,.80,2.53,8	-.84,-4.7,-2.6,1.52,-6.9,-12,-10,-24	1.61,1.75,3.07,1.48,.23,4.71,2.33,1.11	8	Sigmoid	8.53709	8	-23.2571	0.3949
KMM1_HAEMATOPOIETIC_AND_LYMPHOID_TISSUE	KMM-1	AEW541	IGF1R	.0025,.0080,.025,.080,.25,.80,2.53,8	8.56,10.2,5.45,-1.3,-3.8,-45,-56,-80	5.69,8.39,31.8,4.09,7.86,8.96,9.48,2.80	8	Sigmoid	0.874251	1.40566	-77.89	1.8889
KMRC1_KIDNEY	KMRC-1	AEW541	IGF1R	.0025,.0080,.025,.080,.25,.80,2.53,8	6.04,-11,1.08,-1.5,-24,-16,-44,-34	8.77,1.29,2.04,3.67,13.4,5.89,.53,2.25	8	Sigmoid	0.560464	8	-38.1195	1.1574
KMRC2_KIDNEY	KMRC-2	AEW541	IGF1R	.0025,.0080,.025,.080,.25,.80,2.53,8	-2.4,-.41,7.67,-.29,-5.4,2.40,-10,-75	42.8,23.3,24.4,15.8,20.7,27.0,4.33,3.12	8	Linear	NA	0.482535	-75.251	0.8069
KMS11_HAEMATOPOIETIC_AND_LYMPHOID_TISSUE	KMS-11	AEW541	IGF1R	.0025,.0080,.025,.080,.25,.80,2.53,8	-.17,-2.9,-25,20.8,-41,-65,-74,-82	6.21,2.02,68.6,17.7,20.3,15.3,3.61,2.11	8	Sigmoid	0.236332	0.279543	-74.3607	3.2272
KMS12BM_HAEMATOPOIETIC_AND_LYMPHOID_TISSUE	KMS-12-BM	AEW541	IGF1R	.0025,.0080,.025,.080,.25,.80,2.53,8	-8.3,7.39,-16,-20,-22,-47,-30,-54	26.8,5.06,33.3,21.2,13.1,3.74,21.2,15.4	8	Linear	NA	5.43355	-52.1384	2.4135
KMS26_HAEMATOPOIETIC_AND_LYMPHOID_TISSUE	KMS-26	AEW541	IGF1R	.0025,.0080,.025,.080,.25,.80,2.53,8	15.9,-4.6,-9.0,-21,12.0,-74,-8.7,-99	10.4,16.9,.032,4.51,7.21,11.4,6.78,.29	8	Sigmoid	0.652454	0.651424	-98.9566	2.0005
KMS34_HAEMATOPOIETIC_AND_LYMPHOID_TISSUE	KMS-34	AEW541	IGF1R	.0025,.0080,.025,.080,.25,.80,2.53,8	-4.8,24.2,31.0,12.9,-22,-68,-92,-98	0,0,0,0,0,0,0,0	8	Sigmoid	0.34824	0.48431	-98.3487	2.91
KNS42_CENTRAL_NERVOUS_SYSTEM	KNS-42	AEW541	IGF1R	.0025,.0080,.025,.080,.25,.80,2.53,8	1.88,27.9,-.19,5.62,-17,-26,-39,-37	8.61,24.2,3.18,13.4,2.43,12.4,4.26,23.7	8	Sigmoid	1.32391	6.28246	-52.2733	1.268
KNS60_CENTRAL_NERVOUS_SYSTEM	KNS-60	AEW541	IGF1R	.0025,.0080,.025,.080,.25,.80,2.53,8	-7.5,.92,-8.6,-5.6,-22,-23,-6.8,-38	3.07,8.25,17.4,2.65,15.4,9.32,6.76,11.0	8	Sigmoid	8.76768	8	-33.1413	0.8646
KNS62_LUNG	KNS-62	AEW541	IGF1R	.0025,.0080,.025,.080,.25,.80,2.53,8	27.6,3.11,28.0,11.4,8.51,-9.9,-21,-31	1.77,11.2,7.89,5.35,11.2,9.66,12.8,.56	8	Sigmoid	0.740667	8	-31.1198	0.5156
KNS81_CENTRAL_NERVOUS_SYSTEM	KNS-81	AEW541	IGF1R	.0025,.0080,.025,.080,.25,.80,2.53,8	6.04,16.7,6.09,21.3,-24,-18,-32,-55	5.44,8.39,2.43,6.36,16.3,8.28,12.4,5.75	8	Sigmoid	1.76534	6.03741	-53.6372	1.2942
KO52_HAEMATOPOIETIC_AND_LYMPHOID_TISSUE	KO52	AEW541	IGF1R	.0025,.0080,.025,.080,.25,.80,2.53,8	2.08,8.88,28.4,17.9,-13,-12,-7.6,-51	5.90,.16,41.2,4.56,18.0,14.5,10.4,48.7	8	Linear	NA	6.77776	-51.084	0.8602
KP1NL_PANCREAS	KP-1NL	AEW541	IGF1R	.0025,.0080,.025,.080,.25,.80,2.53,8	11.3,-.64,-3.7,-9.5,-4.1,-8.5,-14,-25	10.0,8.85,6.27,.75,1.65,8.82,7.85,6.55	8	Sigmoid	0.181508	8	-20.1785	0.3122
KP1N_PANCREAS	KP-1N	AEW541	IGF1R	.0025,.0080,.025,.080,.25,.80,2.53,8	-2.6,-1.5,-10,-5.1,-4.9,-5.2,-33,-43	2.54,2.49,5.51,2.48,12.8,5.78,5.15,1.78	8	Sigmoid	2.00188	8	-43.1738	0.6898
KP2_PANCREAS	KP-2	AEW541	IGF1R	.0025,.0080,.025,.080,.25,.80,2.53,8	-8.5,-2.1,-10,2.89,-11,-18,-33,-52	9.51,17.7,8.23,12.6,18.6,6.18,11.8,2.05	8	Sigmoid	2.79757	6.96973	-51.7709	1.5709
KP3_PANCREAS	KP-3	AEW541	IGF1R	.0025,.0080,.025,.080,.25,.80,2.53,8	-1.3,1.00,-2.6,-3.9,-1.1,-17,-19,-33	1.51,2.10,6.78,3.15,4.76,.34,8.69,10.1	8	Sigmoid	2.52121	8	-31.9996	0.4973
KP4_PANCREAS	KP4	AEW541	IGF1R	.0025,.0080,.025,.080,.25,.80,2.53,8	2.68,1.63,-1.8,1.70,-4.4,-11,-30,-74	8.50,15.0,2.99,4.93,1.75,4.35,1.11,5.22	8	Sigmoid	8.5206	4.75848	-74.2751	1.0599
KPNSI9S_AUTONOMIC_GANGLIA	KP-N-SI9s	AEW541	IGF1R	.0025,.0080,.025,.080,.25,.80,2.53,8	14.1,10.6,16.0,-5.4,1.88,-42,-72,-84	3.40,8.50,11.1,31.4,3.95,10.8,1.53,3.76	8	Sigmoid	0.717959	1.03023	-82.3609	2.2083
KU812_HAEMATOPOIETIC_AND_LYMPHOID_TISSUE	KU812	AEW541	IGF1R	.0025,.0080,.025,.080,.25,.80,2.53,8	17.9,-11,9.18,11.0,-12,6.95,-12,-35	9.00,.14,11.0,38.7,7.96,28.3,13.0,8.81	8	Constant	NA	8	-8.72137	0.3537
KURAMOCHI_OVARY	KURAMOCHI	AEW541	IGF1R	.0025,.0080,.025,.080,.25,.80,2.53,8	15.9,22.3,27.3,-2.9,-9.4,-13,-50,-75	17.3,12.0,28.1,10.9,11.1,21.2,9.27,6.65	8	Sigmoid	8.14912	2.92987	-75.8801	1.4503
KYM1_SOFT_TISSUE	KYM-1	AEW541	IGF1R	.0025,.0080,.025,.080,.25,.80,2.53,8	-3.6,-7.9,7.47,-24,-9.1,-28,-33,-71	24.8,13.6,11.7,12.6,1.84,3.61,10.9,34.5	8	Sigmoid	8.19165	8	-48.5771	1.5614
KYSE140_OESOPHAGUS	KYSE-140	AEW541	IGF1R	.0025,.0080,.025,.080,.25,.80,2.53,8	12.3,11.1,13.7,-9.0,-12,-20,-59,-88	7.78,2.58,19.2,18.6,19.5,2.39,1.99,7.72	8	Sigmoid	1.76655	1.96303	-87.806	1.627
KYSE150_OESOPHAGUS	KYSE-150	AEW541	IGF1R	.0025,.0080,.025,.080,.25,.80,2.53,8	-2.8,6.73,14.8,6.59,6.65,2.99,-11,-35	4.84,3.19,15.6,2.13,5.47,16.3,4.30,10.5	8	Sigmoid	3.02875	8	-34.8148	0.4188
KYSE180_OESOPHAGUS	KYSE-180	AEW541	IGF1R	.0025,.0080,.025,.080,.25,.80,2.53,8	4.03,8.72,-1.2,-6.1,-7.2,-11,-43,-79	5.07,5.12,4.08,12.2,.63,14.7,11.5,4.26	8	Sigmoid	8.36866	3.61283	-79.5313	1.2614
KYSE30_OESOPHAGUS	KYSE-30	AEW541	IGF1R	.0025,.0080,.025,.080,.25,.80,2.53,8	-2.5,10.0,-5.9,7.07,-12,-2.8,-24,-45	8.24,4.04,11.2,3.44,.54,.55,6.44,4.81	8	Sigmoid	8.10241	8	-45.0563	0.9594
KYSE410_OESOPHAGUS	KYSE-410	AEW541	IGF1R	.0025,.0080,.025,.080,.25,.80,2.53,8	4.80,1.01,2.16,-11,-6.4,-22,-29,-65	2.71,2.78,1.73,4.10,5.13,6.38,13.1,50.4	8	Sigmoid	8.72721	2.27336	-98.1909	1.0965
KYSE450_OESOPHAGUS	KYSE-450	AEW541	IGF1R	.0025,.0080,.025,.080,.25,.80,2.53,8	.29,1.63,3.22,3.42,-11,-2.9,-27,-33	5.14,8.47,12.4,18.0,5.16,13.3,8.21,14.9	8	Sigmoid	1.65341	8	-33.5938	0.5514
KYSE510_OESOPHAGUS	KYSE-510	AEW541	IGF1R	.0025,.0080,.025,.080,.25,.80,2.53,8	29.3,15.2,5.57,1.11,-6.8,-12,-17,-73	9.57,2.64,3.52,17.7,.28,3.22,.73,9.20	8	Sigmoid	8.8677	4.97748	-66.7647	1.3086
KYSE520_OESOPHAGUS	KYSE-520	AEW541	IGF1R	.0025,.0080,.025,.080,.25,.80,2.53,8	1.04,3.71,-3.3,-.21,.39,-11,-33,-58	7.03,9.93,5.17,11.0,8.62,1.31,12.1,3.06	8	Sigmoid	2.61995	5.14841	-57.4874	0.8652
KYSE70_OESOPHAGUS	KYSE-70	AEW541	IGF1R	.0025,.0080,.025,.080,.25,.80,2.53,8	19.4,7.58,3.87,-6.9,-6.4,-21,-88,-100	15.0,4.44,19.5,7.89,6.90,9.71,2.17,.42	8	Sigmoid	1.2562	1.25751	-100.848	2.1382
L33_PANCREAS	L3.3	AEW541	IGF1R	.0025,.0080,.025,.080,.25,.80,2.53,8	1.44,-14,-.78,-7.2,-14,-24,-12,-35	4.12,7.11,4.67,4.67,13.9,14.3,8.24,22.3	8	Constant	NA	8	-7.0722	1.0032
L363_HAEMATOPOIETIC_AND_LYMPHOID_TISSUE	L-363	AEW541	IGF1R	.0025,.0080,.025,.080,.25,.80,2.53,8	21.6,27.3,29.5,.63,-19,-52,-86,-95	7.02,1.60,3.67,1.98,19.8,16.5,.16,.20	8	Sigmoid	0.393856	0.598104	-95.4553	2.9187
L428_HAEMATOPOIETIC_AND_LYMPHOID_TISSUE	L-428	AEW541	IGF1R	.0025,.0080,.025,.080,.25,.80,2.53,8	-2.0,5.97,22.2,26.7,-6.1,-7.0,-8.6,-34	7.94,8.60,7.73,20.7,7.43,10.0,9.72,13.2	8	Sigmoid	8.36212	8	-32.195	0.5807
LC1SQSF_LUNG	LC-1/sq-SF	AEW541	IGF1R	.0025,.0080,.025,.080,.25,.80,2.53,8	9.79,11.4,-5.3,-2.1,-5.7,-3.1,-31,-33	14.3,5.55,13.6,14.2,15.3,.52,9.33,2.07	8	Sigmoid	1.15852	8	-32.8254	0.6989
LCLC103H_LUNG	LCLC-103H	AEW541	IGF1R	.0025,.0080,.025,.080,.25,.80,2.53,8	6.78,12.4,.32,.15,-10,-14,-8.4,-33	6.31,24.2,2.05,3.61,15.4,5.10,8.08,5.01	8	Sigmoid	8.97948	8	-28.8352	0.6313
LN18_CENTRAL_NERVOUS_SYSTEM	LN-18	AEW541	IGF1R	.0025,.0080,.025,.080,.25,.80,2.53,8	-17,-1.6,-10,-.91,-39,-18,-29,-79	20.3,4.98,30.8,12.2,26.2,9.83,10.2,4.59	8	Sigmoid	8.35641	4.49742	-78.4959	1.4906
LN229_CENTRAL_NERVOUS_SYSTEM	LN-229	AEW541	IGF1R	.0025,.0080,.025,.080,.25,.80,2.53,8	6.24,-.76,-12,-7.7,-13,-21,-26,-51	.94,.91,7.53,7.24,3.23,1.53,5.09,2.57	8	Sigmoid	8.93082	8	-48.4767	1.2309
LOUNH91_LUNG	LOU-NH91	AEW541	IGF1R	.0025,.0080,.025,.080,.25,.80,2.53,8	9.10,14.3,-12,-7.4,-1.2,-4.8,-1.7,-12	7.68,4.24,24.7,7.95,18.3,18.7,15.1,4.77	8	Constant	NA	8	0.931424	0.3336
LOXIMVI_SKIN	LOX IMVI	AEW541	IGF1R	.0025,.0080,.025,.080,.25,.80,2.53,8	-1.5,1.68,-1.6,.98,-3.4,-10,-10,-31	6.54,.37,3.93,5.21,1.18,1.95,4.60,3.77	8	Sigmoid	8.67888	8	-30.047	0.4342
LP1_HAEMATOPOIETIC_AND_LYMPHOID_TISSUE	LP-1	AEW541	IGF1R	.0025,.0080,.025,.080,.25,.80,2.53,8	40.9,7.94,21.6,-6.2,-52,-66,-45,-76	15.9,8.69,46.6,3.79,8.53,9.91,5.58,6.47	8	Sigmoid	0.111463	0.244039	-63.5946	2.8798
LS123_LARGE_INTESTINE	LS123	AEW541	IGF1R	.0025,.0080,.025,.080,.25,.80,2.53,8	-11,11.9,1.73,14.3,-17,-2.0,-15,-53	7.52,3.27,11.0,34.2,.41,3.27,4.47,10.9	8	Sigmoid	9.17823	7.63845	-52.3478	0.8263
LS411N_LARGE_INTESTINE	LS411N	AEW541	IGF1R	.0025,.0080,.025,.080,.25,.80,2.53,8	-1.2,-7.1,4.00,2.90,-11,-25,-43,-86	2.35,9.14,8.77,16.7,6.48,3.88,1.81,5.60	8	Sigmoid	8.20087	2.99614	-85.8166	1.3972
LS513_LARGE_INTESTINE	LS513	AEW541	IGF1R	.0025,.0080,.025,.080,.25,.80,2.53,8	32.9,.21,9.37,10.3,-11,-64,-72,-85	22.7,52.8,34.5,4.93,16.7,6.17,13.9,5.19	8	Sigmoid	0.235538	0.539358	-84.6468	2.5798
LU99_LUNG	LU99	AEW541	IGF1R	.0025,.0080,.025,.080,.25,.80,2.53,8	-.19,-2.8,2.75,4.90,-11,-33,-53,-86	2.58,2.97,13.1,5.34,2.66,7.76,9.18,7.89	8	Sigmoid	2.38537	1.97598	-84.5916	1.5767
LUDLU1_LUNG	LUDLU-1	AEW541	IGF1R	.0025,.0080,.025,.080,.25,.80,2.53,8	8.31,32.8,-13,26.1,-33,-39,-65,-66	21.8,27.0,9.77,16.6,2.54,2.18,5.51,2.77	8	Linear	NA	1.43431	-66.707	1.9451
M059J	M059J	AEW541	IGF1R	.0025,.0080,.025,.080,.25,.80,2.53,8	-16,8.13,-6.4,4.43,-4.6,-8.1,-21,-13	5.60,.51,2.32,5.12,3.37,2.60,7.79,4.31	8	Constant	NA	8	-7.38914	0.5874
MALME3M_SKIN	Malme-3M	AEW541	IGF1R	.0025,.0080,.025,.080,.25,.80,2.53,8	9.54,3.39,.22,7.86,-15,-28,-43,-84	6.76,1.50,14.8,4.78,6.09,.11,13.9,2.53	8	Sigmoid	8.71534	2.85509	-83.1568	1.5363
MB157_BREAST	MB 157	AEW541	IGF1R	.0025,.0080,.025,.080,.25,.80,2.53,8	11.7,3.69,-2.1,40.4,-25,-30,-36,-93	28.2,1.98,41.2,46.3,13.1,8.69,4.12,2.74	8	Linear	NA	0.309648	-93.1046	2.379
MC116_HAEMATOPOIETIC_AND_LYMPHOID_TISSUE	MC116	AEW541	IGF1R	.0025,.0080,.025,.080,.25,.80,2.53,8	-8.9,5.37,-3.7,15.6,-25,20.1,8.82,8.90	8.49,1.86,9.62,21.1,.083,3.54,13.9,8.32	8	Constant	NA	8	3.04205	0.2977
MCAS_OVARY	MCAS	AEW541	IGF1R	.0025,.0080,.025,.080,.25,.80,2.53,8	6.45,1.59,-8.1,-4.0,-4.3,-11,-20,-72	3.74,5.63,12.3,2.91,5.17,4.50,3.92,13.3	8	Sigmoid	8.66838	6.09228	-62.7088	0.913
MCF7_BREAST	MCF7	AEW541	IGF1R	.0025,.0080,.025,.080,.25,.80,2.53,8	3.52,-11,-24,5.55,-16,-55,-121,-143	8.55,17.8,48.1,26.1,21.2,14.8,4.87,5.70	8	Sigmoid	1.05973	0.716057	-143.367	1.7882
MDAMB157_BREAST	MDA-MB-157	AEW541	IGF1R	.0025,.0080,.025,.080,.25,.80,2.53,8	-11,-.089,-7.7,7.81,-10,3.12,-17,-46	4.58,21.1,9.50,5.22,28.3,7.26,4.77,28.1	8	Sigmoid	2.88416	8	-45.831	0.7972
MDAMB175VII_BREAST	MDA-MB-175-VII	AEW541	IGF1R	.0025,.0080,.025,.080,.25,.80,2.53,8	10.1,10.8,-29,-9.9,-14,-7.5,-32,-23	27.9,1.40,6.99,.44,11.3,1.49,.39,7.64	8	Constant	NA	8	-9.92694	0.8511
MDAMB415_BREAST	MDA-MB-415	AEW541	IGF1R	.0025,.0080,.025,.080,.25,.80,2.53,8	14.1,-6.3,.44,-3.9,-.96,-17,-27,-56	24.2,19.7,8.06,30.5,24.3,8.85,23.8,36.8	8	Linear	NA	4.38242	-55.1298	0.5793
MDAMB435S_SKIN	MDA-MB-435S	AEW541	IGF1R	.0025,.0080,.025,.080,.25,.80,2.53,8	10.4,10.6,-2.6,-6.3,-11,-20,-32,-59	8.44,7.24,2.04,1.78,1.75,5.14,11.6,3.60	8	Sigmoid	9.11112	5.6872	-56.9438	1.3564
MDAMB436_BREAST	MDA-MB-436	AEW541	IGF1R	.0025,.0080,.025,.080,.25,.80,2.53,8	.97,-8.7,-5.7,-23,-.82,-24,-16,-51	18.0,2.74,5.13,10.2,10.7,6.86,7.89,13.4	8	Sigmoid	8.54891	8	-49.6448	1.1129
MDAMB453_BREAST	MDA-MB-453	AEW541	IGF1R	.0025,.0080,.025,.080,.25,.80,2.53,8	-8.0,8.53,.77,-6.4,-18,-20,-27,-73	9.83,11.2,11.4,8.46,1.23,1.14,1.80,3.42	8	Sigmoid	8.74755	4.53022	-70.5905	1.1017
MDAMB468_BREAST	MDA-MB-468	AEW541	IGF1R	.0025,.0080,.025,.080,.25,.80,2.53,8	5.03,-6.4,-3.3,11.8,-29,-30,-40,-84	10.4,4.35,1.42,31.4,14.1,22.1,8.00,.46	8	Sigmoid	9.05518	2.82338	-82.1084	1.9311
MEC1_HAEMATOPOIETIC_AND_LYMPHOID_TISSUE	MEC-1	AEW541	IGF1R	.0025,.0080,.025,.080,.25,.80,2.53,8	-.73,18.6,28.4,48.6,17.5,-14,-13,-42	23.3,20.3,28.5,18.5,30.8,1.25,20.6,8.51	8	Linear	NA	8	-40.9507	1.2566
MEG01_HAEMATOPOIETIC_AND_LYMPHOID_TISSUE	MEG-01	AEW541	IGF1R	.0025,.0080,.025,.080,.25,.80,2.53,8	7.57,2.76,-3.9,-5.2,-8.4,-8.6,-.90,-39	6.04,23.4,.20,9.16,17.9,7.99,6.85,5.18	8	Sigmoid	8.63849	8	-39.1949	0.5139
MELHO_SKIN	MEL-HO	AEW541	IGF1R	.0025,.0080,.025,.080,.25,.80,2.53,8	20.5,-1.4,11.2,-9.7,9.55,-13,-8.1,-99	13.6,2.48,.48,5.23,8.90,3.62,9.46,.84	8	Sigmoid	8.03755	5.16822	-98.9606	1.3099
MESSA_SOFT_TISSUE	MES-SA	AEW541	IGF1R	.0025,.0080,.025,.080,.25,.80,2.53,8	6.62,-1.1,-12,-3.5,-2.3,-15,-14,-18	2.98,7.50,17.4,16.3,5.39,3.64,8.84,3.51	8	Constant	NA	8	-7.05339	0.2815
MEWO_SKIN	MeWo	AEW541	IGF1R	.0025,.0080,.025,.080,.25,.80,2.53,8	18.4,16.1,3.64,15.5,13.4,1.92,-16,-28	19.6,30.4,3.92,24.1,30.5,19.5,7.15,34.2	8	Constant	NA	8	0.252097	0.3319
MFE280_ENDOMETRIUM	MFE-280	AEW541	IGF1R	.0025,.0080,.025,.080,.25,.80,2.53,8	29.7,-9.0,5.37,-6.5,-2.7,-4.7,9.05,-30	23.0,4.12,24.6,3.61,14.5,21.0,31.1,17.8	8	Constant	NA	8	-9.99135	0.5249
MFE296_ENDOMETRIUM	MFE-296	AEW541	IGF1R	.0025,.0080,.025,.080,.25,.80,2.53,8	6.62,-.87,6.60,-13,-14,-20,-31,-53	4.86,6.57,3.64,11.4,4.18,10.4,9.52,6.34	8	Sigmoid	8.92618	7.50181	-51.0965	0.9253
MFE319_ENDOMETRIUM	MFE-319	AEW541	IGF1R	.0025,.0080,.025,.080,.25,.80,2.53,8	2.39,3.14,36.6,1.04,-4.9,-17,-29,-51	.89,28.0,18.0,1.00,8.49,9.35,6.33,10.1	8	Sigmoid	6.92653	7.70184	-50.6832	0.7763
MG63_BONE	MG-63	AEW541	IGF1R	.0025,.0080,.025,.080,.25,.80,2.53,8	-5.9,4.00,.43,2.84,-6.4,-25,-36,-75	3.92,8.96,5.21,.56,1.90,.63,6.61,1.06	8	Sigmoid	8.13676	3.7107	-74.6777	1.392
MHHES1_BONE	MHH-ES-1	AEW541	IGF1R	.0025,.0080,.025,.080,.25,.80,2.53,8	11.1,1.22,7.79,3.18,-9.8,-26,-62,-92	6.09,12.4,6.69,1.30,4.07,6.65,9.03,1.18	8	Sigmoid	2.43081	1.77518	-92.4719	2.06
MIAPACA2_PANCREAS	MIA PaCa-2	AEW541	IGF1R	.0025,.0080,.025,.080,.25,.80,2.53,8	2.17,-8.9,5.36,1.76,-3.0,-36,-42,-78	7.51,8.94,5.04,1.62,7.53,12.3,5.56,6.57	8	Sigmoid	6.49122	2.86163	-76.6055	1.4882
MINO_HAEMATOPOIETIC_AND_LYMPHOID_TISSUE	Mino	AEW541	IGF1R	.0025,.0080,.025,.080,.25,.80,2.53,8	-4.4,.60,8.31,-1.6,14.0,.28,-16,-59	17.8,4.65,27.1,4.68,2.70,7.95,9.41,6.15	8	Sigmoid	3.54159	5.5709	-58.5672	0.5617
MJ_HAEMATOPOIETIC_AND_LYMPHOID_TISSUE	MJ	AEW541	IGF1R	.0025,.0080,.025,.080,.25,.80,2.53,8	5.58,-.63,16.0,18.1,-7.5,-32,-38,-8.3	3.04,25.6,36.5,15.7,2.26,8.13,10.2,10.7	8	Sigmoid	0.263216	8	-27.5599	0.7745
MKN45_STOMACH	MKN-45	AEW541	IGF1R	.0025,.0080,.025,.080,.25,.80,2.53,8	-5.8,.067,9.13,-.65,-16,-9.0,-17,-37	2.08,9.98,10.7,7.87,28.6,41.4,47.5,13.9	8	Constant	NA	8	-5.13915	0.5995
MKN74_STOMACH	MKN74	AEW541	IGF1R	.0025,.0080,.025,.080,.25,.80,2.53,8	-3.8,4.49,11.7,11.4,-18,-9.6,-42,-66	16.3,20.5,8.79,22.5,14.9,18.6,.56,9.14	8	Sigmoid	3.38585	3.76988	-66.6082	1.2515
MKN7_STOMACH	MKN7	AEW541	IGF1R	.0025,.0080,.025,.080,.25,.80,2.53,8	18.3,13.3,21.6,11.9,14.9,-.63,8.18,-35	8.48,18.1,10.4,38.2,17.0,14.4,3.66,23.3	8	Linear	NA	8	-33.7428	0.3176
MOGGCCM_CENTRAL_NERVOUS_SYSTEM	MOG-G-CCM	AEW541	IGF1R	.0025,.0080,.025,.080,.25,.80,2.53,8	5.35,2.15,-14,-8.1,-.21,-12,-8.8,-16	4.46,6.21,16.6,.33,2.81,12.8,3.95,6.40	8	Constant	NA	8	-4.72903	0.2712
MOLP8_HAEMATOPOIETIC_AND_LYMPHOID_TISSUE	MOLP-8	AEW541	IGF1R	.0025,.0080,.025,.080,.25,.80,2.53,8	6.73,-4.7,4.33,10.5,-35,-52,-56,-67	12.8,15.6,35.6,19.1,2.17,4.58,2.34,1.86	8	Sigmoid	0.229086	0.331311	-58.4868	2.4006
MOLT16_HAEMATOPOIETIC_AND_LYMPHOID_TISSUE	MOLT-16	AEW541	IGF1R	.0025,.0080,.025,.080,.25,.80,2.53,8	4.65,16.0,17.4,-.037,-2.2,-4.4,-11,-73	1.54,14.1,15.6,6.71,21.2,11.1,9.01,6.55	8	Sigmoid	8.61093	5.80914	-72.5563	1.5338
MONOMAC1_HAEMATOPOIETIC_AND_LYMPHOID_TISSUE	MONO-MAC-1	AEW541	IGF1R	.0025,.0080,.025,.080,.25,.80,2.53,8	38.1,33.7,13.1,-5.7,-11,-30,-69,-94	11.4,4.28,2.69,3.40,4.01,1.69,4.94,1.77	8	Sigmoid	8.48181	1.44957	-94.2917	2.5881
MORCPR_LUNG	MOR/CPR	AEW541	IGF1R	.0025,.0080,.025,.080,.25,.80,2.53,8	-9.5,9.06,-2.0,17.5,2.48,-8.8,-16,-32	6.58,2.75,11.3,20.4,1.44,4.71,14.4,.82	8	Sigmoid	2.85207	8	-31.4472	0.4603
MPP89_PLEURA	MPP 89	AEW541	IGF1R	.0025,.0080,.025,.080,.25,.80,2.53,8	5.94,.32,-.48,-14,-16,-28,-13,-37	2.46,19.4,.30,4.11,8.74,.53,5.68,3.46	8	Sigmoid	7.82531	8	-31.7027	1.0837
MSTO211H_PLEURA	MSTO-211H	AEW541	IGF1R	.0025,.0080,.025,.080,.25,.80,2.53,8	1.32,11.7,-14,7.43,1.20,2.52,-21,-22	3.99,9.68,16.0,1.70,7.13,3.48,3.18,2.22	8	Constant	NA	8	-0.568895	0.5041
NCIH1048_LUNG	NCI-H1048	AEW541	IGF1R	.0025,.0080,.025,.080,.25,.80,2.53,8	9.79,16.3,4.29,.95,10.3,-11,-5.5,-33	5.23,14.1,3.27,4.16,.91,.51,13.0,5.34	8	Sigmoid	8.62474	8	-30.6696	0.798
NCIH1092_LUNG	NCI-H1092	AEW541	IGF1R	.0025,.0080,.025,.080,.25,.80,2.53,8	-23,-22,14.7,1.11,9.64,-9.7,-2.8,-47	.67,6.10,14.1,46.8,13.5,14.9,8.40,6.53	8	Linear	NA	8	-46.1823	0.5824
NCIH1155_LUNG	NCI-H1155	AEW541	IGF1R	.0025,.0080,.025,.080,.25,.80,2.53,8	2.62,14.3,21.4,15.5,-5.0,5.82,-27,-52	27.1,32.2,14.8,17.5,1.73,12.6,1.40,4.47	8	Sigmoid	5.33849	7.26624	-52.3386	0.7336
NCIH1184_LUNG	NCI-H1184	AEW541	IGF1R	.0025,.0080,.025,.080,.25,.80,2.53,8	39.8,-24,-14,16.4,51.9,60.1,56.1,-28	19.3,12.5,33.0,21.7,15.1,41.1,72.4,23.6	8	Linear	NA	8	-26.7316	0.6452
NCIH1299_LUNG	NCI-H1299	AEW541	IGF1R	.0025,.0080,.025,.080,.25,.80,2.53,8	18.9,20.2,4.27,-5.7,-4.3,-20,-40,-57	.46,1.84,.38,4.33,10.1,2.12,3.78,4.76	8	Sigmoid	8.59568	5.33152	-57.3292	1.2383
NCIH1339_LUNG	NCI-H1339	AEW541	IGF1R	.0025,.0080,.025,.080,.25,.80,2.53,8	3.33,2.77,5.01,-1.1,1.20,-7.4,-13,-32	25.1,.63,4.21,1.20,13.6,8.23,12.6,6.51	8	Sigmoid	8.82603	8	-31.8685	0.645
NCIH1341_LUNG	NCI-H1341	AEW541	IGF1R	.0025,.0080,.025,.080,.25,.80,2.53,8	-2.4,41.8,24.8,2.43,-18,-6.9,-51,-80	11.1,8.59,19.6,15.8,9.28,47.9,9.62,16.1	8	Linear	NA	0.334255	-81.254	1.8219
NCIH1355_LUNG	NCI-H1355	AEW541	IGF1R	.0025,.0080,.025,.080,.25,.80,2.53,8	10.7,4.32,13.9,12.8,-2.8,-29,-25,-52	.20,5.75,3.13,6.02,2.67,2.23,6.94,3.77	8	Sigmoid	0.57401	4.05139	-51.6783	0.9139
NCIH1373_LUNG	NCI-H1373	AEW541	IGF1R	.0025,.0080,.025,.080,.25,.80,2.53,8	5.98,-4.7,8.40,-3.9,-11,-10,-17,-34	8.21,2.95,6.54,10.7,6.81,12.5,10.5,25.6	8	Sigmoid	9.10099	8	-32.7532	0.5229
NCIH1563_LUNG	NCI-H1563	AEW541	IGF1R	.0025,.0080,.025,.080,.25,.80,2.53,8	-11,6.18,1.46,-2.8,-16,-23,-34,-28	10.7,4.10,13.1,9.14,.43,3.33,5.05,9.10	8	Sigmoid	0.258538	8	-30.609	1.0647
NCIH1568_LUNG	NCI-H1568	AEW541	IGF1R	.0025,.0080,.025,.080,.25,.80,2.53,8	-5.3,11.8,-14,2.11,-16,-19,-38,-39	3.38,21.0,16.6,15.5,28.2,17.1,2.64,6.88	8	Sigmoid	0.796614	8	-38.6342	1.3221
NCIH1573_LUNG	NCI-H1573	AEW541	IGF1R	.0025,.0080,.025,.080,.25,.80,2.53,8	-9.8,13.8,4.76,8.00,-11,-18,-36,-43	1.42,22.3,12.7,23.6,17.4,.92,3.16,18.6	8	Sigmoid	0.981174	8	-43.1965	1.463
NCIH1581_LUNG	NCI-H1581	AEW541	IGF1R	.0025,.0080,.025,.080,.25,.80,2.53,8	71.2,17.0,-1.9,11.4,3.61,-3.4,15.7,-10	11.1,39.8,13.6,.33,29.8,34.7,39.3,4.63	8	Linear	NA	8	-9.54194	0.3412
NCIH1648_LUNG	NCI-H1648	AEW541	IGF1R	.0025,.0080,.025,.080,.25,.80,2.53,8	7.97,-5.1,-4.8,17.3,-2.4,-35,-13,-56	1.04,11.3,8.24,40.8,10.0,.67,26.0,16.4	8	Sigmoid	0.599307	8	-46.1879	1.078
NCIH1650_LUNG	NCI-H1650	AEW541	IGF1R	.0025,.0080,.025,.080,.25,.80,2.53,8	9.38,15.0,-.15,3.92,-1.7,-5.7,-14,-37	21.5,1.17,19.2,15.3,2.28,6.07,2.40,5.00	8	Sigmoid	8.66551	8	-35.7884	0.4436
NCIH1651_LUNG	NCI-H1651	AEW541	IGF1R	.0025,.0080,.025,.080,.25,.80,2.53,8	-.96,7.53,-1.8,5.79,-15,-20,-19,-42	3.71,16.9,16.3,10.9,6.77,.82,2.40,5.47	8	Sigmoid	8.71448	8	-40.3733	0.8597
NCIH1666_LUNG	NCI-H1666	AEW541	IGF1R	.0025,.0080,.025,.080,.25,.80,2.53,8	14.4,23.3,28.5,54.0,-6.2,-16,-39,-92	1.50,46.9,19.5,71.1,8.21,12.7,1.66,9.82	8	Sigmoid	8.58824	3.14758	-91.4972	1.0145
NCIH1693_LUNG	NCI-H1693	AEW541	IGF1R	.0025,.0080,.025,.080,.25,.80,2.53,8	22.5,-8.5,33.0,11.1,-10,-33,-29,-55	4.86,4.90,18.6,17.1,3.48,6.65,3.96,16.4	8	Sigmoid	0.226029	8	-37.4059	1.1923
NCIH1694_LUNG	NCI-H1694	AEW541	IGF1R	.0025,.0080,.025,.080,.25,.80,2.53,8	2.57,-1.7,-4.9,1.75,-15,-17,-16,-44	24.6,25.0,27.9,6.73,2.55,30.3,11.9,9.97	8	Constant	NA	8	-13.5847	0.8491
NCIH1703_LUNG	NCI-H1703	AEW541	IGF1R	.0025,.0080,.025,.080,.25,.80,2.53,8	28.6,17.2,30.1,12.9,.19,-13,-25,-22	29.8,3.62,31.5,1.98,8.66,3.40,14.7,8.62	8	Sigmoid	0.410869	8	-23.1138	0.7496
NCIH1792_LUNG	NCI-H1792	AEW541	IGF1R	.0025,.0080,.025,.080,.25,.80,2.53,8	-1.2,3.96,-1.4,4.67,-9.3,-15,-37,-61	4.10,1.00,2.48,5.16,1.21,7.41,2.06,6.10	8	Sigmoid	4.58486	4.73042	-61.316	1.1488
NCIH1793_LUNG	NCI-H1793	AEW541	IGF1R	.0025,.0080,.025,.080,.25,.80,2.53,8	1.16,17.3,-.26,-16,-3.1,-17,-13,-58	8.80,13.0,14.4,7.47,6.30,20.9,4.59,9.51	8	Sigmoid	8.83601	6.89964	-56.1708	0.4367
NCIH1869_LUNG	NCI-H1869	AEW541	IGF1R	.0025,.0080,.025,.080,.25,.80,2.53,8	18.3,-7.9,4.80,5.14,8.72,-11,-34,-19	22.8,18.8,15.0,17.9,19.4,.54,2.49,.24	8	Sigmoid	0.791252	8	-26.5146	0.747
NCIH1915_LUNG	NCI-H1915	AEW541	IGF1R	.0025,.0080,.025,.080,.25,.80,2.53,8	1.71,9.61,10.9,-5.7,-12,-14,10.4,-21	1.36,.64,3.65,2.68,3.64,4.93,17.5,.41	8	Sigmoid	0.0739689	8	-14.3728	0.4139
NCIH1944_LUNG	NCI-H1944	AEW541	IGF1R	.0025,.0080,.025,.080,.25,.80,2.53,8	-16,-15,-2.4,2.70,-10,-9.3,-19,-45	25.2,4.31,20.9,21.5,10.6,5.61,23.6,8.37	8	Sigmoid	3.0825	8	-44.8096	0.2859
NCIH1975_LUNG	NCI-H1975	AEW541	IGF1R	.0025,.0080,.025,.080,.25,.80,2.53,8	3.95,3.90,-1.5,2.89,-13,-17,-39,-36	5.64,14.4,0,0,10.4,.88,3.45,6.80	8	Sigmoid	0.682325	8	-39.2563	1.0222
NCIH2009_LUNG	NCI-H2009	AEW541	IGF1R	.0025,.0080,.025,.080,.25,.80,2.53,8	4.94,.57,3.91,4.16,-4.8,-9.3,-22,-43	9.74,13.6,20.1,9.84,37.4,.95,13.0,9.94	8	Sigmoid	3.30388	8	-43.0985	0.6894
NCIH2023_LUNG	NCI-H2023	AEW541	IGF1R	.0025,.0080,.025,.080,.25,.80,2.53,8	-1.2,27.1,18.0,-6.9,-20,-36,-39,-70	2.57,1.91,15.3,.57,9.48,13.5,2.74,4.50	8	Sigmoid	0.883609	2.51339	-64.4005	1.4571
NCIH2030_LUNG	NCI-H2030	AEW541	IGF1R	.0025,.0080,.025,.080,.25,.80,2.53,8	-3.9,-1.3,-6.5,6.99,-3.7,-5.4,-24,-59	2.86,2.19,4.93,5.01,7.11,5.42,8.69,15.3	8	Sigmoid	4.00454	5.78065	-58.6107	0.9753
NCIH2052_PLEURA	NCI-H2052	AEW541	IGF1R	.0025,.0080,.025,.080,.25,.80,2.53,8	19.9,4.57,2.19,-8.1,-9.2,-33,-32,-49	4.20,5.36,3.16,3.99,8.19,9.61,9.69,2.94	8	Sigmoid	8.28728	8	-47.9758	1.5696
NCIH2085_LUNG	NCI-H2085	AEW541	IGF1R	.0025,.0080,.025,.080,.25,.80,2.53,8	-8.7,13.0,-15,16.6,13.8,-1.5,-6.3,-34	10.3,7.97,9.98,20.4,15.7,2.04,12.3,2.64	8	Linear	NA	8	-33.8834	0.4646
NCIH2087_LUNG	NCI-H2087	AEW541	IGF1R	.0025,.0080,.025,.080,.25,.80,2.53,8	.82,6.34,3.44,2.42,-13,-11,-10,-53	2.60,9.17,8.34,6.48,2.46,6.25,2.29,10.8	8	Sigmoid	8.79622	7.72269	-51.6811	0.7475
NCIH211_LUNG	NCI-H211	AEW541	IGF1R	.0025,.0080,.025,.080,.25,.80,2.53,8	-3.6,.57,9.83,7.28,1.77,-31,-28,-85	5.13,12.8,6.42,3.52,18.2,13.3,12.1,10.6	8	Sigmoid	1.73229	1.58294	-90.6455	1.4213
NCIH2122_LUNG	NCI-H2122	AEW541	IGF1R	.0025,.0080,.025,.080,.25,.80,2.53,8	-19,12.1,7.21,6.93,-22,-14,-74,-80	2.02,4.01,26.2,6.42,1.82,9.30,12.2,7.27	8	Linear	NA	0.136573	-82.1303	1.71
NCIH2170_LUNG	NCI-H2170	AEW541	IGF1R	.0025,.0080,.025,.080,.25,.80,2.53,8	12.5,-5.0,25.5,2.64,.14,-19,-15,-46	34.3,5.76,22.4,4.11,22.4,3.85,20.8,5.39	8	Linear	NA	8	-45.1498	0.9193
NCIH2172_LUNG	NCI-H2172	AEW541	IGF1R	.0025,.0080,.025,.080,.25,.80,2.53,8	-11,-36,-13,-53,-4.4,-26,-31,-65	3.43,2.40,55.6,32.1,12.7,31.4,24.1,.13	8	Constant	NA	8	-33.2475	0.4366
NCIH2228_LUNG	NCI-H2228	AEW541	IGF1R	.0025,.0080,.025,.080,.25,.80,2.53,8	-1.7,5.76,1.13,11.1,-7.3,-17,-21,-49	1.79,14.3,2.68,15.2,8.32,12.3,17.1,19.8	8	Sigmoid	2.30563	8	-41.684	0.7983
NCIH226_LUNG	NCI-H226	AEW541	IGF1R	.0025,.0080,.025,.080,.25,.80,2.53,8	-11,20.6,-15,19.5,-26,-9.7,-39,-13	9.27,11.5,3.41,5.78,3.18,4.09,3.47,14.6	8	Constant	NA	8	-12.5373	0.6322
NCIH2286_LUNG	NCI-H2286	AEW541	IGF1R	.0025,.0080,.025,.080,.25,.80,2.53,8	-.55,7.16,1.35,4.88,-13,-7.0,-17,-40	2.47,5.48,5.47,1.43,9.80,16.8,7.26,1.89	8	Sigmoid	8.52843	8	-38.6514	0.8707
NCIH23_LUNG	NCI-H23	AEW541	IGF1R	.0025,.0080,.025,.080,.25,.80,2.53,8	-13,-.52,-14,7.68,-13,-25,-40,-60	11.5,9.04,19.8,14.3,2.21,6.31,.92,11.2	8	Sigmoid	2.45385	4.46342	-58.2086	1.3268
NCIH2444_LUNG	NCI-H2444	AEW541	IGF1R	.0025,.0080,.025,.080,.25,.80,2.53,8	-11,1.06,-20,10.8,-9.1,-5.3,-13,-24	21.1,.15,1.58,.17,10.6,11.6,16.2,8.63	8	Constant	NA	8	-7.56473	0.5609
NCIH2452_PLEURA	NCI-H2452	AEW541	IGF1R	.0025,.0080,.025,.080,.25,.80,2.53,8	-4.4,-4.4,-11,10.8,-20,-18,-11,-37	9.46,10.2,20.3,9.47,.68,3.31,21.6,9.05	8	Constant	NA	8	-13.6953	0.7924
NCIH28_PLEURA	NCI-H28	AEW541	IGF1R	.0025,.0080,.025,.080,.25,.80,2.53,8	2.81,3.57,-12,-4.4,-8.8,-23,-32,-55	14.0,5.04,14.6,4.34,9.49,1.93,11.6,6.42	8	Sigmoid	8.30982	6.43187	-54.2007	1.0399
NCIH322_LUNG	NCI-H322	AEW541	IGF1R	.0025,.0080,.025,.080,.25,.80,2.53,8	-3.5,-3.5,-7.6,-.23,-7.9,-12,-43,-82	13.0,22.8,5.49,15.1,5.80,3.14,5.19,2.49	8	Sigmoid	2.76981	2.89448	-81.636	1.1076
NCIH3255_LUNG	NCI-H3255	AEW541	IGF1R	.0025,.0080,.025,.080,.25,.80,2.53,8	-11,2.07,15.3,-4.6,-8.6,-7.4,-44,-93	4.59,2.20,14.4,5.77,4.66,13.8,8.99,1.04	8	Sigmoid	3.07978	2.82807	-93.2776	1.4275
NCIH358_LUNG	NCI-H358	AEW541	IGF1R	.0025,.0080,.025,.080,.25,.80,2.53,8	9.80,5.37,-.47,1.73,-1.9,-9.9,-31,-53	4.97,5.90,7.04,3.26,10.0,1.89,4.16,1.67	8	Sigmoid	8.02073	6.79989	-53.7178	1.0482
NCIH441_LUNG	NCI-H441	AEW541	IGF1R	.0025,.0080,.025,.080,.25,.80,2.53,8	1.64,1.24,.69,.66,-8.0,-26,-37,-54	1.51,5.29,2.74,1.39,13.7,2.41,8.37,1.85	8	Sigmoid	0.95651	4.72098	-53.726	1.1125
NCIH460_LUNG	NCI-H460	AEW541	IGF1R	.0025,.0080,.025,.080,.25,.80,2.53,8	-1.5,12.3,-11,-1.6,-5.7,-13,-16,-64	4.26,20.8,5.47,5.53,15.6,1.89,1.32,22.6	8	Sigmoid	8.60292	6.2682	-63.5494	1.0809
NCIH520_LUNG	NCI-H520	AEW541	IGF1R	.0025,.0080,.025,.080,.25,.80,2.53,8	15.3,-13,-.26,2.93,-9.6,-17,-1.9,-40	2.48,11.0,4.40,2.82,16.0,1.73,13.2,5.36	8	Sigmoid	4.59059	8	-35.8556	0.535
NCIH522_LUNG	NCI-H522	AEW541	IGF1R	.0025,.0080,.025,.080,.25,.80,2.53,8	23.6,19.1,4.67,2.26,-12,-8.2,-28,-10	6.40,18.5,15.8,2.72,.38,10.3,1.35,8.08	8	Sigmoid	0.0675979	8	-18.1459	0.6383
NCIH647_LUNG	NCI-H647	AEW541	IGF1R	.0025,.0080,.025,.080,.25,.80,2.53,8	34.3,15.3,9.39,7.35,8.99,-24,16.1,-6.5	31.6,4.11,3.57,13.7,8.16,6.82,5.92,4.31	8	Constant	NA	8	11.9774	0.3716
NCIH650_LUNG	NCI-H650	AEW541	IGF1R	.0025,.0080,.025,.080,.25,.80,2.53,8	7.42,1.90,6.39,-5.3,-5.1,-19,-22,-53	9.49,1.99,15.8,6.95,30.5,12.8,8.55,11.8	8	Sigmoid	8.62108	7.87508	-50.3721	0.7852
NCIH661_LUNG	NCI-H661	AEW541	IGF1R	.0025,.0080,.025,.080,.25,.80,2.53,8	.12,-4.8,11.6,10.8,-.032,-12,-43,-53	3.10,6.28,2.79,8.50,8.65,15.8,58.4,69.4	8	Sigmoid	1.21559	1.16513	-99.6254	1.0875
NCIH727_LUNG	NCI-H727	AEW541	IGF1R	.0025,.0080,.025,.080,.25,.80,2.53,8	7.84,11.0,15.0,2.62,-5.4,-13,-50,-76	.53,28.4,26.8,21.7,15.6,21.3,44.5,40.5	8	Sigmoid	1.50956	1.01434	-103.442	1.3035
NCIH747_LARGE_INTESTINE	NCI-H747	AEW541	IGF1R	.0025,.0080,.025,.080,.25,.80,2.53,8	-13,-7.5,-3.9,-4.0,-16,-1.1,-39,-74	38.2,18.1,11.2,26.1,8.96,3.26,2.72,.68	8	Sigmoid	2.54917	2.88237	-73.7221	1.5524
NCIH810_LUNG	NCI-H810	AEW541	IGF1R	.0025,.0080,.025,.080,.25,.80,2.53,8	-2.7,-3.9,3.06,-.080,-18,-20,-37,-61	1.76,4.12,9.96,18.1,9.01,19.0,2.55,22.9	8	Sigmoid	9.08218	2.85526	-72.0845	1.3572
NCIN87_STOMACH	NCI-N87	AEW541	IGF1R	.0025,.0080,.025,.080,.25,.80,2.53,8	-1.7,5.69,10.7,-18,6.05,-16,-10,-48	2.73,44.2,12.9,16.8,.23,56.4,10.2,19.8	8	Constant	NA	8	-3.42742	0.8738
NCO2_HAEMATOPOIETIC_AND_LYMPHOID_TISSUE	NCO2	AEW541	IGF1R	.0025,.0080,.025,.080,.25,.80,2.53,8	23.9,16.1,13.0,-17,-3.8,15.8,-25,-67	6.68,4.76,20.0,37.7,3.62,58.1,38.0,1.78	8	Linear	NA	1.64043	-67.8572	1.2927
NIHOVCAR3_OVARY	NIH:OVCAR-3	AEW541	IGF1R	.0025,.0080,.025,.080,.25,.80,2.53,8	-3.2,6.25,7.73,16.6,17.4,-56,-5.0,-42	24.9,16.8,15.8,40.4,10.4,21.3,1.28,.17	8	Constant	NA	8	-4.55886	0.9727
NUGC3_STOMACH	NUGC-3	AEW541	IGF1R	.0025,.0080,.025,.080,.25,.80,2.53,8	-8.2,2.57,-11,.11,-6.7,-24,-29,-36	4.13,9.70,.35,.30,7.94,3.99,.078,14.0	8	Sigmoid	0.57023	8	-30.8512	1.0673
NUGC4_STOMACH	NUGC-4	AEW541	IGF1R	.0025,.0080,.025,.080,.25,.80,2.53,8	.28,7.21,-3.4,5.37,-11,-19,-30,-40	3.12,1.35,9.02,13.3,17.6,.12,.50,6.65	8	Sigmoid	1.09454	8	-39.4683	1.0295
OC314_OVARY	OC 314	AEW541	IGF1R	.0025,.0080,.025,.080,.25,.80,2.53,8	1.14,-.37,1.46,-5.4,-8.3,-13,-12,-16	.74,3.92,.33,3.83,2.13,.14,3.87,2.62	8	Constant	NA	8	-7.39989	0.3713
OC315_OVARY	OC 315	AEW541	IGF1R	.0025,.0080,.025,.080,.25,.80,2.53,8	-1.8,3.44,-1.8,-4.8,-1.8,-11,-3.9,-11	3.85,5.12,3.72,3.38,1.43,1.15,1.62,3.84	8	Constant	NA	8	-3.54131	0.3778
OC316_OVARY	OC 316	AEW541	IGF1R	.0025,.0080,.025,.080,.25,.80,2.53,8	5.41,1.61,1.74,-4.9,-10,-2.8,-4.9,-17	9.12,1.19,1.63,6.28,4.95,2.39,4.60,3.12	8	Constant	NA	8	-1.52075	0.394
OCIAML2_HAEMATOPOIETIC_AND_LYMPHOID_TISSUE	OCI-AML2	AEW541	IGF1R	.0025,.0080,.025,.080,.25,.80,2.53,8	-10,-1.1,-6.5,-2.9,-15,-19,-37,-47	5.34,6.10,6.36,8.25,.66,5.40,3.01,13.0	8	Sigmoid	1.54248	8	-47.3979	1.1281
OCIAML5_HAEMATOPOIETIC_AND_LYMPHOID_TISSUE	OCI-AML5	AEW541	IGF1R	.0025,.0080,.025,.080,.25,.80,2.53,8	19.8,13.0,10.1,3.86,-22,-43,-57,-65	30.7,5.06,6.09,16.2,.46,.20,5.59,6.46	8	Sigmoid	0.33257	1.23825	-63.928	2.3013
OCILY10_HAEMATOPOIETIC_AND_LYMPHOID_TISSUE	OCI-LY10	AEW541	IGF1R	.0025,.0080,.025,.080,.25,.80,2.53,8	14.6,-12,-.60,-11,-9.6,-1.1,-1.00,-17	12.3,15.0,4.79,15.2,15.2,.47,6.92,4.78	8	Constant	NA	8	-1.87602	0.00972
OCUM1_STOMACH	OCUM-1	AEW541	IGF1R	.0025,.0080,.025,.080,.25,.80,2.53,8	-.27,16.7,26.7,-9.5,23.2,-19,-23,-26	6.08,1.45,13.0,1.57,3.03,3.10,.075,7.70	8	Sigmoid	0.562682	8	-24.4151	0.5085
OE21_OESOPHAGUS	OE21	AEW541	IGF1R	.0025,.0080,.025,.080,.25,.80,2.53,8	5.28,12.8,5.93,8.25,-3.1,-41,-18,-94	3.64,20.2,6.18,3.48,19.3,61.0,20.0,1.75	8	Sigmoid	9.39084	3.48816	-89.3633	1.3307
OE33_OESOPHAGUS	OE33	AEW541	IGF1R	.0025,.0080,.025,.080,.25,.80,2.53,8	-3.4,-3.5,-1.6,3.54,-3.1,-10,-10,-80	11.4,13.8,8.03,12.7,1.67,15.0,5.86,9.75	8	Sigmoid	7.5953	5.73246	-79.6315	0.887
ONCODG1_OVARY	ONCO-DG-1	AEW541	IGF1R	.0025,.0080,.025,.080,.25,.80,2.53,8	5.90,7.44,5.45,-3.8,-21,-12,-22,-42	7.03,10.8,4.20,19.0,14.5,4.13,13.5,6.28	8	Sigmoid	8.79846	8	-38.8479	0.6896
ONS76_CENTRAL_NERVOUS_SYSTEM	ONS-76	AEW541	IGF1R	.0025,.0080,.025,.080,.25,.80,2.53,8	-2.4,-2.1,4.53,-4.8,-9.5,-3.5,-9.4,-16	0,0,0,0,0,0,0,0	8	Constant	NA	8	-4.14761	0.2968
OPM2_HAEMATOPOIETIC_AND_LYMPHOID_TISSUE	OPM-2	AEW541	IGF1R	.0025,.0080,.025,.080,.25,.80,2.53,8	27.8,32.2,-8.1,-6.0,.18,27.4,-20,-26	9.23,9.33,.42,6.76,34.2,16.5,3.73,4.68	8	Sigmoid	0.0197722	8	-18.8088	0.9333
OV90_OVARY	OV-90	AEW541	IGF1R	.0025,.0080,.025,.080,.25,.80,2.53,8	-6.8,6.79,6.05,16.5,-10,-5.7,-25,-63	.052,7.33,1.60,7.66,9.30,5.59,11.1,3.01	8	Sigmoid	8.15953	5.7577	-62.791	0.8462
OVCAR4_OVARY	OVCAR-4	AEW541	IGF1R	.0025,.0080,.025,.080,.25,.80,2.53,8	-4.1,19.9,.55,2.93,-2.1,-.56,-15,-24	1.14,1.87,2.22,3.63,.013,6.26,4.21,5.85	8	Sigmoid	2.33684	8	-23.7757	0.3216
OVCAR8_OVARY	OVCAR-8	AEW541	IGF1R	.0025,.0080,.025,.080,.25,.80,2.53,8	4.22,11.5,11.5,13.6,11.2,6.87,-11,-51	8.87,22.7,9.01,28.5,22.3,29.6,11.0,19.9	8	Linear	NA	6.78967	-51.1306	0.6409
OVMANA_OVARY	OVMANA	AEW541	IGF1R	.0025,.0080,.025,.080,.25,.80,2.53,8	-.36,-7.5,-3.5,-17,-5.4,-18,-18,-61	4.48,11.3,3.55,2.26,2.07,.52,5.58,11.7	8	Sigmoid	8.44536	6.48565	-60.8002	1.0259
OVSAHO_OVARY	OVSAHO	AEW541	IGF1R	.0025,.0080,.025,.080,.25,.80,2.53,8	9.22,2.65,-6.1,-11,-1.2,-6.7,-10,-48	2.03,9.38,7.43,19.4,.37,18.8,.23,2.73	8	Sigmoid	7.16204	8	-48.158	0.4298
OVTOKO_OVARY	OVTOKO	AEW541	IGF1R	.0025,.0080,.025,.080,.25,.80,2.53,8	-2.0,.15,.023,.67,-6.9,-11,-14,-20	5.97,4.35,0,9.64,2.26,1.64,1.96,6.10	8	Constant	NA	8	-5.93207	0.508
P12ICHIKAWA_HAEMATOPOIETIC_AND_LYMPHOID_TISSUE	P12-ICHIKAWA	AEW541	IGF1R	.0025,.0080,.025,.080,.25,.80,2.53,8	5.24,3.59,18.7,28.8,-19,-10,-13,-51	2.51,10.3,5.68,4.69,2.29,6.03,5.14,1.47	8	Sigmoid	8.53366	8	-48.9804	1.1795
P31FUJ_HAEMATOPOIETIC_AND_LYMPHOID_TISSUE	P31/FUJ	AEW541	IGF1R	.0025,.0080,.025,.080,.25,.80,2.53,8	23.2,20.8,9.43,4.37,4.74,-7.5,-9.1,-38	4.55,13.1,18.9,3.60,21.9,6.47,1.32,4.22	8	Sigmoid	8.53998	8	-33.7969	0.7637
P3HR1_HAEMATOPOIETIC_AND_LYMPHOID_TISSUE	P3HR-1	AEW541	IGF1R	.0025,.0080,.025,.080,.25,.80,2.53,8	5.83,15.7,-12,7.91,-10,-22,-6.0,-25	.11,4.74,7.93,4.64,2.37,21.3,3.98,.67	8	Constant	NA	8	-7.55653	0.6726
PANC0203_PANCREAS	Panc 02.03	AEW541	IGF1R	.0025,.0080,.025,.080,.25,.80,2.53,8	4.93,-4.3,-3.7,-5.7,-4.9,-35,-48,-81	4.26,6.85,4.53,9.53,9.30,9.78,3.09,3.92	8	Sigmoid	8.14001	2.61271	-80.3379	1.5713
PANC0327_PANCREAS	Panc 03.27	AEW541	IGF1R	.0025,.0080,.025,.080,.25,.80,2.53,8	1.99,-9.9,9.71,-7.3,2.99,-12,-9.4,-43	11.3,23.0,5.86,13.8,16.5,3.78,8.43,16.4	8	Sigmoid	8.41586	8	-41.989	0.6478
PANC0403_PANCREAS	Panc 04.03	AEW541	IGF1R	.0025,.0080,.025,.080,.25,.80,2.53,8	-2.7,13.7,13.5,-8.0,-11,-31,-31,-69	17.0,4.61,14.7,20.0,20.0,18.2,9.80,9.53	8	Sigmoid	8.20338	4.07361	-65.9217	0.7045
PANC1005_PANCREAS	Panc 10.05	AEW541	IGF1R	.0025,.0080,.025,.080,.25,.80,2.53,8	-7.3,2.92,.25,9.91,12.8,-18,-28,-57	27.2,4.77,8.84,12.6,4.42,7.29,7.06,5.07	8	Sigmoid	3.3645	5.78785	-56.6358	1.0935
PATU8902_PANCREAS	PA-TU-8902	AEW541	IGF1R	.0025,.0080,.025,.080,.25,.80,2.53,8	2.76,-.15,.92,-7.7,-12,-17,-47,-78	1.97,1.22,4.65,1.33,1.37,3.65,3.19,3.61	8	Sigmoid	8.06407	3.12264	-78.2124	1.3212
PC14_LUNG	PC-14	AEW541	IGF1R	.0025,.0080,.025,.080,.25,.80,2.53,8	-4.7,.99,-5.8,-8.1,-17,-16,-43,-98	2.63,.92,4.84,2.19,7.36,.035,10.0,1.20	8	Sigmoid	9.00265	3.16864	-97.8824	1.5768
PC3_PROSTATE	PC-3	AEW541	IGF1R	.0025,.0080,.025,.080,.25,.80,2.53,8	2.65,9.33,2.98,-9.6,3.33,-19,-6.4,-43	.095,5.65,12.7,7.17,16.8,8.47,12.1,2.98	8	Sigmoid	8.93037	8	-40.1668	0.4745
PFEIFFER_HAEMATOPOIETIC_AND_LYMPHOID_TISSUE	Pfeiffer	AEW541	IGF1R	.0025,.0080,.025,.080,.25,.80,2.53,8	11.6,2.23,.31,11.1,-2.3,13.3,-13,-65	34.2,.97,1.06,1.79,16.2,22.3,22.8,8.49	8	Sigmoid	3.20896	4.08784	-64.9565	0.7562
PK1_PANCREAS	PK-1	AEW541	IGF1R	.0025,.0080,.025,.080,.25,.80,2.53,8	-1.2,.36,-3.1,1.20,-5.5,-9.2,-14,-59	4.67,4.25,1.86,.26,3.47,1.94,7.45,2.72	8	Sigmoid	8.55667	6.92268	-58.7739	0.6571
PK45H_PANCREAS	PK-45H	AEW541	IGF1R	.0025,.0080,.025,.080,.25,.80,2.53,8	5.15,9.61,-3.6,-5.0,-15,-10,-32,-67	3.08,6.69,7.27,.45,2.96,6.36,14.4,5.44	8	Sigmoid	8.67343	4.88454	-65.8047	1.175
PK59_PANCREAS	PK-59	AEW541	IGF1R	.0025,.0080,.025,.080,.25,.80,2.53,8	2.48,.42,.82,-1.2,-4.7,-11,-24,-57	.62,5.16,4.39,.57,.28,1.02,1.48,9.60	8	Sigmoid	8.92679	6.61403	-57.0486	0.8059
PL45_PANCREAS	PL45	AEW541	IGF1R	.0025,.0080,.025,.080,.25,.80,2.53,8	10.3,.43,9.25,-7.8,8.21,-4.7,-22,-58	9.03,26.0,26.9,6.21,19.7,24.9,3.23,3.60	8	Sigmoid	7.67971	6.3206	-58.4308	0.7401
PLCPRF5_LIVER	PLC/PRF/5	AEW541	IGF1R	.0025,.0080,.025,.080,.25,.80,2.53,8	.24,3.75,-16,9.56,2.63,6.48,-20,-48	6.02,18.3,16.0,16.6,.72,15.3,12.5,26.0	8	Sigmoid	2.66927	8	-47.9829	0.6843
PSN1_PANCREAS	PSN1	AEW541	IGF1R	.0025,.0080,.025,.080,.25,.80,2.53,8	.050,6.24,.50,7.14,-3.6,-7.8,-13,-39	2.84,7.14,2.22,7.65,3.68,1.83,6.55,.41	8	Sigmoid	8.5419	8	-38.6175	0.5187
QGP1_PANCREAS	QGP-1	AEW541	IGF1R	.0025,.0080,.025,.080,.25,.80,2.53,8	-2.6,1.67,15.8,-4.3,-4.2,-16,-53,-65	17.1,7.90,17.5,7.96,4.81,16.0,20.2,4.00	8	Sigmoid	1.36179	2.37411	-65.156	1.5339
RAJI_HAEMATOPOIETIC_AND_LYMPHOID_TISSUE	Raji	AEW541	IGF1R	.0025,.0080,.025,.080,.25,.80,2.53,8	34.0,-2.0,7.22,17.2,2.34,-7.5,-20,-25	70.9,28.0,9.55,7.75,5.58,7.76,8.30,10.6	8	Constant	NA	8	-1.8617	0.4082
RD_SOFT_TISSUE	RD	AEW541	IGF1R	.0025,.0080,.025,.080,.25,.80,2.53,8	-3.1,14.0,9.73,9.13,-7.4,-25,-46,-80	8.81,18.7,3.85,4.60,.25,7.13,1.64,19.6	8	Sigmoid	1.35177	2.80031	-65.4004	1.6448
REH_HAEMATOPOIETIC_AND_LYMPHOID_TISSUE	Reh	AEW541	IGF1R	.0025,.0080,.025,.080,.25,.80,2.53,8	6.30,8.84,1.16,16.6,-.43,.93,-29,-61	.69,1.69,6.48,2.17,10.1,5.51,9.95,4.58	8	Sigmoid	2.62417	4.65788	-61.0639	0.8788
RERFGC1B_STOMACH	RERF-GC-1B	AEW541	IGF1R	.0025,.0080,.025,.080,.25,.80,2.53,8	13.1,-.98,7.38,-6.7,-1.7,-19,-66,-87	17.9,9.89,17.5,10.1,12.1,3.08,12.3,4.60	8	Sigmoid	1.5305	1.70819	-87.3635	1.5338
RERFLCAI_LUNG	RERF-LC-AI	AEW541	IGF1R	.0025,.0080,.025,.080,.25,.80,2.53,8	4.11,9.29,1.77,7.22,2.40,-7.2,-14,-56	2.83,1.19,3.44,5.52,3.74,4.50,3.35,1.55	8	Sigmoid	8.85952	7.20411	-55.1103	0.675
RERFLCMS_LUNG	RERF-LC-MS	AEW541	IGF1R	.0025,.0080,.025,.080,.25,.80,2.53,8	6.56,-2.0,-.91,-8.0,4.08,-10,-25,-32	.90,1.97,19.4,5.17,13.9,.85,1.65,20.0	8	Sigmoid	1.22823	8	-30.8666	0.4693
RKN_OVARY	RKN	AEW541	IGF1R	.0025,.0080,.025,.080,.25,.80,2.53,8	1.16,-1.4,4.96,-9.4,-2.7,-7.6,-10,-34	1.14,3.05,4.40,6.50,.41,.12,1.36,.020	8	Sigmoid	8.69699	8	-33.5834	0.3677
RKO_LARGE_INTESTINE	RKO	AEW541	IGF1R	.0025,.0080,.025,.080,.25,.80,2.53,8	10.8,1.60,-2.8,-3.4,-2.7,-15,-22,-64	9.15,21.8,8.67,14.7,18.6,15.6,14.9,7.24	8	Sigmoid	8.46086	5.75089	-62.6697	0.8444
RL952_ENDOMETRIUM	RL95-2	AEW541	IGF1R	.0025,.0080,.025,.080,.25,.80,2.53,8	8.36,12.2,12.2,8.72,-17,-23,-30,-62	3.39,4.60,9.51,11.0,2.57,5.19,9.16,3.30	8	Sigmoid	3.50383	5.13057	-58.9057	1.2066
RPMI7951_SKIN	RPMI-7951	AEW541	IGF1R	.0025,.0080,.025,.080,.25,.80,2.53,8	-4.2,-3.9,-.0054,-5.3,1.50,-19,-7.0,-68	15.0,13.5,5.90,6.04,11.2,24.5,10.5,23.0	8	Sigmoid	8.11683	6.75087	-67.0798	0.9825
RPMI8402_HAEMATOPOIETIC_AND_LYMPHOID_TISSUE	RPMI-8402	AEW541	IGF1R	.0025,.0080,.025,.080,.25,.80,2.53,8	8.55,9.93,15.2,-4.4,-4.0,-30,-42,-85	15.0,12.0,3.63,2.23,3.42,8.18,9.81,5.12	8	Sigmoid	8.59026	2.83751	-84.5329	1.8775
RT112_URINARY_TRACT	RT-112	AEW541	IGF1R	.0025,.0080,.025,.080,.25,.80,2.53,8	-1.4,8.87,-.56,11.0,-11,-49,-69,-95	12.4,13.9,4.54,8.46,3.70,2.92,2.43,2.45	8	Sigmoid	0.875966	0.986451	-91.6298	2.1877
RT4_URINARY_TRACT	RT4	AEW541	IGF1R	.0025,.0080,.025,.080,.25,.80,2.53,8	17.3,-4.4,32.5,26.5,16.0,-11,-22,-41	8.21,21.0,12.0,7.41,44.8,20.5,13.3,14.2	8	Linear	NA	8	-40.4757	1.0211
RVH421_SKIN	RVH-421	AEW541	IGF1R	.0025,.0080,.025,.080,.25,.80,2.53,8	8.00,-1.5,1.09,-2.9,-.40,-11,-14,-6.5	.80,1.93,3.97,1.31,2.81,8.73,13.7,8.03	8	Constant	NA	8	-2.12717	0.329
SAOS2_BONE	Saos-2	AEW541	IGF1R	.0025,.0080,.025,.080,.25,.80,2.53,8	3.87,-1.7,9.73,3.74,-16,-37,-49,-72	1.68,.39,.019,10.9,6.31,1.74,1.73,.62	8	Sigmoid	1.13435	1.9907	-70.2176	1.8071
SBC5_LUNG	SBC-5	AEW541	IGF1R	.0025,.0080,.025,.080,.25,.80,2.53,8	1.65,-2.3,.41,-4.4,-6.4,-16,-18,-76	2.31,19.5,5.69,18.7,.029,23.1,.81,14.6	8	Sigmoid	9.2556	5.4455	-75.4351	0.6521
SCABER_URINARY_TRACT	SCaBER	AEW541	IGF1R	.0025,.0080,.025,.080,.25,.80,2.53,8	9.65,3.97,6.46,3.48,7.13,-23,-22,-49	8.29,19.0,12.6,19.7,.92,11.9,7.52,9.75	8	Sigmoid	8.02198	8	-47.9456	1.0551
SCC9_UPPER_AERODIGESTIVE_TRACT	SCC-9	AEW541	IGF1R	.0025,.0080,.025,.080,.25,.80,2.53,8	9.33,13.4,10.0,-.44,16.4,-.93,-32,-69	20.1,18.0,2.06,12.7,5.36,19.3,15.1,.085	8	Sigmoid	2.65658	3.91844	-68.9092	1.2564
SF126_CENTRAL_NERVOUS_SYSTEM	SF126	AEW541	IGF1R	.0025,.0080,.025,.080,.25,.80,2.53,8	7.05,4.01,.27,.47,1.12,1.21,-13,-84	1.55,.21,5.51,.92,8.91,12.1,3.02,11.1	8	Sigmoid	8.17943	5.49432	-83.908	0.9526
SF295_CENTRAL_NERVOUS_SYSTEM	SF-295	AEW541	IGF1R	.0025,.0080,.025,.080,.25,.80,2.53,8	8.39,-.82,-.52,2.21,-9.4,-9.8,-19,-29	3.79,1.39,1.83,5.08,10.4,4.89,7.36,5.89	8	Sigmoid	8.71806	8	-28.8435	0.9258
SF8657	SF8657	AEW541	IGF1R	.0025,.0080,.025,.080,.25,.80,2.53,8	3.39,-.043,-11,17.1,-11,-2.1,-20,-54	13.5,.60,5.40,4.57,10.8,3.86,2.73,9.15	8	Sigmoid	2.93409	4.6292	-54.4258	0.6293
SH10TC_STOMACH	SH-10-TC	AEW541	IGF1R	.0025,.0080,.025,.080,.25,.80,2.53,8	-12,8.87,-.69,4.24,.91,.015,-12,-48	.58,4.70,2.75,10.5,7.09,3.31,6.95,7.27	8	Sigmoid	3.72284	8	-48.0835	0.4969
SHP77_LUNG	SHP-77	AEW541	IGF1R	.0025,.0080,.025,.080,.25,.80,2.53,8	7.98,-3.6,-14,6.15,.90,11.6,-6.5,.68	16.4,1.42,2.11,5.93,5.37,16.0,4.07,8.74	8	Constant	NA	8	-2.64583	0.1697
SIGM5_HAEMATOPOIETIC_AND_LYMPHOID_TISSUE	SIG-M5	AEW541	IGF1R	.0025,.0080,.025,.080,.25,.80,2.53,8	11.6,16.4,36.3,-3.0,-41,-47,-64,-89	38.9,13.0,.12,6.13,14.0,22.0,3.58,4.04	8	Sigmoid	0.22628	0.645289	-82.7363	2.8203
SIMA_AUTONOMIC_GANGLIA	SIMA	AEW541	IGF1R	.0025,.0080,.025,.080,.25,.80,2.53,8	14.3,-9.3,12.4,-16,-34,-63,-63,-83	14.3,27.2,7.56,9.37,25.4,2.61,1.45,17.4	8	Sigmoid	0.19608	0.458458	-75.8897	2.8915
SJRH30_SOFT_TISSUE	SJRH30	AEW541	IGF1R	.0025,.0080,.025,.080,.25,.80,2.53,8	-4.3,5.50,1.98,1.15,-16,-23,-58,-95	11.3,.69,6.76,2.37,5.20,11.1,10.0,5.86	8	Sigmoid	6.81556	2.00217	-95.1582	1.8406
SJSA1_BONE	SJSA-1	AEW541	IGF1R	.0025,.0080,.025,.080,.25,.80,2.53,8	12.2,6.75,5.54,-13,-8.5,-18,-38,-69	41.1,1.37,10.2,19.7,14.7,.14,6.54,6.40	8	Sigmoid	8.22028	4.11329	-68.8852	1.5288
SKBR3_BREAST	SK-BR-3	AEW541	IGF1R	.0025,.0080,.025,.080,.25,.80,2.53,8	7.99,5.14,16.9,2.62,-1.6,-15,-16,-38	12.5,17.0,14.7,15.1,23.5,12.3,18.7,2.32	8	Sigmoid	8.07997	8	-37.2624	0.7471
SKCO1_LARGE_INTESTINE	SK-CO-1	AEW541	IGF1R	.0025,.0080,.025,.080,.25,.80,2.53,8	-.52,-2.1,7.27,.95,3.88,-27,-39,-53	10.3,17.5,11.1,2.41,.41,18.6,.51,11.6	8	Sigmoid	1.3833	5.90115	-51.6852	1.1108
SKES1_BONE	SK-ES-1	AEW541	IGF1R	.0025,.0080,.025,.080,.25,.80,2.53,8	16.5,1.80,-7.6,-4.7,2.94,-44,-66,-79	8.81,12.3,1.18,1.04,5.19,6.19,3.03,.36	8	Sigmoid	0.730308	0.870742	-72.474	1.9883
SKHEP1_LIVER	SK-HEP-1	AEW541	IGF1R	.0025,.0080,.025,.080,.25,.80,2.53,8	1.03,12.8,-2.6,5.03,-6.8,-13,-21,-47	11.2,2.05,4.35,.49,8.13,5.79,2.25,6.65	8	Sigmoid	9.10097	8	-46.3504	0.8338
SKLMS1_SOFT_TISSUE	SK-LMS-1	AEW541	IGF1R	.0025,.0080,.025,.080,.25,.80,2.53,8	21.4,10.6,11.3,-.33,-7.0,-25,-50,-98	9.02,2.78,17.8,12.2,2.05,4.73,1.78,1.14	8	Sigmoid	9.01178	2.3153	-97.1372	1.8429
SKLU1_LUNG	SK-LU-1	AEW541	IGF1R	.0025,.0080,.025,.080,.25,.80,2.53,8	-4.7,-1.5,13.7,-2.2,-4.3,-18,-8.3,-54	16.4,1.99,15.3,22.3,3.52,6.65,4.09,2.93	8	Sigmoid	8.71225	7.52802	-53.3629	1.1
SKMEL24_SKIN	SK-MEL-24	AEW541	IGF1R	.0025,.0080,.025,.080,.25,.80,2.53,8	.019,2.71,-4.9,-3.7,-6.3,-5.8,-25,-104	11.4,2.09,9.81,5.73,15.7,21.3,7.26,5.18	8	Sigmoid	8.60782	4.40383	-103.545	1.1943
SKMEL2_SKIN	SK-MEL-2	AEW541	IGF1R	.0025,.0080,.025,.080,.25,.80,2.53,8	.66,29.2,-2.7,19.5,-5.8,15.3,14.2,11.4	1.19,14.2,.54,1.40,9.71,11.3,22.2,45.5	8	Constant	NA	8	4.58229	0.2356
SKMEL30_SKIN	SK-MEL-30	AEW541	IGF1R	.0025,.0080,.025,.080,.25,.80,2.53,8	3.35,-7.9,-8.9,-4.6,-9.2,-17,-17,-93	20.5,6.12,16.1,7.79,12.7,11.4,15.5,2.04	8	Sigmoid	8.94941	5.2861	-92.5953	0.4842
SKMEL31_SKIN	SK-MEL-31	AEW541	IGF1R	.0025,.0080,.025,.080,.25,.80,2.53,8	-1.6,1.07,4.50,19.0,-3.4,-5.0,-1.9,-97	15.4,1.60,7.24,11.8,10.9,21.1,7.99,.88	8	Sigmoid	7.40468	5.74921	-96.7635	0.9608
SKMEL5_SKIN	SK-MEL-5	AEW541	IGF1R	.0025,.0080,.025,.080,.25,.80,2.53,8	-13,12.7,-22,-10,-21,-17,-35,-95	22.9,13.5,5.16,3.27,8.49,6.30,7.66,2.60	8	Sigmoid	9.1624	3.74087	-94.1422	1.3453
SKMES1_LUNG	SK-MES-1	AEW541	IGF1R	.0025,.0080,.025,.080,.25,.80,2.53,8	31.6,10.9,3.41,-4.3,6.50,-13,-63,-102	1.58,11.3,2.91,9.16,4.72,1.90,10.9,.0093	8	Sigmoid	2.08559	1.96418	-102.191	1.921
SKMM2_HAEMATOPOIETIC_AND_LYMPHOID_TISSUE	SK-MM-2	AEW541	IGF1R	.0025,.0080,.025,.080,.25,.80,2.53,8	11.5,6.75,5.69,-7.9,-12,-7.2,-23,-55	.68,3.04,9.36,4.86,.61,18.0,3.07,8.93	8	Sigmoid	8.79733	8	-49.5614	1.0993
SKNAS_AUTONOMIC_GANGLIA	SK-N-AS	AEW541	IGF1R	.0025,.0080,.025,.080,.25,.80,2.53,8	3.97,-1.9,-9.5,4.55,-1.3,-23,-35,-64	1.41,2.48,7.86,11.9,8.37,.24,5.30,18.9	8	Sigmoid	1.47819	8	-49.6978	1.1907
SKNBE2_AUTONOMIC_GANGLIA	SK-N-BE(2)	AEW541	IGF1R	.0025,.0080,.025,.080,.25,.80,2.53,8	12.9,1.46,3.18,26.5,-18,-46,-31,-58	4.86,14.2,23.7,30.8,7.70,10.7,2.93,.67	8	Sigmoid	0.254474	8	-45.0407	1.5323
SKNDZ_AUTONOMIC_GANGLIA	SK-N-DZ	AEW541	IGF1R	.0025,.0080,.025,.080,.25,.80,2.53,8	1.75,-.87,-7.6,4.46,-12,-34,-67,-81	6.49,7.34,1.40,3.67,.59,19.0,15.5,8.98	8	Sigmoid	1.01975	1.3	-80.7529	1.9651
SKNFI_AUTONOMIC_GANGLIA	SK-N-FI	AEW541	IGF1R	.0025,.0080,.025,.080,.25,.80,2.53,8	-8.3,33.8,5.15,-3.2,-24,38.8,-66,-85	19.0,3.46,54.9,12.4,64.9,45.5,6.83,6.49	8	Linear	NA	0.164886	-89.8834	2.0128
SKNSH_AUTONOMIC_GANGLIA	SK-N-SH	AEW541	IGF1R	.0025,.0080,.025,.080,.25,.80,2.53,8	4.60,-4.4,-2.8,-15,-36,-57,-61,-99	22.2,5.42,23.5,18.5,16.4,6.68,4.03,1.61	8	Sigmoid	8.5074	0.850267	-96.3632	2.7443
SKOV3_OVARY	SK-OV-3	AEW541	IGF1R	.0025,.0080,.025,.080,.25,.80,2.53,8	.27,10.8,-5.5,8.87,-11,-14,-26,-35	5.38,12.3,9.16,14.6,6.20,18.9,4.69,26.6	8	Sigmoid	1.0326	5.59405	-52.6793	0.5344
SNGM_ENDOMETRIUM	SNG-M	AEW541	IGF1R	.0025,.0080,.025,.080,.25,.80,2.53,8	5.25,7.66,2.18,7.82,4.61,-6.5,-12,-30	7.34,3.20,4.12,8.04,6.83,3.72,2.44,2.58	8	Sigmoid	8.03661	8	-29.2448	0.497
SNU16_STOMACH	SNU-16	AEW541	IGF1R	.0025,.0080,.025,.080,.25,.80,2.53,8	.71,22.5,14.5,11.7,-2.2,2.38,-20,-65	14.6,14.1,5.36,3.45,14.2,.062,.32,26.7	8	Sigmoid	8.84877	6.01224	-64.7696	0.8653
SNU182_LIVER	SNU-182	AEW541	IGF1R	.0025,.0080,.025,.080,.25,.80,2.53,8	10.5,9.26,15.8,-9.1,6.46,-16,.086,-48	11.0,.60,8.64,15.9,6.96,11.7,8.49,1.71	8	Sigmoid	8.75413	8	-46.6572	0.6863
SNU1_STOMACH	SNU-1	AEW541	IGF1R	.0025,.0080,.025,.080,.25,.80,2.53,8	.78,10.6,-8.2,1.81,-5.8,-14,-30,-58	9.52,4.51,7.58,2.06,16.3,3.22,11.0,11.1	8	Sigmoid	8.36599	6.0778	-57.7587	0.9688
SNU387_LIVER	SNU-387	AEW541	IGF1R	.0025,.0080,.025,.080,.25,.80,2.53,8	4.07,6.77,9.00,4.19,.061,.039,-22,-38	7.00,8.37,11.1,2.22,6.99,15.5,9.67,.94	8	Sigmoid	2.69152	8	-38.432	1.0149
SNU398_LIVER	SNU-398	AEW541	IGF1R	.0025,.0080,.025,.080,.25,.80,2.53,8	-5.0,-4.5,-2.3,-.50,-2.5,-1.1,-12,-16	10.7,16.3,14.2,30.6,7.20,17.0,.42,21.7	8	Constant	NA	8	-9.53137	0.5915
SNU423_LIVER	SNU-423	AEW541	IGF1R	.0025,.0080,.025,.080,.25,.80,2.53,8	-4.4,2.03,-5.9,-7.1,-8.4,-6.6,-18,-20	15.0,.66,4.40,2.01,1.62,2.07,6.02,13.2	8	Sigmoid	8.13631	8	-20.946	0.1276
SNU449_LIVER	SNU-449	AEW541	IGF1R	.0025,.0080,.025,.080,.25,.80,2.53,8	5.61,9.23,-.32,-12,-5.2,-6.3,-21,-61	2.00,.67,.98,8.09,7.10,10.8,2.30,2.85	8	Sigmoid	8.63534	6.38825	-60.0545	0.8843
SNU475_LIVER	SNU-475	AEW541	IGF1R	.0025,.0080,.025,.080,.25,.80,2.53,8	38.5,34.0,4.44,-20,33.9,-19,-35,-63	33.2,14.5,.54,62.9,24.1,8.21,30.1,5.66	8	Linear	NA	3.25512	-61.0748	1.4655
SNUC2A_LARGE_INTESTINE	SNU-C2A	AEW541	IGF1R	.0025,.0080,.025,.080,.25,.80,2.53,8	1.91,40.2,-6.3,26.7,-13,-16,-30,-25	31.3,6.98,11.0,32.0,11.6,2.43,8.06,4.90	8	Sigmoid	0.0442442	8	-26.4362	0.8231
SNUC2B	SNU-C2B	AEW541	IGF1R	.0025,.0080,.025,.080,.25,.80,2.53,8	-3.6,18.6,12.9,-6.5,-7.8,-26,-28,-55	26.3,6.33,.19,1.87,.65,35.2,15.0,2.91	8	Sigmoid	8.56871	6.49362	-54.3448	0.9415
SQ1_LUNG	Sq-1	AEW541	IGF1R	.0025,.0080,.025,.080,.25,.80,2.53,8	.30,7.74,.82,1.81,-11,-6.1,-35,-47	22.6,19.0,22.5,13.5,13.5,7.43,9.20,.49	8	Sigmoid	1.78019	8	-47.303	1.0544
SU8686_PANCREAS	SU.86.86	AEW541	IGF1R	.0025,.0080,.025,.080,.25,.80,2.53,8	-2.3,-5.5,-4.1,1.90,-11,-10,-25,-46	2.50,4.96,4.99,1.01,2.16,.63,1.68,13.1	8	Sigmoid	3.02699	8	-37.6528	0.7582
SUDHL10_HAEMATOPOIETIC_AND_LYMPHOID_TISSUE	SU-DHL-10	AEW541	IGF1R	.0025,.0080,.025,.080,.25,.80,2.53,8	.38,-2.5,11.6,-23,4.71,-13,36.7,-97	18.1,.51,32.4,15.9,28.4,5.61,8.80,3.96	8	Linear	NA	0.179975	-93.364	1.0192
SUDHL4_HAEMATOPOIETIC_AND_LYMPHOID_TISSUE	SU-DHL-4	AEW541	IGF1R	.0025,.0080,.025,.080,.25,.80,2.53,8	23.0,19.0,13.1,21.1,-13,-1.6,-28,-97	4.31,4.70,14.4,20.9,18.6,7.09,2.74,.86	8	Sigmoid	8.6661	3.75019	-94.9914	1.7337
SUDHL6_HAEMATOPOIETIC_AND_LYMPHOID_TISSUE	SU-DHL-6	AEW541	IGF1R	.0025,.0080,.025,.080,.25,.80,2.53,8	30.7,-.86,18.8,33.6,16.2,23.5,7.61,-98	80.5,3.40,14.5,17.8,42.9,21.9,67.0,1.71	8	Linear	NA	0.398663	-97.7048	1.1025
SUDHL8_HAEMATOPOIETIC_AND_LYMPHOID_TISSUE	SU-DHL-8	AEW541	IGF1R	.0025,.0080,.025,.080,.25,.80,2.53,8	10.1,-10,20.6,-18,33.7,-9.6,-7.6,-89	36.2,5.39,6.25,7.86,6.53,6.55,15.3,5.16	8	Linear	NA	0.356509	-86.099	1.6451
SUIT2_PANCREAS	SUIT-2	AEW541	IGF1R	.0025,.0080,.025,.080,.25,.80,2.53,8	1.02,1.43,.42,-3.7,-12,-14,-37,-61	4.54,6.79,2.79,5.84,14.4,14.8,12.4,9.08	8	Sigmoid	8.29543	8	-48.5209	0.9113
SUPM2_HAEMATOPOIETIC_AND_LYMPHOID_TISSUE	SUP-M2	AEW541	IGF1R	.0025,.0080,.025,.080,.25,.80,2.53,8	22.5,-29,16.6,-4.6,-1.2,-21,-6.4,-13	13.4,11.8,.91,7.66,21.6,8.94,5.57,2.77	8	Constant	NA	8	-9.88934	0.1908
SUPT1_HAEMATOPOIETIC_AND_LYMPHOID_TISSUE	SUP-T1	AEW541	IGF1R	.0025,.0080,.025,.080,.25,.80,2.53,8	4.95,-13,21.2,-4.2,32.6,-15,-9.6,-22	20.2,5.51,24.5,6.40,42.7,2.50,1.28,16.3	8	Constant	NA	8	-8.6155	0.8588
SW1088_CENTRAL_NERVOUS_SYSTEM	SW 1088	AEW541	IGF1R	.0025,.0080,.025,.080,.25,.80,2.53,8	32.9,14.3,-3.3,7.11,10.3,14.4,-13,-23	32.8,11.8,7.81,4.08,18.7,20.3,13.1,15.5	8	Sigmoid	8.80038	8	-24.032	0.09182
SW1271_LUNG	SW 1271	AEW541	IGF1R	.0025,.0080,.025,.080,.25,.80,2.53,8	1.07,-6.4,6.03,-9.6,-4.2,-9.9,-23,-84	13.4,11.5,2.01,.78,11.9,.23,8.86,2.96	8	Sigmoid	8.34532	4.8928	-83.4983	1.2973
SW1353_BONE	SW 1353	AEW541	IGF1R	.0025,.0080,.025,.080,.25,.80,2.53,8	-2.6,24.7,-1.2,11.8,-6.4,-3.4,-26,-40	2.06,3.16,1.49,9.03,6.53,4.10,3.85,12.1	8	Sigmoid	2.14467	8	-39.9552	0.7213
SW1417_LARGE_INTESTINE	SW1417	AEW541	IGF1R	.0025,.0080,.025,.080,.25,.80,2.53,8	7.21,12.3,7.71,-15,-22,-26,-38,-65	13.1,50.2,9.76,38.1,.35,2.63,15.6,12.9	8	Sigmoid	8.22976	3.92724	-62.9837	1.4761
SW1573_LUNG	SW 1573	AEW541	IGF1R	.0025,.0080,.025,.080,.25,.80,2.53,8	5.95,3.37,-1.7,-4.7,-12,-19,-50,-70	5.43,2.35,2.69,4.93,2.60,5.98,1.65,3.66	8	Sigmoid	4.17763	2.99393	-70.7715	1.3222
SW1990_PANCREAS	SW 1990	AEW541	IGF1R	.0025,.0080,.025,.080,.25,.80,2.53,8	-4.8,4.81,9.16,10.1,-3.6,-19,-24,-39	7.09,6.85,10.0,.28,4.25,12.3,8.68,3.40	8	Sigmoid	1.22404	8	-38.0122	1.0457
SW403_LARGE_INTESTINE	SW403	AEW541	IGF1R	.0025,.0080,.025,.080,.25,.80,2.53,8	2.75,17.5,-14,-13,-17,-42,-49,-78	5.79,4.20,10.0,5.18,14.2,4.16,11.6,6.85	8	Sigmoid	8.53482	1.9782	-76.5196	1.9928
SW480_LARGE_INTESTINE	SW480	AEW541	IGF1R	.0025,.0080,.025,.080,.25,.80,2.53,8	11.7,-6.8,-6.3,-13,-3.7,-24,-28,-56	.021,7.64,12.6,.50,5.39,4.85,1.03,11.7	8	Sigmoid	8.63731	6.74703	-53.5931	1.4152
SW48_LARGE_INTESTINE	SW48	AEW541	IGF1R	.0025,.0080,.025,.080,.25,.80,2.53,8	20.2,21.1,9.63,11.6,-25,-51,-71,-78	23.4,2.30,37.0,17.4,4.76,9.54,4.45,6.49	8	Sigmoid	0.303745	0.687492	-76.9809	2.1955
SW579_THYROID	SW579	AEW541	IGF1R	.0025,.0080,.025,.080,.25,.80,2.53,8	.82,9.77,-3.0,.45,-6.1,-8.6,-17,-28	5.25,11.4,11.0,.59,.40,4.55,5.66,11.4	8	Sigmoid	8.00802	8	-26.917	0.4121
SW620_LARGE_INTESTINE	SW620	AEW541	IGF1R	.0025,.0080,.025,.080,.25,.80,2.53,8	-6.7,6.11,-12,-5.4,-16,-38,-52,-63	1.33,10.5,7.60,1.63,6.78,3.79,2.73,4.75	8	Sigmoid	0.736666	1.77354	-61.5081	1.4577
SW780_URINARY_TRACT	SW 780	AEW541	IGF1R	.0025,.0080,.025,.080,.25,.80,2.53,8	5.43,5.48,-11,5.71,-10.0,-18,-31,-70	1.17,1.12,1.49,6.72,4.25,.43,7.11,13.3	8	Sigmoid	8.56276	4.62579	-68.9822	1.1134
SW900_LUNG	SW 900	AEW541	IGF1R	.0025,.0080,.025,.080,.25,.80,2.53,8	1.84,2.31,-2.4,11.0,-4.7,-8.1,-8.7,-25	15.3,6.15,5.38,.24,2.57,20.4,3.89,2.89	8	Sigmoid	8.34323	8	-25.0215	0.3003
T24_URINARY_TRACT	T24	AEW541	IGF1R	.0025,.0080,.025,.080,.25,.80,2.53,8	4.43,3.29,4.88,6.58,-8.9,-9.6,-18,-40	7.60,12.0,14.0,9.34,6.50,13.5,1.78,11.9	8	Sigmoid	8.26091	8	-39.0243	0.7722
T3M10_LUNG	T3M-10	AEW541	IGF1R	.0025,.0080,.025,.080,.25,.80,2.53,8	-7.4,6.17,12.4,-3.3,-2.7,2.26,-2.2,-20	12.9,6.81,1.08,7.63,.10,16.6,1.31,.87	8	Sigmoid	8.77224	8	-19.6008	0.181
T47D_BREAST	T-47D	AEW541	IGF1R	.0025,.0080,.025,.080,.25,.80,2.53,8	14.2,9.50,3.61,-13,-16,-7.2,-35,-35	3.09,14.3,35.1,3.62,7.97,36.3,5.54,8.23	8	Sigmoid	7.43711	8	-37.265	0.924
T84_LARGE_INTESTINE	T84	AEW541	IGF1R	.0025,.0080,.025,.080,.25,.80,2.53,8	-3.6,1.26,-9.1,23.1,8.03,32.0,34.2,-53	8.99,21.9,25.3,59.1,21.5,4.96,60.9,19.7	8	Constant	NA	8	-1.94012	1.1858
T98G_CENTRAL_NERVOUS_SYSTEM	T98G	AEW541	IGF1R	.0025,.0080,.025,.080,.25,.80,2.53,8	-2.3,3.18,-1.3,4.19,-9.9,-6.0,-18,-65	2.77,5.45,9.83,4.81,1.89,8.44,3.87,20.3	8	Sigmoid	8.28481	6.43405	-61.028	1.137
TC71_BONE	TC-71	AEW541	IGF1R	.0025,.0080,.025,.080,.25,.80,2.53,8	-.67,-3.5,-3.1,-3.3,-2.4,17.7,19.6,-47	2.56,4.44,6.49,4.11,.52,15.7,11.4,21.7	8	Sigmoid	8.05995	8	-45.3115	0.425
TCCSUP_URINARY_TRACT	TCCSUP	AEW541	IGF1R	.0025,.0080,.025,.080,.25,.80,2.53,8	1.94,-1.2,2.82,-.88,-1.1,-2.5,-8.9,-26	5.06,2.23,5.49,.72,5.31,1.21,3.42,12.4	8	Sigmoid	8.853	8	-25.839	0.1999
TE11_OESOPHAGUS	TE-11	AEW541	IGF1R	.0025,.0080,.025,.080,.25,.80,2.53,8	10.3,6.50,-6.4,-.083,-7.5,-13,-71,-95	6.65,3.00,14.3,4.33,5.37,4.69,30.4,6.36	8	Sigmoid	8.14895	2.82165	-95.5565	1.7103
TE15_OESOPHAGUS	TE-15	AEW541	IGF1R	.0025,.0080,.025,.080,.25,.80,2.53,8	28.3,2.63,10.8,-21,6.40,-36,-54,-70	10.1,11.7,22.0,3.82,7.01,5.06,3.05,6.80	8	Sigmoid	8.49853	2.59105	-71.376	1.4669
TE1_OESOPHAGUS	TE-1	AEW541	IGF1R	.0025,.0080,.025,.080,.25,.80,2.53,8	13.7,10.5,7.76,-3.5,-.92,-8.3,-24,-61	2.97,2.45,6.15,2.47,1.77,2.20,11.1,2.77	8	Sigmoid	8.70613	6.132	-59.1739	0.8829
TE5_OESOPHAGUS	TE-5	AEW541	IGF1R	.0025,.0080,.025,.080,.25,.80,2.53,8	.21,2.69,-3.2,5.45,-9.5,-.40,-18,-15	.12,.48,.25,10.3,.86,3.05,13.5,2.47	8	Constant	NA	8	-2.72562	0.4191
TE617T_SOFT_TISSUE	TE 617.T	AEW541	IGF1R	.0025,.0080,.025,.080,.25,.80,2.53,8	14.1,-2.3,-1.0,11.3,-33,-20,-31,-50	16.9,5.60,38.5,17.9,9.30,15.8,11.9,6.80	8	Linear	NA	7.16552	-50.8968	1.4793
TE9_OESOPHAGUS	TE-9	AEW541	IGF1R	.0025,.0080,.025,.080,.25,.80,2.53,8	7.32,-13,-3.9,-10.0,-.90,-5.5,-15,-47	8.99,8.82,3.09,7.96,.68,2.71,7.79,11.1	8	Sigmoid	4.58503	8	-46.9469	1.0772
TEN_ENDOMETRIUM	TEN	AEW541	IGF1R	.0025,.0080,.025,.080,.25,.80,2.53,8	-16,14.5,-26,9.98,-5.0,-11,-45,-42	9.48,.56,8.09,27.3,6.75,16.3,11.9,11.2	8	Linear	NA	8	-45.8705	1.0587
TOLEDO_HAEMATOPOIETIC_AND_LYMPHOID_TISSUE	Toledo	AEW541	IGF1R	.0025,.0080,.025,.080,.25,.80,2.53,8	4.53,4.04,14.6,-9.5,-11,-3.5,-15,-37	2.83,4.26,31.9,4.32,8.12,31.7,7.38,6.78	8	Sigmoid	9.4889	8	-34.3609	0.6413
TOV112D_OVARY	TOV-112D	AEW541	IGF1R	.0025,.0080,.025,.080,.25,.80,2.53,8	3.11,.91,2.29,4.80,-3.8,-6.7,-7.9,-33	2.17,6.45,6.48,.20,2.55,1.01,2.86,10.4	8	Sigmoid	8.73922	8	-32.0003	0.4272
TOV21G_OVARY	TOV-21G	AEW541	IGF1R	.0025,.0080,.025,.080,.25,.80,2.53,8	9.97,-3.0,.95,.24,4.95,-18,-5.7,-48	2.03,2.35,0,11.3,.91,4.43,2.17,0	8	Sigmoid	8.86239	8	-45.9841	0.4566
TT2609C02_THYROID	TT2609-C02	AEW541	IGF1R	.0025,.0080,.025,.080,.25,.80,2.53,8	14.0,11.1,-4.5,7.18,-18,-32,-59,-66	4.39,35.0,17.2,14.9,1.42,2.00,19.7,.47	8	Sigmoid	1.49887	2.60746	-65.6455	1.7747
TYKNU_OVARY	TYK-nu	AEW541	IGF1R	.0025,.0080,.025,.080,.25,.80,2.53,8	3.58,6.01,2.91,3.98,-.95,6.35,-14,-96	10.5,8.74,4.21,18.4,1.96,8.58,7.30,.054	8	Sigmoid	3.46949	3.55699	-95.633	1.0867
U118MG_CENTRAL_NERVOUS_SYSTEM	U-118 MG	AEW541	IGF1R	.0025,.0080,.025,.080,.25,.80,2.53,8	.77,-2.7,9.19,-11,1.37,-1.00,-12,-34	20.8,9.71,11.4,1.96,5.28,6.08,4.59,1.01	8	Sigmoid	2.98043	8	-33.7654	0.5336
U2OS_BONE	U-2 OS	AEW541	IGF1R	.0025,.0080,.025,.080,.25,.80,2.53,8	4.08,14.3,4.61,-2.5,-14,-13,-44,-78	5.12,17.2,7.62,3.22,1.63,4.39,4.94,14.3	8	Sigmoid	8.7635	3.43536	-78.5284	1.5148
U87MG_CENTRAL_NERVOUS_SYSTEM	U-87 MG	AEW541	IGF1R	.0025,.0080,.025,.080,.25,.80,2.53,8	.90,5.19,3.26,10.9,-8.0,1.22,-3.6,-5.0	2.08,14.2,10.5,16.0,5.44,7.60,.61,10.7	8	Constant	NA	8	-1.82639	0.3154
U937_HAEMATOPOIETIC_AND_LYMPHOID_TISSUE	U-937	AEW541	IGF1R	.0025,.0080,.025,.080,.25,.80,2.53,8	7.52,3.43,18.3,.21,-9.0,-14,-8.2,-51	4.48,11.6,13.8,4.52,6.71,8.97,10.8,51.6	8	Sigmoid	8.77892	4.78414	-83.3244	0.8519
UACC257_SKIN	UACC-257	AEW541	IGF1R	.0025,.0080,.025,.080,.25,.80,2.53,8	.33,-1.3,1.06,1.43,-2.3,-7.8,-26,-39	17.2,5.78,3.16,3.25,.24,9.70,.34,10.3	8	Sigmoid	1.91247	8	-38.5742	0.5798
UACC62_SKIN	UACC-62	AEW541	IGF1R	.0025,.0080,.025,.080,.25,.80,2.53,8	20.1,10.9,3.67,-5.5,-3.7,-17,-26,-53	3.99,2.28,1.47,1.23,7.26,1.47,1.27,5.02	8	Sigmoid	9.09718	8	-49.5713	0.868
UACC812_BREAST	UACC-812	AEW541	IGF1R	.0025,.0080,.025,.080,.25,.80,2.53,8	24.5,-.41,22.0,18.6,10.9,-1.6,-18,-44	23.6,16.6,13.6,13.0,11.3,9.22,28.7,13.4	8	Sigmoid	2.23872	8	-34.9109	0.3992
UMUC3_URINARY_TRACT	UM-UC-3	AEW541	IGF1R	.0025,.0080,.025,.080,.25,.80,2.53,8	.79,2.97,2.73,1.59,-3.4,-.28,-10,-1.6	1.36,5.43,.84,.63,6.10,5.37,2.23,3.69	8	Constant	NA	8	0.763421	0.065
VMRCLCD_LUNG	VMRC-LCD	AEW541	IGF1R	.0025,.0080,.025,.080,.25,.80,2.53,8	16.2,-2.9,17.7,-7.2,22.1,-21,-24,-35	.22,29.9,29.9,6.54,25.3,.13,17.9,4.85	8	Sigmoid	0.644882	8	-30.5973	1.2253
VMRCRCW_KIDNEY	VMRC-RCW	AEW541	IGF1R	.0025,.0080,.025,.080,.25,.80,2.53,8	9.11,-9.0,8.05,-1.4,-1.9,-49,-94,-99	14.4,16.8,2.12,13.3,9.12,6.05,.19,.68	8	Sigmoid	0.785111	0.81601	-99.1547	2.4276
VMRCRCZ_KIDNEY	VMRC-RCZ	AEW541	IGF1R	.0025,.0080,.025,.080,.25,.80,2.53,8	-.82,7.21,4.44,3.41,-.62,3.93,-4.8,-51	7.75,1.36,5.16,12.6,15.9,5.96,2.14,1.69	8	Sigmoid	4.23936	7.6814	-50.8195	1.31
WM115_SKIN	WM-115	AEW541	IGF1R	.0025,.0080,.025,.080,.25,.80,2.53,8	-8.0,22.4,-3.1,-12,-2.6,-4.7,-29,-14	30.6,18.7,22.3,9.55,3.29,18.0,9.35,13.9	8	Constant	NA	8	-5.64927	0.1716
WM1799_SKIN	WM1799	AEW541	IGF1R	.0025,.0080,.025,.080,.25,.80,2.53,8	18.2,6.54,-1.4,.24,-6.8,-.83,-6.1,-41	6.85,3.58,21.1,6.70,9.62,15.9,17.5,8.71	8	Sigmoid	8.93874	8	-39.8766	0.7741
WM2664_SKIN	WM-266-4	AEW541	IGF1R	.0025,.0080,.025,.080,.25,.80,2.53,8	.24,8.53,-7.2,-3.0,-5.9,.24,-15,-32	5.20,10.1,4.23,4.94,2.37,1.64,4.78,11.1	8	Sigmoid	2.65343	8	-32.0853	0.408
WM793_SKIN	WM-793	AEW541	IGF1R	.0025,.0080,.025,.080,.25,.80,2.53,8	-16,1.36,.12,-2.4,7.41,-4.5,-37,-91	31.1,5.82,19.0,2.55,9.74,.74,7.95,4.11	8	Sigmoid	3.40804	3.23221	-90.7001	1.2364
WM88_SKIN	WM-88	AEW541	IGF1R	.0025,.0080,.025,.080,.25,.80,2.53,8	-5.3,-1.5,11.3,7.10,-9.3,-27,-45,-75	6.75,3.14,7.36,4.37,8.56,1.40,4.82,7.62	8	Sigmoid	2.58831	2.733	-73.8839	1.6441
WM983B_SKIN	WM-983B	AEW541	IGF1R	.0025,.0080,.025,.080,.25,.80,2.53,8	40.1,21.9,-7.3,7.97,-27,-31,-57,-86	22.8,4.67,7.03,8.39,20.2,23.4,5.78,8.25	8	Sigmoid	8.51457	1.55757	-81.8981	2.3048
YKG1_CENTRAL_NERVOUS_SYSTEM	YKG1	AEW541	IGF1R	.0025,.0080,.025,.080,.25,.80,2.53,8	1.63,-2.2,3.11,-9.4,-5.3,-12,-19,-26	.17,5.28,7.89,4.22,10.0,6.64,10.4,1.44	8	Sigmoid	8.2314	8	-25.8234	0.5376
ZR751_BREAST	ZR-75-1	AEW541	IGF1R	.0025,.0080,.025,.080,.25,.80,2.53,8	-7.3,80.7,20.5,49.3,-12,29.1,-31,-68	16.1,50.2,10.9,15.2,4.64,53.5,33.6,16.8	8	Linear	NA	0.663456	-70.9151	1.2285
ZR7530_BREAST	ZR-75-30	AEW541	IGF1R	.0025,.0080,.025,.080,.25,.80,2.53,8	19.6,12.8,-6.0,-16,-4.1,-9.6,-3.9,.64	22.4,18.9,5.89,20.1,5.49,7.03,12.9,12.6	8	Constant	NA	8	-2.22026	0.1118
1321N1_CENTRAL_NERVOUS_SYSTEM	1321N1	AZD0530	ABL	.0025,.0080,.025,.080,.25,.80,2.53,8	-21,-21,.29,-9.9,-15,-42,-48,-48	3.53,7.09,8.37,2.29,.52,8.51,9.38,5.32	8	Sigmoid	0.598632	8	-47.9981	1.6364
22RV1_PROSTATE	22Rv1	AZD0530	ABL	.0025,.0080,.025,.080,.25,.80,2.53,8	-8.5,6.81,13.3,-2.7,-6.0,-18,-2.0,-3.9	14.1,20.7,23.5,6.15,7.78,.24,13.9,4.20	8	Constant	NA	8	-4.50202	0.6198
42MGBA_CENTRAL_NERVOUS_SYSTEM	42-MG-BA	AZD0530	ABL	.0025,.0080,.025,.080,.25,.80,2.53,8	5.69,6.53,-6.2,-22,18.3,-32,-35,-65	16.0,6.88,1.68,18.5,.27,5.73,12.6,2.00	8	Sigmoid	8.61924	4.59795	-65.4416	1.9068
5637_URINARY_TRACT	5637	AZD0530	ABL	.0025,.0080,.025,.080,.25,.80,2.53,8	-13,-3.3,-12,-4.7,.23,.56,-36,-62	5.49,14.8,1.00,11.0,5.38,9.86,.57,1.30	8	Sigmoid	2.46442	3.19224	-61.9573	0.8491
639V_URINARY_TRACT	639-V	AZD0530	ABL	.0025,.0080,.025,.080,.25,.80,2.53,8	5.39,-9.9,-8.8,-22,-20,-38,-44,-44	.18,21.4,6.86,10.7,7.89,3.91,13.8,16.3	8	Sigmoid	0.0981346	8	-46.8872	1.2147
697_HAEMATOPOIETIC_AND_LYMPHOID_TISSUE	697	AZD0530	ABL	.0025,.0080,.025,.080,.25,.80,2.53,8	.58,4.41,17.5,10.6,-17,-24,-22,-51	7.10,2.80,18.4,30.9,6.47,2.04,23.0,5.04	8	Sigmoid	3.03022	7.26188	-51.0725	1.8525
769P_KIDNEY	769-P	AZD0530	ABL	.0025,.0080,.025,.080,.25,.80,2.53,8	-17,-28,6.89,-24,-16,-41,-77,-89	2.77,10.1,1.01,.80,.95,4.35,1.71,.50	8	Sigmoid	1.20615	1.07131	-88.4509	2.1677
786O_KIDNEY	786-O	AZD0530	ABL	.0025,.0080,.025,.080,.25,.80,2.53,8	-5.2,-.87,-5.2,1.54,-1.5,2.71,-15,-42	8.28,2.76,8.52,9.96,7.03,8.83,6.12,2.54	8	Sigmoid	2.92197	8	-42.2266	0.4241
8305C_THYROID	8305C	AZD0530	ABL	.0025,.0080,.025,.080,.25,.80,2.53,8	-3.0,-8.9,-2.3,4.88,-9.3,-8.1,-27,-32	1.32,5.36,26.2,9.51,11.4,19.1,3.81,14.9	8	Sigmoid	1.48949	8	-32.2605	1.1074
8505C_THYROID	8505C	AZD0530	ABL	.0025,.0080,.025,.080,.25,.80,2.53,8	-12,-6.2,-.81,-3.0,-1.3,5.83,5.94,-18	3.44,3.41,12.6,15.4,4.85,23.9,.49,15.1	8	Constant	NA	8	-6.38251	0.05208
8MGBA_CENTRAL_NERVOUS_SYSTEM	8-MG-BA	AZD0530	ABL	.0025,.0080,.025,.080,.25,.80,2.53,8	-27,-4.9,2.80,-.51,-3.5,-18,-30,-79	2.71,.61,.27,17.1,3.55,13.1,9.25,.98	8	Sigmoid	8.19738	4.49149	-79.251	1.186
A172_CENTRAL_NERVOUS_SYSTEM	A172	AZD0530	ABL	.0025,.0080,.025,.080,.25,.80,2.53,8	.92,5.01,4.35,4.21,-5.9,-7.2,-12,-15	4.19,.58,1.55,.29,9.38,3.79,.98,3.20	8	Constant	NA	8	-0.760436	0.2508
A204_SOFT_TISSUE	A-204	AZD0530	ABL	.0025,.0080,.025,.080,.25,.80,2.53,8	10.8,-14,16.4,9.84,13.4,-23,-23,-58	0,2.07,0,6.87,1.01,16.1,4.38,3.18	8	Sigmoid	4.89812	6.075	-57.5311	0.714
A2058_SKIN	A2058	AZD0530	ABL	.0025,.0080,.025,.080,.25,.80,2.53,8	-9.4,-7.6,-1.0,-12,-4.8,-7.5,-11,-13	3.27,3.43,.65,5.14,3.82,5.60,1.65,2.18	8	Constant	NA	8	-9.18949	0.793
A253_SALIVARY_GLAND	A-253	AZD0530	ABL	.0025,.0080,.025,.080,.25,.80,2.53,8	-21,-3.4,.96,3.35,.74,-3.9,-28,-39	6.07,8.57,5.77,4.42,6.51,2.94,1.30,5.82	8	Sigmoid	1.79083	8	-39.1475	1.3531
A2780_OVARY	A2780	AZD0530	ABL	.0025,.0080,.025,.080,.25,.80,2.53,8	1.06,-5.1,9.66,1.26,-5.6,-12,7.52,-.87	4.53,8.50,5.31,5.61,5.40,4.63,4.37,14.6	8	Constant	NA	8	-2.90869	0.3709
A375_SKIN	A-375	AZD0530	ABL	.0025,.0080,.025,.080,.25,.80,2.53,8	-7.3,-2.6,-2.6,-1.8,-12,-24,-17,-26	1.57,3.83,1.23,2.82,6.53,6.08,7.37,2.18	8	Sigmoid	0.269843	8	-23.6447	0.9057
A549_LUNG	A549	AZD0530	ABL	.0025,.0080,.025,.080,.25,.80,2.53,8	3.95,-1.7,-1.9,-2.1,-5.1,-23,-13,-44	2.62,6.33,3.72,5.75,3.36,.50,.71,2.47	8	Sigmoid	8.28134	8	-42.3075	0.4962
A673_BONE	A-673	AZD0530	ABL	.0025,.0080,.025,.080,.25,.80,2.53,8	-11,-5.0,-5.6,5.77,3.44,-5.2,-30,-33	39.0,12.9,10.6,.40,1.49,.95,8.96,8.57	8	Sigmoid	1.16051	8	-33.1051	0.9435
ACHN_KIDNEY	ACHN	AZD0530	ABL	.0025,.0080,.025,.080,.25,.80,2.53,8	2.47,-9.8,4.98,-2.1,-12,-20,-45,-53	6.10,.14,1.61,.70,18.3,5.52,7.95,8.21	8	Sigmoid	1.12214	4.37295	-53.2247	1.2189
ALLSIL_HAEMATOPOIETIC_AND_LYMPHOID_TISSUE	ALL-SIL	AZD0530	ABL	.0025,.0080,.025,.080,.25,.80,2.53,8	-3.9,-6.0,7.85,-11,-60,-90,-94,-95	14.4,7.47,5.45,8.97,1.39,.031,1.10,.053	8	Sigmoid	0.197715	0.209439	-94.6797	4.0457
AMO1_HAEMATOPOIETIC_AND_LYMPHOID_TISSUE	AMO-1	AZD0530	ABL	.0025,.0080,.025,.080,.25,.80,2.53,8	.51,22.5,-5.6,6.13,9.06,13.1,-7.5,-22	0,0,0,0,0,0,0,0	8	Sigmoid	2.54137	8	-22.1244	0.3323
AN3CA_ENDOMETRIUM	AN3 CA	AZD0530	ABL	.0025,.0080,.025,.080,.25,.80,2.53,8	-12,2.28,2.50,-2.1,2.48,-2.9,-15,-36	3.09,4.21,13.5,4.67,13.4,3.78,13.0,20.3	8	Sigmoid	3.09326	8	-35.5325	0.4755
ASPC1_PANCREAS	AsPC-1	AZD0530	ABL	.0025,.0080,.025,.080,.25,.80,2.53,8	18.1,13.0,5.77,8.75,14.4,-5.5,-24,-56	13.8,17.3,17.7,8.96,11.7,16.0,10.6,9.72	8	Sigmoid	8.86558	8	-46.6847	0.6383
AU565_BREAST	AU565	AZD0530	ABL	.0025,.0080,.025,.080,.25,.80,2.53,8	-11,10.4,-12,-.22,13.3,7.72,-4.2,-15	7.69,3.51,16.2,6.19,29.4,6.78,6.40,18.8	8	Constant	NA	8	-2.1024	0.2328
AZ521_STOMACH	AZ-521	AZD0530	ABL	.0025,.0080,.025,.080,.25,.80,2.53,8	-5.2,-6.1,9.72,14.8,-9.0,-55,-62,-48	11.5,8.12,20.0,18.6,39.6,9.25,14.7,.16	8	Sigmoid	0.327016	0.541442	-54.0256	2.1758
BCPAP_THYROID	B-CPAP	AZD0530	ABL	.0025,.0080,.025,.080,.25,.80,2.53,8	-6.1,-2.8,-.47,1.29,-5.5,-9.1,-27,-44	1.96,7.17,4.80,2.40,2.78,.98,.75,1.56	8	Sigmoid	2.50788	8	-43.9382	1.54
BDCM_HAEMATOPOIETIC_AND_LYMPHOID_TISSUE	BDCM	AZD0530	ABL	.0025,.0080,.025,.080,.25,.80,2.53,8	-24,5.34,-.39,-.76,-14,-59,-74,-75	.84,35.8,14.6,7.93,6.63,1.30,4.09,.15	8	Sigmoid	0.499205	0.625976	-74.9328	1.9092
BFTC909_KIDNEY	BFTC-909	AZD0530	ABL	.0025,.0080,.025,.080,.25,.80,2.53,8	3.40,5.38,5.58,10.8,3.94,10.6,.87,-31	1.15,.94,9.12,2.58,9.35,4.87,2.86,13.9	8	Sigmoid	3.53419	8	-29.7809	0.2464
BGC823_STOMACH	BGC-823	AZD0530	ABL	.0025,.0080,.025,.080,.25,.80,2.53,8	-3.5,-12,8.14,13.8,12.6,-10.0,-.88,-3.2	11.2,4.25,6.33,6.94,18.5,2.18,10.6,11.3	8	Constant	NA	8	2.09594	0.09784
BL41_HAEMATOPOIETIC_AND_LYMPHOID_TISSUE	BL-41	AZD0530	ABL	.0025,.0080,.025,.080,.25,.80,2.53,8	.068,-3.7,2.23,-2.0,2.45,7.13,-1.1,6.48	3.63,.21,7.12,1.48,1.29,12.1,6.51,7.31	8	Constant	NA	8	0.315588	0.05539
BL70_HAEMATOPOIETIC_AND_LYMPHOID_TISSUE	BL-70	AZD0530	ABL	.0025,.0080,.025,.080,.25,.80,2.53,8	-7.9,.099,-4.8,1.52,6.87,-20,-68,-89	2.37,11.3,4.32,10.9,17.2,10.6,2.40,.019	8	Sigmoid	1.61019	1.68904	-88.8827	2.0535
BT20_BREAST	BT-20	AZD0530	ABL	.0025,.0080,.025,.080,.25,.80,2.53,8	-23,12.9,-11,19.9,-.11,-1.2,-44,-49	.37,21.4,37.2,21.4,17.7,40.0,19.6,2.10	8	Linear	NA	7.0552	-50.4836	1.181
BT474_BREAST	BT-474	AZD0530	ABL	.0025,.0080,.025,.080,.25,.80,2.53,8	-.060,3.97,-24,-6.0,-7.2,4.54,-34,-70	4.38,5.26,7.16,6.65,2.43,26.1,.94,3.78	8	Sigmoid	2.62785	3.09375	-69.8114	0.8074
BT549_BREAST	BT-549	AZD0530	ABL	.0025,.0080,.025,.080,.25,.80,2.53,8	6.81,4.83,12.6,6.92,9.69,-10,-28,-49	3.55,9.09,5.30,6.95,.65,6.40,2.38,10.0	8	Sigmoid	2.04231	8	-48.559	0.8363
BXPC3_PANCREAS	BxPC-3	AZD0530	ABL	.0025,.0080,.025,.080,.25,.80,2.53,8	-39,-6.4,-10.0,-8.3,-5.7,5.08,-45,-64	8.16,15.6,11.5,10.5,16.4,7.18,2.17,5.09	8	Sigmoid	2.22894	2.77215	-64.0397	1.5541
C2BBE1_LARGE_INTESTINE	C2BBe1	AZD0530	ABL	.0025,.0080,.025,.080,.25,.80,2.53,8	-4.1,2.57,-2.2,-8.8,-18,-39,-64,-55	5.54,12.0,5.59,14.1,26.9,1.40,2.50,1.79	8	Sigmoid	0.712385	0.98527	-59.5125	2.0615
C32_SKIN	C32	AZD0530	ABL	.0025,.0080,.025,.080,.25,.80,2.53,8	3.75,2.92,.66,8.93,-6.8,-3.1,-6.1,3.23	21.1,11.8,6.27,1.36,23.8,10.6,9.00,12.1	8	Constant	NA	8	1.94059	0
C3A_LIVER	C3A	AZD0530	ABL	.0025,.0080,.025,.080,.25,.80,2.53,8	21.4,4.67,-7.3,-16,7.89,-2.0,-19,-19	52.5,37.5,11.0,20.4,24.5,2.22,14.7,14.0	8	Constant	NA	8	-8.57194	0.7807
CAKI2_KIDNEY	Caki-2	AZD0530	ABL	.0025,.0080,.025,.080,.25,.80,2.53,8	5.49,-.55,.40,-5.6,-8.9,-21,-48,-69	1.41,10.2,1.53,.80,5.09,8.36,6.31,7.80	8	Sigmoid	3.22886	3.02913	-70.012	1.4118
CAL12T_LUNG	CAL-12T	AZD0530	ABL	.0025,.0080,.025,.080,.25,.80,2.53,8	-33,-10,-20,-8.9,-5.1,-20,-60,-65	14.6,12.4,24.3,5.12,17.0,10.9,7.94,7.29	8	Sigmoid	1.33099	1.69528	-64.59	1.8817
CAL27_UPPER_AERODIGESTIVE_TRACT	CAL 27	AZD0530	ABL	.0025,.0080,.025,.080,.25,.80,2.53,8	-10,-2.1,-.15,-6.5,-9.7,-30,-71,-72	7.24,.094,8.46,7.79,5.32,.11,1.56,.051	8	Sigmoid	0.949989	1.1805	-72.9274	1.5346
CAL78_BONE	CAL-78	AZD0530	ABL	.0025,.0080,.025,.080,.25,.80,2.53,8	-13,-3.2,1.08,14.4,-13,-5.7,-9.6,-11	5.95,30.9,6.48,11.9,8.22,11.3,16.3,.71	8	Constant	NA	8	-8.36907	0.6972
CAL851_BREAST	CAL-85-1	AZD0530	ABL	.0025,.0080,.025,.080,.25,.80,2.53,8	5.53,-1.6,-33,10.7,-3.4,-36,-57,-70	4.08,.93,49.1,21.3,6.56,4.17,.46,2.45	8	Sigmoid	0.876571	1.58066	-69.5121	1.7728
CALU1_LUNG	Calu-1	AZD0530	ABL	.0025,.0080,.025,.080,.25,.80,2.53,8	-14,-2.4,-3.3,2.72,-1.4,-6.7,-8.4,-22	9.12,5.89,4.98,5.25,8.89,7.83,3.22,6.84	8	Constant	NA	8	-6.49695	0.2008
CALU3_LUNG	Calu-3	AZD0530	ABL	.0025,.0080,.025,.080,.25,.80,2.53,8	14.5,6.13,-9.6,-8.3,-3.9,-40,-74,-92	29.5,23.1,.94,8.69,35.3,16.0,.90,3.77	8	Sigmoid	1.04568	0.85342	-92.0505	2.3703
CALU6_LUNG	Calu-6	AZD0530	ABL	.0025,.0080,.025,.080,.25,.80,2.53,8	-5.1,8.96,7.26,-12,-13,-25,-45,-51	7.18,23.8,4.04,.54,19.1,20.6,8.69,2.96	8	Sigmoid	1.15657	4.706	-51.4073	1.5736
CAMA1_BREAST	CAMA-1	AZD0530	ABL	.0025,.0080,.025,.080,.25,.80,2.53,8	8.30,-12,1.08,8.22,-4.7,2.49,14.8,-8.3	20.6,1.51,25.2,5.76,8.21,7.22,5.13,1.96	8	Constant	NA	8	-0.762968	0.1606
CAPAN2_PANCREAS	Capan-2	AZD0530	ABL	.0025,.0080,.025,.080,.25,.80,2.53,8	10.1,-5.5,-2.9,-2.8,-31,-51,-67,-75	7.37,3.95,7.77,15.3,6.47,21.5,7.42,5.74	8	Sigmoid	0.540906	1.10357	-70.8431	1.7225
CAS1_CENTRAL_NERVOUS_SYSTEM	CAS-1	AZD0530	ABL	.0025,.0080,.025,.080,.25,.80,2.53,8	-4.1,5.53,5.64,-2.8,-6.0,-15,-43,-29	4.77,1.03,5.18,7.12,2.93,1.16,11.4,6.24	8	Sigmoid	0.854194	8	-34.8345	0.6927
CCK81_LARGE_INTESTINE	CCK-81	AZD0530	ABL	.0025,.0080,.025,.080,.25,.80,2.53,8	-8.7,10.0,-11,11.5,-11,-56,-66,-73	4.94,20.7,37.4,9.20,29.3,3.33,3.39,9.99	8	Sigmoid	0.463228	0.676471	-70.1267	1.8014
CHL1_SKIN	CHL-1	AZD0530	ABL	.0025,.0080,.025,.080,.25,.80,2.53,8	.50,-4.0,3.48,-11,-8.6,-24,-21,-61	4.65,9.11,3.55,2.30,3.59,5.67,5.33,3.01	8	Sigmoid	8.78385	6.06343	-58.5309	1.1383
CHP212_AUTONOMIC_GANGLIA	CHP-212	AZD0530	ABL	.0025,.0080,.025,.080,.25,.80,2.53,8	-16,16.3,-20,-30,-1.3,-19,-43,-58	1.51,7.91,8.59,5.68,.32,2.02,3.78,2.80	8	Sigmoid	2.06506	3.33613	-58.3113	2.3748
CI1_HAEMATOPOIETIC_AND_LYMPHOID_TISSUE	CI-1	AZD0530	ABL	.0025,.0080,.025,.080,.25,.80,2.53,8	-11,2.73,14.7,19.8,11.1,-13,-26,-34	16.0,4.47,6.35,8.19,23.4,4.78,1.99,1.33	8	Sigmoid	0.799248	8	-32.4709	0.6352
CMK86_HAEMATOPOIETIC_AND_LYMPHOID_TISSUE	CMK-86	AZD0530	ABL	.0025,.0080,.025,.080,.25,.80,2.53,8	-.054,8.23,-2.8,1.05,-4.9,1.33,4.85,.65	13.2,16.0,7.67,12.2,4.47,12.7,4.52,7.85	8	Constant	NA	8	-2.93203	0.6859
COLO201_LARGE_INTESTINE	COLO 201	AZD0530	ABL	.0025,.0080,.025,.080,.25,.80,2.53,8	10.5,-.27,-7.7,-16,6.17,7.57,-15,-4.7	11.2,12.1,18.7,3.94,13.4,1.21,7.53,2.21	8	Constant	NA	8	-2.96949	0.8254
COLO205_LARGE_INTESTINE	COLO 205	AZD0530	ABL	.0025,.0080,.025,.080,.25,.80,2.53,8	-9.6,-20,9.05,10.4,13.8,-2.9,-6.5,-15	14.6,.83,9.77,7.49,6.13,3.34,1.26,6.70	8	Sigmoid	1.3937	8	-13.868	0.4195
COLO320_LARGE_INTESTINE	COLO-320	AZD0530	ABL	.0025,.0080,.025,.080,.25,.80,2.53,8	-4.5,-.40,3.14,-10,.80,-11,-13,-32	5.71,5.11,1.71,2.33,4.13,1.55,4.16,7.57	8	Sigmoid	8.29028	8	-31.211	0.4243
COLO677_LUNG	COLO-677	AZD0530	ABL	.0025,.0080,.025,.080,.25,.80,2.53,8	-2.3,-2.0,9.27,.21,3.63,-4.3,-3.5,-15	4.20,.99,3.22,3.52,.42,1.34,2.15,7.85	8	Constant	NA	8	-2.10323	0.05858
COLO678_LARGE_INTESTINE	COLO-678	AZD0530	ABL	.0025,.0080,.025,.080,.25,.80,2.53,8	5.78,15.1,-3.3,7.15,8.18,-23,-13,-31	14.8,2.00,5.87,1.56,.57,2.42,12.1,13.4	8	Sigmoid	0.472192	8	-23.4738	0.8386
COLO679_SKIN	COLO-679	AZD0530	ABL	.0025,.0080,.025,.080,.25,.80,2.53,8	5.73,-10,13.9,-4.3,21.5,2.95,20.7,-22	17.7,.15,13.3,9.63,11.0,5.08,17.3,4.07	8	Constant	NA	8	3.56486	0.1354
COLO699_LUNG	COLO-699	AZD0530	ABL	.0025,.0080,.025,.080,.25,.80,2.53,8	-9.7,9.56,9.99,15.8,-3.5,-12,-14,-29	7.49,7.22,13.7,17.1,4.96,13.3,14.7,20.3	8	Sigmoid	1.06589	8	-25.4022	0.6744
COLO741_SKIN	COLO 741	AZD0530	ABL	.0025,.0080,.025,.080,.25,.80,2.53,8	5.47,7.48,-18,-22,12.1,1.32,10.2,.57	6.36,8.66,6.85,.078,19.2,11.6,13.9,15.9	8	Constant	NA	8	1.10147	0.4347
CORL105_LUNG	COR-L105	AZD0530	ABL	.0025,.0080,.025,.080,.25,.80,2.53,8	13.3,-22,9.49,-24,-8.4,-19,-7.3,-49	3.03,1.90,2.58,27.7,5.71,20.4,31.3,3.44	8	Constant	NA	8	-9.0562	0.7688
CORL23_LUNG	COR-L23	AZD0530	ABL	.0025,.0080,.025,.080,.25,.80,2.53,8	-4.5,-6.7,-1.6,2.38,.91,-17,-2.3,-15	3.84,5.15,6.94,1.61,14.0,8.20,1.16,4.64	8	Constant	NA	8	-5.5371	0.2272
COV318_OVARY	COV318	AZD0530	ABL	.0025,.0080,.025,.080,.25,.80,2.53,8	-6.6,-3.3,-1.3,2.03,-.10,1.96,-21,-16	18.2,6.09,11.2,4.80,8.02,10.6,9.34,12.8	8	Constant	NA	8	-5.28515	0.7234
COV504_OVARY	COV504	AZD0530	ABL	.0025,.0080,.025,.080,.25,.80,2.53,8	5.61,12.1,-9.1,18.1,-16,-17,-41,-31	13.0,13.6,5.68,7.51,13.5,9.97,5.23,22.4	8	Sigmoid	0.441231	8	-36.4834	0.6355
DAOY_CENTRAL_NERVOUS_SYSTEM	Daoy	AZD0530	ABL	.0025,.0080,.025,.080,.25,.80,2.53,8	-9.9,3.18,-2.1,11.0,4.81,10.9,-13,-15	15.0,1.09,20.9,1.49,14.7,1.09,9.42,26.7	8	Constant	NA	8	2.78424	0.2739
DBTRG05MG_CENTRAL_NERVOUS_SYSTEM	DBTRG-05MG	AZD0530	ABL	.0025,.0080,.025,.080,.25,.80,2.53,8	2.46,-7.4,10.3,-13,-12,-25,-25,-49	.11,4.98,2.63,4.14,5.63,4.87,6.42,5.52	8	Sigmoid	8.89676	8	-47.1821	1.475
DEL_HAEMATOPOIETIC_AND_LYMPHOID_TISSUE	DEL	AZD0530	ABL	.0025,.0080,.025,.080,.25,.80,2.53,8	-17,1.64,-1.3,2.65,-4.8,5.83,-24,-62	9.50,22.4,4.40,30.4,2.16,16.0,.65,5.79	8	Sigmoid	3.00023	3.83372	-62.1243	1.4715
DETROIT562_UPPER_AERODIGESTIVE_TRACT	Detroit 562	AZD0530	ABL	.0025,.0080,.025,.080,.25,.80,2.53,8	-21,-11,-6.3,6.54,-6.7,-9.2,-44,-58	1.24,1.86,7.97,3.20,4.17,4.04,2.19,4.03	8	Sigmoid	2.10377	2.90611	-58.0821	1.1993
DKMG_CENTRAL_NERVOUS_SYSTEM	DK-MG	AZD0530	ABL	.0025,.0080,.025,.080,.25,.80,2.53,8	-5.1,1.95,4.28,3.42,20.7,14.8,-25,-24	7.25,9.38,2.86,2.23,4.74,7.38,5.88,3.46	8	Sigmoid	1.59007	8	-25.6545	0.3462
DMS114_LUNG	DMS 114	AZD0530	ABL	.0025,.0080,.025,.080,.25,.80,2.53,8	-2.4,-6.5,-6.4,-3.2,-17,-5.0,-15,-33	7.03,4.31,9.86,7.31,7.02,16.3,8.31,14.1	8	Sigmoid	8.13871	8	-32.4545	0.3061
DOHH2_HAEMATOPOIETIC_AND_LYMPHOID_TISSUE	DOHH-2	AZD0530	ABL	.0025,.0080,.025,.080,.25,.80,2.53,8	39.5,17.9,59.4,59.9,4.83,-8.0,-4.9,-50	21.0,7.73,20.4,47.0,.27,51.0,29.5,19.5	8	Linear	NA	8	-49.5193	1.4458
DOV13_OVARY	DOV13	AZD0530	ABL	.0025,.0080,.025,.080,.25,.80,2.53,8	-7.4,11.2,-7.5,7.12,-11,1.52,-1.1,-7.6	13.0,10.5,13.1,10.9,13.8,10.1,17.1,10.9	8	Constant	NA	8	-0.255661	0.1621
DU145_PROSTATE	DU 145	AZD0530	ABL	.0025,.0080,.025,.080,.25,.80,2.53,8	-9.7,.14,9.01,-1.4,-3.4,-30,-41,-60	8.36,11.5,3.35,12.0,9.52,7.29,.90,3.12	8	Sigmoid	1.12656	3.45191	-57.5872	1.391
DV90_LUNG	DV-90	AZD0530	ABL	.0025,.0080,.025,.080,.25,.80,2.53,8	-2.7,-20,58.9,-4.9,26.3,34.0,6.58,-34	2.84,14.6,33.3,1.21,32.8,46.5,20.7,30.6	8	Constant	NA	8	-2.44733	0.7536
EB1_HAEMATOPOIETIC_AND_LYMPHOID_TISSUE	EB1	AZD0530	ABL	.0025,.0080,.025,.080,.25,.80,2.53,8	-12,-8.7,8.23,-4.6,8.91,-9.1,-40,-56	12.3,6.94,2.43,.40,42.7,8.86,.58,9.12	8	Sigmoid	1.89851	3.89223	-55.7035	1.5087
EB2_HAEMATOPOIETIC_AND_LYMPHOID_TISSUE	EB2	AZD0530	ABL	.0025,.0080,.025,.080,.25,.80,2.53,8	8.34,-3.3,2.18,-1.9,-.36,.31,-21,-20	2.84,4.16,1.22,14.2,.60,2.67,13.7,18.4	8	Sigmoid	1.37488	8	-21.4166	0.2212
EBC1_LUNG	EBC-1	AZD0530	ABL	.0025,.0080,.025,.080,.25,.80,2.53,8	5.49,2.87,-2.4,-2.1,-5.4,3.55,-21,-53	12.0,4.95,4.40,12.2,17.8,14.6,1.19,2.30	8	Sigmoid	2.74555	4.7732	-52.9467	0.64
EFE184_ENDOMETRIUM	EFE-184	AZD0530	ABL	.0025,.0080,.025,.080,.25,.80,2.53,8	8.72,-5.9,9.20,3.94,-9.2,-34,-44,-66	12.6,16.2,5.31,15.1,4.14,12.0,8.43,24.8	8	Sigmoid	0.771646	2.86726	-58.6084	1.4942
EFM19_BREAST	EFM-19	AZD0530	ABL	.0025,.0080,.025,.080,.25,.80,2.53,8	-6.7,4.11,-12,-2.1,-27,-34,-41,-55	11.1,10.6,7.39,15.0,.87,2.53,2.83,1.68	8	Sigmoid	8.10514	5.35269	-53.8357	1.2611
EFO21_OVARY	EFO-21	AZD0530	ABL	.0025,.0080,.025,.080,.25,.80,2.53,8	14.3,4.24,16.6,1.02,-2.1,-3.9,-16,-36	13.5,15.1,9.22,14.3,5.68,0,19.9,13.1	8	Sigmoid	9.00342	8	-35.3487	0.6374
EFO27_OVARY	EFO-27	AZD0530	ABL	.0025,.0080,.025,.080,.25,.80,2.53,8	-4.3,-2.3,3.35,-.63,-14,-31,-54,-58	5.14,6.06,5.63,9.11,1.74,12.5,5.37,.38	8	Sigmoid	0.565177	1.61679	-58.3438	1.3038
EM2_HAEMATOPOIETIC_AND_LYMPHOID_TISSUE	EM-2	AZD0530	ABL	.0025,.0080,.025,.080,.25,.80,2.53,8	-14,-13,-11,-22,-58,-85,-91,-94	5.85,5.26,8.61,7.24,2.73,.98,.49,.69	8	Sigmoid	0.224728	0.209948	-92.6845	4.2714
EN_ENDOMETRIUM	EN	AZD0530	ABL	.0025,.0080,.025,.080,.25,.80,2.53,8	-19,-6.4,-10,-6.0,-11,-13,-2.1,-8.6	.58,15.2,15.1,8.35,3.87,.53,7.52,5.02	8	Constant	NA	8	-11.764	0.6256
ES2_OVARY	ES-2	AZD0530	ABL	.0025,.0080,.025,.080,.25,.80,2.53,8	-.048,1.29,2.16,1.84,5.19,6.17,9.07,11.9	.73,3.22,.39,5.80,1.45,2.38,2.84,.54	8	Constant	NA	8	4.39893	0.05565
ESS1_ENDOMETRIUM	ESS-1	AZD0530	ABL	.0025,.0080,.025,.080,.25,.80,2.53,8	-10,5.51,-16,-14,-7.1,-15,-31,-48	4.04,2.97,6.36,.28,20.6,8.54,18.9,1.33	8	Sigmoid	3.65265	8	-48.5257	1.8504
F36P_HAEMATOPOIETIC_AND_LYMPHOID_TISSUE	F-36P	AZD0530	ABL	.0025,.0080,.025,.080,.25,.80,2.53,8	3.95,-.45,15.9,4.85,-15,-1.7,9.05,28.3	4.73,3.50,10.8,1.71,5.85,25.0,7.11,18.2	8	Linear	NA	8	-10.7779	0.2391
FADU_UPPER_AERODIGESTIVE_TRACT	FaDu	AZD0530	ABL	.0025,.0080,.025,.080,.25,.80,2.53,8	8.24,-7.7,-9.2,-15,-12,-13,-54,-74	3.74,7.73,10.9,20.9,13.5,12.0,17.4,4.14	8	Sigmoid	1.82586	2.28147	-73.633	1.9008
FU97_STOMACH	FU97	AZD0530	ABL	.0025,.0080,.025,.080,.25,.80,2.53,8	.74,-14,6.45,14.9,-11,-21,-41,-56	11.6,8.60,15.8,5.64,2.26,.076,2.08,.99	8	Sigmoid	1.64519	4.63426	-55.8385	1.3435
FUOV1_OVARY	FU-OV-1	AZD0530	ABL	.0025,.0080,.025,.080,.25,.80,2.53,8	6.89,-14,9.44,-25,-33,-51,-33,-44	13.1,7.00,10.7,6.02,6.84,1.50,12.2,4.55	8	Sigmoid	0.0728835	8	-40.532	1.7494
G361_SKIN	G-361	AZD0530	ABL	.0025,.0080,.025,.080,.25,.80,2.53,8	-5.6,1.71,.62,8.35,5.02,-7.0,-21,-54	.86,9.12,20.5,1.14,8.40,4.54,5.22,2.38	8	Sigmoid	5.05669	6.9146	-54.0552	0.7462
G401_SOFT_TISSUE	G-401	AZD0530	ABL	.0025,.0080,.025,.080,.25,.80,2.53,8	10.3,13.3,11.4,9.76,10.1,-25,-22,-48	7.03,2.97,17.6,.38,18.1,8.02,21.3,2.21	8	Sigmoid	0.832177	8	-47.7874	0.983
G402_SOFT_TISSUE	G-402	AZD0530	ABL	.0025,.0080,.025,.080,.25,.80,2.53,8	-27,15.2,-2.1,-4.6,-12,-39,-24,-62	8.42,11.2,13.9,1.69,7.26,16.8,24.3,12.5	8	Sigmoid	1.48466	3.64998	-59.0444	1.4516
GAMG_CENTRAL_NERVOUS_SYSTEM	GAMG	AZD0530	ABL	.0025,.0080,.025,.080,.25,.80,2.53,8	-4.9,21.7,-2.3,12.5,10.8,-3.6,-12,-30	22.5,6.65,2.50,2.37,20.1,.22,17.3,32.2	8	Constant	NA	8	-1.64775	0.2102
GB1_CENTRAL_NERVOUS_SYSTEM	GB-1	AZD0530	ABL	.0025,.0080,.025,.080,.25,.80,2.53,8	-3.9,-5.4,-11,3.84,-28,-16,-36,-48	17.5,10.4,25.4,10.9,6.71,22.1,18.9,12.9	8	Linear	NA	8	-49.304	1.0036
GCIY_STOMACH	GCIY	AZD0530	ABL	.0025,.0080,.025,.080,.25,.80,2.53,8	6.18,5.09,4.10,-12,1.84,-16,-62,-74	.98,2.73,2.08,1.79,17.4,3.11,2.22,2.27	8	Sigmoid	1.26285	1.76851	-74.1936	1.2041
GCT_SOFT_TISSUE	GCT	AZD0530	ABL	.0025,.0080,.025,.080,.25,.80,2.53,8	-.14,-2.3,14.4,7.08,-.0087,-18,-21,-51	13.6,4.46,.51,.86,7.72,4.31,17.6,3.79	8	Sigmoid	1.24094	8	-49.6177	1.1414
GI1_CENTRAL_NERVOUS_SYSTEM	GI-1	AZD0530	ABL	.0025,.0080,.025,.080,.25,.80,2.53,8	-4.4,-4.8,-11,-7.2,-5.1,7.72,-2.8,3.64	4.20,.77,.38,13.9,3.94,.70,9.64,1.26	8	Constant	NA	8	-3.37657	0.5236
GLC82_LUNG	GLC-82	AZD0530	ABL	.0025,.0080,.025,.080,.25,.80,2.53,8	-13,5.72,17.4,-1.1,5.13,5.92,4.90,-3.2	5.09,4.80,.98,13.9,18.1,2.49,.74,4.60	8	Linear	NA	8	-13.2754	0.1451
GMS10_CENTRAL_NERVOUS_SYSTEM	GMS-10	AZD0530	ABL	.0025,.0080,.025,.080,.25,.80,2.53,8	-.57,-4.3,3.41,8.31,-.75,.72,-37,-33	.13,7.75,4.61,5.10,5.93,13.5,2.21,2.99	8	Sigmoid	1.20294	8	-35.4252	0.7487
GRANTA519_HAEMATOPOIETIC_AND_LYMPHOID_TISSUE	GRANTA-519	AZD0530	ABL	.0025,.0080,.025,.080,.25,.80,2.53,8	.043,-.90,-26,19.2,-29,-30,-43,-40	36.1,6.64,8.21,11.2,7.03,9.49,2.17,6.09	8	Sigmoid	7.51994	8	-42.8475	2.0087
H4_CENTRAL_NERVOUS_SYSTEM	H4	AZD0530	ABL	.0025,.0080,.025,.080,.25,.80,2.53,8	-7.4,-6.9,-4.2,-10,-1.8,-9.6,-16,-9.4	6.94,1.82,.41,2.99,5.39,4.54,.90,4.62	8	Constant	NA	8	-7.30674	0.6725
HARA_LUNG	HARA	AZD0530	ABL	.0025,.0080,.025,.080,.25,.80,2.53,8	1.77,-7.5,3.27,-8.2,3.31,-5.9,-24,-45	14.7,9.59,10.3,2.33,8.43,16.4,15.2,22.7	8	Sigmoid	2.57995	8	-44.68	0.6418
HCC1187_BREAST	HCC1187	AZD0530	ABL	.0025,.0080,.025,.080,.25,.80,2.53,8	-17,-1.1,-5.7,5.72,-5.0,-8.6,-11,-29	3.00,5.52,2.50,16.8,2.13,3.11,8.04,10.6	8	Sigmoid	8.48623	8	-29.039	0.3754
HCC1395_BREAST	HCC1395	AZD0530	ABL	.0025,.0080,.025,.080,.25,.80,2.53,8	-12,19.8,-36,-18,-13,-1.7,-40,-31	9.17,8.12,8.21,22.2,19.1,.18,19.8,8.36	8	Constant	NA	8	-21.6606	1.8946
HCC1569_BREAST	HCC1569	AZD0530	ABL	.0025,.0080,.025,.080,.25,.80,2.53,8	-14,4.98,6.75,6.11,6.76,9.32,-19,-23	1.27,13.7,2.31,3.69,3.95,15.6,20.0,1.82	8	Sigmoid	1.95031	8	-23.247	0.4595
HCC15_LUNG	HCC-15	AZD0530	ABL	.0025,.0080,.025,.080,.25,.80,2.53,8	-8.4,-2.0,-3.4,.26,-6.4,2.59,-22,-28	2.95,6.14,2.96,7.62,2.71,6.41,14.8,14.4	8	Sigmoid	2.06743	8	-28.1632	0.9268
HCC1806_BREAST	HCC1806	AZD0530	ABL	.0025,.0080,.025,.080,.25,.80,2.53,8	17.8,-3.3,10.4,-2.9,-9.0,-51,-62,-72	13.6,15.5,5.37,26.2,9.44,.85,3.36,1.20	8	Sigmoid	0.431944	0.794988	-68.4959	2.0485
HCC1954_BREAST	HCC1954	AZD0530	ABL	.0025,.0080,.025,.080,.25,.80,2.53,8	-2.9,-12,11.2,-2.9,-1.9,-35,-55,-80	18.6,12.9,10.1,6.12,2.63,8.69,1.31,3.36	8	Sigmoid	1.54121	1.94043	-79.0764	1.6338
HCC2935_LUNG	HCC2935	AZD0530	ABL	.0025,.0080,.025,.080,.25,.80,2.53,8	-2.0,9.86,-14,-4.8,-26,-54,-59,-75	24.5,8.97,1.06,11.1,2.91,3.84,6.63,1.61	8	Sigmoid	0.605258	1.0656	-75.3218	2.2272
HCC4006_LUNG	HCC4006	AZD0530	ABL	.0025,.0080,.025,.080,.25,.80,2.53,8	-12,-9.3,-6.4,-11,-4.6,-39,-78,-84	16.8,.12,.49,38.0,8.24,5.54,6.13,5.11	8	Sigmoid	0.886209	0.974882	-82.2772	2.3879
HCC44_LUNG	HCC-44	AZD0530	ABL	.0025,.0080,.025,.080,.25,.80,2.53,8	-5.2,-9.4,1.98,-9.3,1.09,-5.8,3.43,-19	5.68,.88,4.03,8.75,4.69,7.73,.85,.67	8	Constant	NA	8	-2.75671	0.4591
HCC56_LARGE_INTESTINE	HCC-56	AZD0530	ABL	.0025,.0080,.025,.080,.25,.80,2.53,8	-6.4,-5.7,2.84,5.44,-30,-23,-28,-32	4.37,5.74,7.87,6.89,2.34,11.5,4.70,5.34	8	Sigmoid	0.157798	8	-29.4296	1.1856
HCC70_BREAST	HCC70	AZD0530	ABL	.0025,.0080,.025,.080,.25,.80,2.53,8	-14,34.9,8.93,16.8,-6.9,-1.1,-19,-31	8.77,25.3,11.7,15.9,9.66,3.34,9.71,11.0	8	Linear	NA	8	-25.3346	0.571
HCC78_LUNG	HCC-78	AZD0530	ABL	.0025,.0080,.025,.080,.25,.80,2.53,8	-40,-1.1,15.2,12.8,21.3,7.77,5.93,1.21	65.5,1.06,3.16,5.14,.96,5.01,5.44,1.72	8	Constant	NA	8	6.89842	0.3899
HCC827_LUNG	HCC827	AZD0530	ABL	.0025,.0080,.025,.080,.25,.80,2.53,8	-2.6,-3.9,4.17,29.2,-22,-81,-91,-90	7.95,2.51,33.0,43.8,19.4,1.53,.76,2.97	8	Sigmoid	0.403384	0.423982	-90.6973	2.8997
HCT116_LARGE_INTESTINE	HCT 116	AZD0530	ABL	.0025,.0080,.025,.080,.25,.80,2.53,8	-.81,1.23,7.11,1.26,-9.6,-10,1.79,-22	4.02,11.7,.92,7.82,7.24,6.36,8.51,18.8	8	Constant	NA	8	-3.91768	0.2996
HCT15_LARGE_INTESTINE	HCT-15	AZD0530	ABL	.0025,.0080,.025,.080,.25,.80,2.53,8	.76,2.66,19.8,1.40,-.11,-11,-28,-67	20.4,14.5,3.15,4.81,.71,15.3,4.45,5.80	8	Sigmoid	8.44752	5.24364	-66.8135	0.9084
HDMYZ_HAEMATOPOIETIC_AND_LYMPHOID_TISSUE	HD-MY-Z	AZD0530	ABL	.0025,.0080,.025,.080,.25,.80,2.53,8	-22,-11,13.0,5.98,1.03,-.63,2.95,-27	2.17,6.99,3.29,4.91,10.1,2.43,15.7,18.6	8	Sigmoid	8.03233	8	-26.6546	0.5385
HDQP1_BREAST	HDQ-P1	AZD0530	ABL	.0025,.0080,.025,.080,.25,.80,2.53,8	-15,4.01,1.48,-9.3,-24,-49,-57,-72	17.0,1.23,7.07,13.2,12.3,4.12,14.3,6.44	8	Sigmoid	0.420856	0.906934	-69.6329	2.1889
HEC151_ENDOMETRIUM	HEC-151	AZD0530	ABL	.0025,.0080,.025,.080,.25,.80,2.53,8	-12,-6.1,8.58,-12,-13,-44,-53,-77	1.03,4.69,.60,21.4,17.7,9.47,18.2,1.39	8	Sigmoid	0.932121	1.35474	-74.2135	1.6659
HEC1A_ENDOMETRIUM	HEC-1-A	AZD0530	ABL	.0025,.0080,.025,.080,.25,.80,2.53,8	.30,-6.5,18.1,-19,-18,-18,-38,-52	1.97,4.23,15.1,19.9,19.2,13.3,30.4,7.30	8	Sigmoid	8.55811	7.07078	-52.1508	1.6748
HEC1B_ENDOMETRIUM	HEC-1-B	AZD0530	ABL	.0025,.0080,.025,.080,.25,.80,2.53,8	30.8,11.5,-.69,-30,-40,-65,-59,-58	15.4,10.5,7.66,12.4,14.3,9.41,2.70,6.45	8	Sigmoid	0.0412938	0.353262	-61.5984	2.6185
HEC251_ENDOMETRIUM	HEC-251	AZD0530	ABL	.0025,.0080,.025,.080,.25,.80,2.53,8	-20,4.46,11.5,-7.6,-10,-18,-35,-56	16.7,27.1,8.66,11.3,.027,13.0,5.67,2.69	8	Sigmoid	4.20226	5.68493	-56.088	1.5751
HEC265_ENDOMETRIUM	HEC-265	AZD0530	ABL	.0025,.0080,.025,.080,.25,.80,2.53,8	-11,10.6,-4.3,12.6,-4.6,18.0,9.48,-28	15.3,3.72,9.55,12.0,22.1,6.47,8.04,24.7	8	Constant	NA	8	4.36018	0.1751
HEC59_ENDOMETRIUM	HEC-59	AZD0530	ABL	.0025,.0080,.025,.080,.25,.80,2.53,8	-3.6,-5.2,3.08,1.83,-3.5,-8.3,-5.3,-17	9.52,1.38,.86,2.24,1.62,2.83,2.59,5.97	8	Constant	NA	8	-4.4487	0.04556
HEC6_ENDOMETRIUM	HEC-6	AZD0530	ABL	.0025,.0080,.025,.080,.25,.80,2.53,8	15.5,-3.1,51.8,-.58,21.3,-11,-12,-31	40.5,26.3,30.2,35.0,10.9,43.6,10.9,43.4	8	Constant	NA	8	5.89834	0.7863
HEL9217_HAEMATOPOIETIC_AND_LYMPHOID_TISSUE	HEL 92.1.7	AZD0530	ABL	.0025,.0080,.025,.080,.25,.80,2.53,8	-27,1.82,-13,9.57,-7.3,13.6,-15,6.87	4.15,1.87,.96,1.85,.41,1.93,1.64,2.45	8	Constant	NA	8	-3.22231	0.5733
HEP3B217_LIVER	Hep 3B2.1-7	AZD0530	ABL	.0025,.0080,.025,.080,.25,.80,2.53,8	-5.6,1.85,1.32,-1.2,-2.5,21.1,-18,-4.0	.014,13.9,3.44,.71,18.4,20.7,6.30,26.3	8	Constant	NA	8	-1.29701	0.5329
HEPG2_LIVER	Hep G2	AZD0530	ABL	.0025,.0080,.025,.080,.25,.80,2.53,8	-7.8,3.69,-.76,-2.1,-.16,-17,-19,-24	12.4,7.07,6.85,4.04,24.2,.96,5.62,9.36	8	Sigmoid	0.604639	8	-21.1475	0.3882
HEYA8_OVARY	Hey-A8	AZD0530	ABL	.0025,.0080,.025,.080,.25,.80,2.53,8	-1.2,-1.9,-.11,3.82,2.25,-15,-19,-43	1.20,6.35,6.52,2.11,2.75,3.91,4.38,9.83	8	Sigmoid	7.59897	8	-42.4247	0.596
HGC27_STOMACH	HGC-27	AZD0530	ABL	.0025,.0080,.025,.080,.25,.80,2.53,8	-5.8,-.26,2.81,-3.3,-.022,-15,-23,-46	3.68,.79,4.00,.69,2.08,1.69,3.98,3.07	8	Sigmoid	5.93697	8	-45.4347	0.801
HH_HAEMATOPOIETIC_AND_LYMPHOID_TISSUE	HH	AZD0530	ABL	.0025,.0080,.025,.080,.25,.80,2.53,8	-3.6,23.1,5.70,-24,.59,-1.1,12.9,2.55	20.9,8.14,15.7,15.3,8.06,.97,33.4,15.8	8	Constant	NA	8	-1.13467	0.8571
HLE_LIVER	HLE	AZD0530	ABL	.0025,.0080,.025,.080,.25,.80,2.53,8	-9.5,-7.9,1.30,-3.4,-1.5,-8.5,-12,-18	2.29,6.65,5.57,2.07,3.25,.039,4.64,5.08	8	Constant	NA	8	-8.22624	0.7129
HLF_LIVER	HLF	AZD0530	ABL	.0025,.0080,.025,.080,.25,.80,2.53,8	-2.3,-3.8,6.60,-6.2,.017,-29,-18,-37	2.25,.96,4.34,3.96,8.87,4.25,16.8,10.4	8	Sigmoid	0.468689	8	-30.1331	1.5
HMC18_BREAST	HMC-1-8	AZD0530	ABL	.0025,.0080,.025,.080,.25,.80,2.53,8	-3.6,.25,-.66,4.06,-1.0,9.37,15.0,13.4	3.22,2.92,3.40,5.11,4.58,1.52,8.48,2.14	8	Constant	NA	8	2.11274	0.1051
HMCB_SKIN	HMCB	AZD0530	ABL	.0025,.0080,.025,.080,.25,.80,2.53,8	-16,2.91,-3.2,-6.4,-19,-12,-25,-44	8.37,6.04,15.7,11.5,6.31,1.21,18.7,3.56	8	Sigmoid	8.819	8	-43.763	1.3243
HOS_BONE	HOS	AZD0530	ABL	.0025,.0080,.025,.080,.25,.80,2.53,8	2.97,16.6,17.0,-10,19.7,4.20,3.46,-17	19.9,17.1,10.2,11.0,35.1,14.8,8.96,13.2	8	Constant	NA	8	1.36075	0.1945
HPAC_PANCREAS	HPAC	AZD0530	ABL	.0025,.0080,.025,.080,.25,.80,2.53,8	-19,-11,-4.0,4.31,-21,-29,-43,-64	18.0,23.0,21.1,5.06,6.64,2.21,5.23,13.8	8	Sigmoid	2.10795	3.23583	-63.0467	1.8324
HPAFII_PANCREAS	HPAF-II	AZD0530	ABL	.0025,.0080,.025,.080,.25,.80,2.53,8	-11,-12,-11,13.4,38.1,-29,-36,-54	30.8,24.7,16.0,17.6,17.3,11.3,.63,3.60	8	Sigmoid	0.706597	8	-44.7737	1.8783
HS229T_LUNG	Hs 229.T	AZD0530	ABL	.0025,.0080,.025,.080,.25,.80,2.53,8	-1.2,12.3,4.74,4.61,10.2,12.6,-1.3,-9.1	.73,7.00,2.23,5.48,1.93,1.97,15.1,3.48	8	Constant	NA	8	6.90828	0.07466
HS294T_SKIN	Hs 294T	AZD0530	ABL	.0025,.0080,.025,.080,.25,.80,2.53,8	-4.2,-2.1,-.17,-5.5,-6.0,-19,-26,-42	3.97,11.6,3.01,.75,7.78,5.80,.69,5.33	8	Sigmoid	4.61228	8	-41.734	0.6296
HS578T_BREAST	Hs 578T	AZD0530	ABL	.0025,.0080,.025,.080,.25,.80,2.53,8	3.42,4.66,-.20,.39,7.48,-.53,-3.4,-50	4.43,.90,5.62,13.0,3.99,8.49,.33,.84	8	Sigmoid	6.60611	7.94532	-50.3526	0.4801
HS683_CENTRAL_NERVOUS_SYSTEM	Hs 683	AZD0530	ABL	.0025,.0080,.025,.080,.25,.80,2.53,8	2.99,3.19,-6.4,-8.8,-3.2,-20,-25,-38	4.33,11.8,1.79,6.17,5.74,3.01,6.22,8.86	8	Sigmoid	1.9218	8	-37.6432	1.2891
HS695T_SKIN	Hs 695T	AZD0530	ABL	.0025,.0080,.025,.080,.25,.80,2.53,8	1.01,-.50,8.32,-.79,-4.6,-8.7,-2.3,-11	4.91,10.5,.24,9.18,9.28,2.02,6.63,4.40	8	Constant	NA	8	-4.5115	0.3278
HS729_SOFT_TISSUE	Hs 729	AZD0530	ABL	.0025,.0080,.025,.080,.25,.80,2.53,8	-7.6,-6.6,6.26,7.87,14.2,7.97,14.8,-21	22.2,10.2,.78,9.62,6.10,24.7,19.2,7.38	8	Sigmoid	7.57229	8	-20.7475	0.5674
HS739T_BREAST	Hs 739.T	AZD0530	ABL	.0025,.0080,.025,.080,.25,.80,2.53,8	-14,.83,-6.2,-13,-9.9,-16,-29,-23	8.67,3.62,2.31,5.77,12.4,10.9,9.94,10.5	8	Constant	NA	8	-13.019	1.6143
HS746T_STOMACH	Hs 746T	AZD0530	ABL	.0025,.0080,.025,.080,.25,.80,2.53,8	-4.0,3.45,2.26,-17,-7.7,-29,-42,-76	22.7,5.24,8.68,4.06,37.7,12.1,.26,3.47	8	Sigmoid	8.84984	3.25688	-75.6459	1.7904
HS766T_PANCREAS	Hs 766T	AZD0530	ABL	.0025,.0080,.025,.080,.25,.80,2.53,8	-2.9,4.36,-.19,-17,-29,-37,-30,-39	1.82,32.3,25.1,7.79,11.1,1.39,4.65,5.08	8	Sigmoid	0.0973415	8	-35.2295	1.7451
HS840T_UPPER_AERODIGESTIVE_TRACT	Hs 840.T	AZD0530	ABL	.0025,.0080,.025,.080,.25,.80,2.53,8	-4.2,-15,2.53,1.16,-14,-21,-22,-25	2.12,1.69,13.7,8.56,11.9,4.83,7.81,2.49	8	Constant	NA	8	-15.4861	0.5852
HS852T_SKIN	Hs 852.T	AZD0530	ABL	.0025,.0080,.025,.080,.25,.80,2.53,8	-1.2,7.36,3.55,-.29,-9.1,-29,-38,-45	6.34,19.8,21.7,.59,20.5,9.47,6.44,6.16	8	Sigmoid	0.520623	8	-43.8509	1.0993
HS895T_SKIN	Hs 895.T	AZD0530	ABL	.0025,.0080,.025,.080,.25,.80,2.53,8	1.31,17.5,11.4,7.16,19.2,-4.0,-1.6,-20	73.4,21.4,12.7,20.4,3.23,3.99,27.9,15.9	8	Constant	NA	8	3.08909	0.3408
HS936T_SKIN	Hs 936.T	AZD0530	ABL	.0025,.0080,.025,.080,.25,.80,2.53,8	-11,-5.7,-.89,2.02,.68,2.32,2.62,-5.7	6.87,.34,7.98,.21,3.08,11.5,.41,2.23	8	Constant	NA	8	-2.79524	0.1732
HS939T_SKIN	Hs 939.T	AZD0530	ABL	.0025,.0080,.025,.080,.25,.80,2.53,8	-22,4.82,8.18,10.9,-3.9,-14,-15,-8.7	2.97,7.48,2.93,34.3,10.4,4.34,5.91,23.7	8	Constant	NA	8	-11.1297	0.5327
HS944T_SKIN	Hs 944.T	AZD0530	ABL	.0025,.0080,.025,.080,.25,.80,2.53,8	-6.1,3.36,-.45,5.20,-11,-9.6,-28,-27	3.42,5.51,1.65,.49,.63,1.75,1.53,.39	8	Sigmoid	0.940277	8	-28.7495	0.7203
HSC2_UPPER_AERODIGESTIVE_TRACT	HSC-2	AZD0530	ABL	.0025,.0080,.025,.080,.25,.80,2.53,8	-7.0,.30,2.58,-.77,.082,-2.5,-25,-51	8.72,4.66,3.99,2.82,12.0,24.7,32.6,18.4	8	Sigmoid	2.65279	7.35303	-50.5985	0.7791
HT1080_SOFT_TISSUE	HT-1080	AZD0530	ABL	.0025,.0080,.025,.080,.25,.80,2.53,8	-14,-.27,-5.2,2.78,7.44,6.80,-5.3,-.79	13.3,1.48,2.48,.39,6.00,4.04,.027,1.75	8	Linear	NA	8	-13.8601	0.1531
HT1197_URINARY_TRACT	HT-1197	AZD0530	ABL	.0025,.0080,.025,.080,.25,.80,2.53,8	.52,-2.1,-17,12.1,-2.2,7.32,-20,-38	18.5,14.2,17.4,7.16,2.38,14.4,.79,8.23	8	Sigmoid	2.41844	8	-38.0738	0.7165
HT1376_URINARY_TRACT	HT-1376	AZD0530	ABL	.0025,.0080,.025,.080,.25,.80,2.53,8	8.74,20.2,-5.6,17.1,-32,-29,-35,-61	13.8,1.20,13.1,.50,4.10,2.96,8.56,5.91	8	Sigmoid	0.183671	8	-39.4915	1.657
HT144_SKIN	HT-144	AZD0530	ABL	.0025,.0080,.025,.080,.25,.80,2.53,8	-4.4,-.062,-2.7,3.24,-7.5,2.52,-10,-1.3	11.4,2.46,6.11,9.20,14.9,5.36,6.63,10.8	8	Constant	NA	8	-1.38104	0.3266
HT29_LARGE_INTESTINE	HT-29	AZD0530	ABL	.0025,.0080,.025,.080,.25,.80,2.53,8	4.61,-5.0,-8.4,-2.3,-11,-10,-38,-70	7.07,9.25,2.78,4.54,1.25,12.5,12.4,1.04	8	Sigmoid	8.31135	4.43642	-70.6742	0.9439
HT_HAEMATOPOIETIC_AND_LYMPHOID_TISSUE	HT	AZD0530	ABL	.0025,.0080,.025,.080,.25,.80,2.53,8	-7.5,8.79,-7.5,10.3,14.9,-16,4.15,-27	36.0,18.5,2.23,12.9,17.8,39.1,43.3,19.8	8	Constant	NA	8	-0.924641	0.7877
HUCCT1_BILIARY_TRACT	HuCCT1	AZD0530	ABL	.0025,.0080,.025,.080,.25,.80,2.53,8	-.30,2.17,-.95,4.18,.085,1.29,-2.1,-16	4.87,3.54,1.81,2.31,4.49,.33,9.14,1.70	8	Constant	NA	8	0.659159	0.08281
HUH1_LIVER	huH-1	AZD0530	ABL	.0025,.0080,.025,.080,.25,.80,2.53,8	1.16,-20,-21,3.52,7.97,-33,-33,-46	13.3,17.2,24.0,6.39,13.8,1.06,5.31,30.0	8	Sigmoid	0.506565	8	-33.7057	0.5394
HUPT3_PANCREAS	HUP-T3	AZD0530	ABL	.0025,.0080,.025,.080,.25,.80,2.53,8	-5.0,-5.9,12.1,-1.7,-3.6,-19,-27,-51	19.1,6.69,1.89,3.30,14.7,19.9,2.58,3.03	8	Sigmoid	6.61375	7.7022	-50.796	0.7185
HUPT4_PANCREAS	HUP-T4	AZD0530	ABL	.0025,.0080,.025,.080,.25,.80,2.53,8	4.98,-3.9,-17,-7.9,-17,-49,-75,-88	1.70,5.81,25.4,19.3,.29,25.0,7.18,1.66	8	Sigmoid	1.06318	1.13999	-89.2441	2.4276
HUT78_HAEMATOPOIETIC_AND_LYMPHOID_TISSUE	HuT 78	AZD0530	ABL	.0025,.0080,.025,.080,.25,.80,2.53,8	9.30,11.5,-5.6,-17,5.69,-24,-11,-53	47.2,28.0,29.2,14.1,40.9,5.17,53.5,11.6	8	Sigmoid	8.97365	8	-48.5179	1.2907
IALM_LUNG	IA-LM	AZD0530	ABL	.0025,.0080,.025,.080,.25,.80,2.53,8	9.35,-9.9,22.7,-2.3,18.2,-6.1,-9.9,-24	8.49,9.45,7.50,3.94,29.1,5.18,9.91,.62	8	Constant	NA	8	-2.97873	0.3366
IGR37_SKIN	IGR-37	AZD0530	ABL	.0025,.0080,.025,.080,.25,.80,2.53,8	-17,-.72,-7.4,10.8,-5.9,-1.1,-17,-16	13.0,9.51,12.5,11.7,13.0,24.3,3.57,27.7	8	Constant	NA	8	-7.64725	0.6652
IGR39_SKIN	IGR-39	AZD0530	ABL	.0025,.0080,.025,.080,.25,.80,2.53,8	2.14,-7.2,13.9,1.08,-.60,-40,-47,-60	15.6,1.70,12.6,5.45,8.79,4.83,7.96,1.25	8	Sigmoid	0.592329	1.19552	-54.1446	1.3605
IGROV1_OVARY	IGROV1	AZD0530	ABL	.0025,.0080,.025,.080,.25,.80,2.53,8	2.37,1.26,3.45,.53,-7.6,-53,-71,-74	.91,1.22,1.12,2.34,5.82,6.84,1.81,6.95	8	Sigmoid	0.542271	0.761179	-72.9348	1.9254
IM95_STOMACH	IM95	AZD0530	ABL	.0025,.0080,.025,.080,.25,.80,2.53,8	19.6,-12,40.5,3.26,33.9,-4.6,-15,-39	50.3,3.94,38.1,11.2,30.2,10.9,1.62,9.00	8	Constant	NA	8	-6.93756	1.59
IMR32_AUTONOMIC_GANGLIA	IMR-32	AZD0530	ABL	.0025,.0080,.025,.080,.25,.80,2.53,8	2.17,-2.6,-2.6,-15,-17,-40,-38,-61	25.5,6.08,11.4,1.38,3.68,5.75,13.7,6.71	8	Sigmoid	0.826576	2.62498	-59.4413	1.7157
IPC298_SKIN	IPC-298	AZD0530	ABL	.0025,.0080,.025,.080,.25,.80,2.53,8	2.16,2.80,5.64,9.54,-3.2,-8.3,3.04,4.01	8.04,2.31,.46,2.63,4.02,4.97,5.84,.057	8	Constant	NA	8	4.00579	0.04946
ISHIKAWAHERAKLIO02ER_ENDOMETRIUM	Ishikawa (Heraklio) 02 ER-	AZD0530	ABL	.0025,.0080,.025,.080,.25,.80,2.53,8	9.27,28.3,28.7,-20,21.1,-7.5,-4.0,-40	42.4,21.3,13.2,11.1,29.4,4.27,17.2,6.04	8	Constant	NA	8	-1.53616	0.8908
ISTMES1_PLEURA	IST-MES1	AZD0530	ABL	.0025,.0080,.025,.080,.25,.80,2.53,8	15.9,18.7,30.0,4.23,2.87,-15,-52,-51	13.0,7.63,15.8,15.5,9.59,4.63,8.85,6.39	8	Sigmoid	0.794028	3.90144	-54.1205	1.0161
ISTMES2_PLEURA	IST-MES2	AZD0530	ABL	.0025,.0080,.025,.080,.25,.80,2.53,8	3.50,13.4,13.7,7.87,16.3,-4.4,-27,-48	17.2,.43,20.5,13.4,34.5,10.4,9.14,2.34	8	Sigmoid	3.53479	8	-47.7585	0.734
J82_URINARY_TRACT	J82	AZD0530	ABL	.0025,.0080,.025,.080,.25,.80,2.53,8	-6.4,2.51,2.74,.17,-6.9,-.72,-14,-14	12.0,2.90,7.36,5.28,3.79,12.3,.053,16.7	8	Constant	NA	8	-2.99141	0.321
JHH2_LIVER	JHH-2	AZD0530	ABL	.0025,.0080,.025,.080,.25,.80,2.53,8	-7.8,2.75,-3.5,6.15,-19,-35,-50,-55	10.7,12.6,10.6,9.37,3.12,12.9,5.39,3.90	8	Sigmoid	0.508033	2.28473	-54.6012	1.6623
JHH4_LIVER	JHH-4	AZD0530	ABL	.0025,.0080,.025,.080,.25,.80,2.53,8	-2.9,7.25,2.78,3.92,-4.4,-12,-37,-48	4.26,5.59,11.1,.22,1.39,2.40,10.2,7.07	8	Sigmoid	1.49251	8	-48.4642	1.0493
JHH5_LIVER	JHH-5	AZD0530	ABL	.0025,.0080,.025,.080,.25,.80,2.53,8	-7.6,7.32,7.47,-6.0,-8.6,-22,-69,-93	19.8,10.3,15.2,22.1,1.72,1.06,18.5,.72	8	Sigmoid	2.48534	1.92842	-92.8306	1.4841
JHH6_LIVER	JHH-6	AZD0530	ABL	.0025,.0080,.025,.080,.25,.80,2.53,8	-20,2.98,-8.5,-3.2,-16,-1.5,-26,-23	16.0,2.42,9.28,16.4,11.5,1.40,10.1,11.9	8	Constant	NA	8	-11.7007	0.3986
JHH7_LIVER	JHH-7	AZD0530	ABL	.0025,.0080,.025,.080,.25,.80,2.53,8	-12,1.82,-11,-9.8,7.19,5.35,-3.7,-15	8.63,6.20,9.18,9.27,4.27,6.18,4.43,1.59	8	Constant	NA	8	-4.30166	0.6958
JHOS2_OVARY	JHOS-2	AZD0530	ABL	.0025,.0080,.025,.080,.25,.80,2.53,8	-20,14.7,17.0,1.11,13.9,-2.2,-2.5,-6.9	18.1,21.9,28.5,8.61,28.0,15.9,31.9,28.2	8	Constant	NA	8	-0.950718	0.4457
JHOS4_OVARY	JHOS-4	AZD0530	ABL	.0025,.0080,.025,.080,.25,.80,2.53,8	-.21,9.50,-21,-19,-29,-33,-53,-46	3.20,7.28,10.7,20.5,9.05,6.42,4.57,6.01	8	Sigmoid	0.0912564	8	-49.1628	1.733
JHUEM2_ENDOMETRIUM	JHUEM-2	AZD0530	ABL	.0025,.0080,.025,.080,.25,.80,2.53,8	.48,.027,6.19,1.60,-6.7,-14,-10,-36	12.3,13.4,6.20,19.1,8.18,6.72,.86,5.68	8	Sigmoid	8.6687	8	-34.2093	0.5545
JM1_HAEMATOPOIETIC_AND_LYMPHOID_TISSUE	JM1	AZD0530	ABL	.0025,.0080,.025,.080,.25,.80,2.53,8	-19,-2.4,-7.2,9.37,3.52,40.5,34.2,54.9	.87,20.6,1.48,7.39,1.26,22.1,2.45,15.7	8	Linear	NA	8	-17.9614	0.05758
JMSU1_URINARY_TRACT	JMSU-1	AZD0530	ABL	.0025,.0080,.025,.080,.25,.80,2.53,8	-5.9,-5.7,10.5,1.23,-.83,-11,-16,-49	13.4,12.0,6.41,7.76,8.92,2.24,3.49,3.48	8	Sigmoid	8.94653	8	-48.7912	0.6231
JURKAT_HAEMATOPOIETIC_AND_LYMPHOID_TISSUE	JURKAT	AZD0530	ABL	.0025,.0080,.025,.080,.25,.80,2.53,8	-1.4,-.14,-6.8,-13,-32,-38,-43,-58	.94,4.91,3.72,7.78,2.58,1.90,5.51,6.23	8	Sigmoid	0.311873	3.30755	-54.5373	2.5246
JVM3_HAEMATOPOIETIC_AND_LYMPHOID_TISSUE	JVM-3	AZD0530	ABL	.0025,.0080,.025,.080,.25,.80,2.53,8	-2.1,-6.1,-1.5,-1.3,-18,-27,-20,-35	18.8,12.5,1.45,5.93,14.6,3.82,9.30,28.8	8	Sigmoid	0.208543	8	-23.2462	1.5103
K029AX_SKIN	K029AX	AZD0530	ABL	.0025,.0080,.025,.080,.25,.80,2.53,8	-1.7,8.75,-2.8,-3.0,-2.3,-6.7,14.5,-7.5	3.38,3.86,6.26,5.30,.69,11.8,10.6,3.25	8	Constant	NA	8	-0.646055	0.04896
KALS1_CENTRAL_NERVOUS_SYSTEM	KALS-1	AZD0530	ABL	.0025,.0080,.025,.080,.25,.80,2.53,8	-13,5.59,22.4,2.35,-4.0,-16,-29,-44	2.19,8.36,2.72,9.81,5.28,6.21,10.2,1.23	8	Sigmoid	1.46959	8	-43.5677	1.1537
KARPAS299_HAEMATOPOIETIC_AND_LYMPHOID_TISSUE	KARPAS-299	AZD0530	ABL	.0025,.0080,.025,.080,.25,.80,2.53,8	-20,-8.4,9.97,-6.1,12.4,-.86,2.99,-6.7	17.5,4.20,2.89,3.65,8.05,6.24,20.0,30.1	8	Constant	NA	8	-4.32706	0.1212
KARPAS422_HAEMATOPOIETIC_AND_LYMPHOID_TISSUE	KARPAS-422	AZD0530	ABL	.0025,.0080,.025,.080,.25,.80,2.53,8	11.3,-.34,-1.9,7.84,-1.8,-19,-17,-27	12.2,1.43,15.2,17.8,.27,1.50,9.58,1.41	8	Sigmoid	0.43135	8	-23.4135	0.5777
KARPAS620_HAEMATOPOIETIC_AND_LYMPHOID_TISSUE	KARPAS-620	AZD0530	ABL	.0025,.0080,.025,.080,.25,.80,2.53,8	4.35,-12,17.2,-10,-7.6,-9.6,6.88,-6.8	14.8,.85,9.26,7.94,23.6,24.0,8.65,21.0	8	Constant	NA	8	-1.98975	0.863
KASUMI2_HAEMATOPOIETIC_AND_LYMPHOID_TISSUE	KASUMI-2	AZD0530	ABL	.0025,.0080,.025,.080,.25,.80,2.53,8	16.1,11.7,15.4,8.17,1.38,-37,-26,-51	14.1,12.9,1.06,14.4,7.78,3.50,7.66,5.07	8	Sigmoid	0.377974	8	-41.138	1.2213
KCIMOH1_PANCREAS	KCI-MOH1	AZD0530	ABL	.0025,.0080,.025,.080,.25,.80,2.53,8	-11,-.61,-1.4,-15,-3.9,-22,-44,-65	12.3,8.87,1.30,36.5,4.12,14.6,1.39,1.63	8	Sigmoid	1.93204	3.24185	-64.7704	1.8387
KCL22_HAEMATOPOIETIC_AND_LYMPHOID_TISSUE	KCL-22	AZD0530	ABL	.0025,.0080,.025,.080,.25,.80,2.53,8	.80,-7.8,2.13,3.99,-21,-67,-88,-94	20.8,8.80,13.3,10.3,13.6,1.56,.58,1.10	8	Sigmoid	0.520216	0.551355	-92.3617	3.2752
KE39_STOMACH	KE-39	AZD0530	ABL	.0025,.0080,.025,.080,.25,.80,2.53,8	-9.4,-8.1,-5.9,-14,2.86,5.53,-10,-35	9.70,3.22,17.7,4.44,2.48,8.31,10.4,11.5	8	Sigmoid	3.43948	8	-35.1391	0.4174
KE97_HAEMATOPOIETIC_AND_LYMPHOID_TISSUE	KE-97	AZD0530	ABL	.0025,.0080,.025,.080,.25,.80,2.53,8	-9.3,-4.7,17.2,10.6,-4.3,-20,-28,-49	16.5,10.1,7.50,9.06,14.8,12.8,12.2,4.39	8	Sigmoid	3.52278	7.51069	-51.3562	1.0054
KELLY_AUTONOMIC_GANGLIA	KELLY	AZD0530	ABL	.0025,.0080,.025,.080,.25,.80,2.53,8	-30,-16,3.33,-3.5,-1.1,9.70,17.3,-11	.94,2.66,1.16,19.0,26.2,55.3,26.9,8.80	8	Constant	NA	8	-9.79722	0.499
KG1_HAEMATOPOIETIC_AND_LYMPHOID_TISSUE	KG-1	AZD0530	ABL	.0025,.0080,.025,.080,.25,.80,2.53,8	28.5,13.7,1.64,17.5,.054,9.27,41.7,38.6	12.0,14.4,5.99,8.57,49.0,47.7,26.1,18.8	8	Constant	NA	8	23.2508	0
KHM1B_HAEMATOPOIETIC_AND_LYMPHOID_TISSUE	KHM-1B	AZD0530	ABL	.0025,.0080,.025,.080,.25,.80,2.53,8	-1.1,8.89,29.2,1.84,-.78,2.46,4.83,-27	12.7,.74,22.0,4.72,21.3,11.6,9.58,.46	8	Sigmoid	8.42801	8	-27.3719	0.4197
KLE_ENDOMETRIUM	KLE	AZD0530	ABL	.0025,.0080,.025,.080,.25,.80,2.53,8	8.22,-16,5.85,-35,-9.0,-12,-36,-45	7.34,22.7,1.47,11.1,.026,29.4,15.4,7.02	8	Constant	NA	8	-17.4387	1.5831
KMBC2_URINARY_TRACT	KMBC-2	AZD0530	ABL	.0025,.0080,.025,.080,.25,.80,2.53,8	-3.3,-.19,-1.9,2.58,8.62,3.42,1.75,-2.9	.10,.32,3.30,.33,2.91,1.95,2.48,.12	8	Constant	NA	8	0.218383	0.01229
KMM1_HAEMATOPOIETIC_AND_LYMPHOID_TISSUE	KMM-1	AZD0530	ABL	.0025,.0080,.025,.080,.25,.80,2.53,8	3.76,10.7,-3.9,16.9,7.08,.14,-29,-25	1.49,13.5,9.03,9.07,2.43,6.31,9.85,25.3	8	Sigmoid	1.17631	8	-34.8304	0.7628
KMRC1_KIDNEY	KMRC-1	AZD0530	ABL	.0025,.0080,.025,.080,.25,.80,2.53,8	-7.4,-17,7.30,2.06,-.69,-20,-36,-68	1.49,4.77,6.00,7.14,1.52,8.76,4.40,9.59	8	Sigmoid	3.62001	3.98032	-67.7549	1.6644
KMRC2_KIDNEY	KMRC-2	AZD0530	ABL	.0025,.0080,.025,.080,.25,.80,2.53,8	-16,17.3,-28,-21,-39,-38,-51,-48	2.32,.33,5.25,4.87,1.33,13.5,3.80,8.82	8	Sigmoid	0.207546	8	-48.0123	2.8096
KMS11_HAEMATOPOIETIC_AND_LYMPHOID_TISSUE	KMS-11	AZD0530	ABL	.0025,.0080,.025,.080,.25,.80,2.53,8	-11,-1.6,14.1,5.69,-3.8,-4.5,-.21,-13	4.52,9.71,10.4,6.65,7.69,9.43,28.2,6.75	8	Constant	NA	8	-3.37197	0.3816
KMS12BM_HAEMATOPOIETIC_AND_LYMPHOID_TISSUE	KMS-12-BM	AZD0530	ABL	.0025,.0080,.025,.080,.25,.80,2.53,8	36.5,-.76,27.5,-6.3,.73,28.2,19.3,12.0	45.1,2.11,7.52,40.4,21.1,38.7,31.9,18.6	8	Constant	NA	8	10.6166	0.2465
KMS26_HAEMATOPOIETIC_AND_LYMPHOID_TISSUE	KMS-26	AZD0530	ABL	.0025,.0080,.025,.080,.25,.80,2.53,8	4.33,-17,5.44,-3.2,15.6,-.78,18.8,-.0017	1.99,13.2,5.41,5.32,3.86,1.28,7.98,5.09	8	Constant	NA	8	2.41823	0.1371
KMS34_HAEMATOPOIETIC_AND_LYMPHOID_TISSUE	KMS-34	AZD0530	ABL	.0025,.0080,.025,.080,.25,.80,2.53,8	20.6,.16,65.1,-8.4,28.4,.29,-8.3,-5.3	27.0,2.98,73.4,10.8,49.8,22.5,20.6,1.97	8	Constant	NA	8	0.507289	0.5543
KNS42_CENTRAL_NERVOUS_SYSTEM	KNS-42	AZD0530	ABL	.0025,.0080,.025,.080,.25,.80,2.53,8	-.81,22.0,6.90,2.64,-7.3,.091,-6.8,-15	8.26,12.4,9.53,3.25,20.2,4.24,7.26,6.75	8	Constant	NA	8	0.507028	0.6949
KNS60_CENTRAL_NERVOUS_SYSTEM	KNS-60	AZD0530	ABL	.0025,.0080,.025,.080,.25,.80,2.53,8	6.74,-.79,2.29,14.2,26.5,10.2,23.5,-2.4	13.7,4.31,22.0,2.00,15.3,7.02,9.60,7.60	8	Constant	NA	8	13.8409	0
KNS62_LUNG	KNS-62	AZD0530	ABL	.0080,.025,.080,.25,.80,2.53,8	26.0,3.16,9.67,7.18,-4.6,-6.5,3.51	5.65,10.2,13.8,26.8,3.03,21.1,7.42	7	Constant	NA	8	4.01711	0.2138
KNS81_CENTRAL_NERVOUS_SYSTEM	KNS-81	AZD0530	ABL	.0025,.0080,.025,.080,.25,.80,2.53,8	-6.0,.90,8.57,-3.9,-3.7,-8.8,-25,-20	10.9,1.71,3.14,2.68,4.54,9.92,7.14,11.4	8	Sigmoid	0.89906	8	-23.3116	1.0272
KO52_HAEMATOPOIETIC_AND_LYMPHOID_TISSUE	KO52	AZD0530	ABL	.0025,.0080,.025,.080,.25,.80,2.53,8	8.62,10.4,6.81,-.26,2.65,14.5,16.5,37.0	9.24,15.2,19.4,8.32,11.2,4.39,8.90,10.8	8	Linear	NA	8	-0.0853837	0.4784
KP1NL_PANCREAS	KP-1NL	AZD0530	ABL	.0025,.0080,.025,.080,.25,.80,2.53,8	-10,-12,6.92,-16,-12,-22,-27,-31	8.05,6.25,3.20,4.67,8.87,8.54,2.38,5.54	8	Sigmoid	0.810531	8	-31.0944	0.4878
KP1N_PANCREAS	KP-1N	AZD0530	ABL	.0025,.0080,.025,.080,.25,.80,2.53,8	8.99,-15,3.92,-12,6.75,-7.9,-10,-29	8.39,7.22,16.2,7.59,6.05,2.03,17.2,4.28	8	Sigmoid	8.53052	8	-29.2524	0.6351
KP2_PANCREAS	KP-2	AZD0530	ABL	.0025,.0080,.025,.080,.25,.80,2.53,8	-13,-3.3,1.22,7.67,-2.7,-3.3,-29,-34	2.85,18.0,.22,7.16,2.43,10.2,3.72,5.74	8	Sigmoid	1.59185	8	-34.0343	0.3689
KP3_PANCREAS	KP-3	AZD0530	ABL	.0025,.0080,.025,.080,.25,.80,2.53,8	2.32,-2.4,2.19,-.85,-15,-15,-42,-67	5.22,2.23,1.60,1.64,14.6,9.76,8.22,1.27	8	Sigmoid	2.56905	3.51468	-66.9979	1.2097
KP4_PANCREAS	KP4	AZD0530	ABL	.0025,.0080,.025,.080,.25,.80,2.53,8	-.52,.50,2.77,.79,-6.2,-34,-6.3,-26	2.56,5.16,1.77,14.9,.068,4.91,1.33,4.57	8	Sigmoid	0.319136	8	-29.6923	0.4543
KPNSI9S_AUTONOMIC_GANGLIA	KP-N-SI9s	AZD0530	ABL	.0025,.0080,.025,.080,.25,.80,2.53,8	-.19,1.59,7.48,-5.0,-14,-31,-29,-57	.73,9.25,11.7,9.31,2.24,2.79,1.95,3.58	8	Sigmoid	8.22801	5.98569	-54.9542	1.095
KU812_HAEMATOPOIETIC_AND_LYMPHOID_TISSUE	KU812	AZD0530	ABL	.0025,.0080,.025,.080,.25,.80,2.53,8	-16,-24,12.9,-6.2,-8.9,-89,-89,-96	27.5,5.68,8.04,17.1,6.00,1.37,7.80,.28	8	Sigmoid	0.472111	0.471688	-93.3497	3.0717
KURAMOCHI_OVARY	KURAMOCHI	AZD0530	ABL	.0025,.0080,.025,.080,.25,.80,2.53,8	5.04,.36,22.2,13.4,-21,-34,-43,-48	16.0,22.0,12.1,25.9,9.41,3.19,5.02,6.28	8	Sigmoid	0.189949	8	-46.7018	2.0978
KYM1_SOFT_TISSUE	KYM-1	AZD0530	ABL	.0025,.0080,.025,.080,.25,.80,2.53,8	25.0,-25,2.40,.54,19.7,-24,12.5,-28	30.2,30.5,5.22,7.87,9.25,14.4,13.5,21.9	8	Constant	NA	8	1.17557	0.9075
KYSE140_OESOPHAGUS	KYSE-140	AZD0530	ABL	.025,.080,.25,.80,2.53,8	-18,2.57,-24,-41,-57,-74	21.6,18.9,8.21,6.12,9.58,5.59	6	Sigmoid	1.17554	1.50784	-73.447	1.8523
KYSE150_OESOPHAGUS	KYSE-150	AZD0530	ABL	.0025,.0080,.025,.080,.25,.80,2.53,8	3.12,.17,-8.5,-6.4,1.47,-9.2,-9.0,-34	9.57,13.9,7.33,11.9,.091,7.95,1.11,5.90	8	Sigmoid	8.42909	8	-33.8675	0.3552
KYSE180_OESOPHAGUS	KYSE-180	AZD0530	ABL	.0080,.025,.080,.25,.80,2.53,8	-15,-7.2,-12,-31,-36,-50,-57	1.72,22.6,15.4,14.3,5.33,13.2,4.34	7	Sigmoid	1.24218	2.98352	-57.5635	1.6671
KYSE30_OESOPHAGUS	KYSE-30	AZD0530	ABL	.0025,.0080,.025,.080,.25,.80,2.53,8	3.79,1.73,-1.9,-6.8,-8.6,-17,-28,-37	7.13,3.63,4.09,.14,1.98,4.46,2.32,3.42	8	Sigmoid	8.24556	8	-37.6848	1.2127
KYSE410_OESOPHAGUS	KYSE-410	AZD0530	ABL	.0025,.0080,.025,.080,.25,.80,2.53,8	-8.8,-11,-6.6,-.045,-13,-11,-38,-40	4.14,7.36,2.84,10.3,24.1,5.71,19.9,7.27	8	Sigmoid	2.52357	8	-39.6994	1.2755
KYSE450_OESOPHAGUS	KYSE-450	AZD0530	ABL	.0025,.0080,.025,.080,.25,.80,2.53,8	-7.9,-15,-.79,7.98,-2.9,-20,-37,-64	10.4,19.4,15.8,7.42,.19,13.4,11.8,4.90	8	Sigmoid	2.56359	3.92151	-64.1041	1.4272
KYSE510_OESOPHAGUS	KYSE-510	AZD0530	ABL	.0025,.0080,.025,.080,.25,.80,2.53,8	-4.8,-11,1.25,-1.7,7.81,5.50,.75,-17	9.69,9.31,19.6,1.20,9.40,3.96,.96,8.08	8	Linear	NA	8	-16.6348	0.348
KYSE520_OESOPHAGUS	KYSE-520	AZD0530	ABL	.0025,.0080,.025,.080,.25,.80,2.53,8	-2.4,1.96,-4.1,-4.5,6.51,-7.2,-27,-65	6.76,8.49,5.41,7.26,1.84,4.96,4.40,.44	8	Sigmoid	3.81655	4.86611	-64.8345	1.1904
KYSE70_OESOPHAGUS	KYSE-70	AZD0530	ABL	.0025,.0080,.025,.080,.25,.80,2.53,8	4.02,-.67,-12,-18,-3.8,-28,-34,-46	3.32,3.00,4.50,7.26,8.44,1.04,4.98,11.9	8	Sigmoid	8.69298	8	-45.4202	1.6009
L33_PANCREAS	L3.3	AZD0530	ABL	.0025,.0080,.025,.080,.25,.80,2.53,8	-3.9,3.18,2.21,1.35,3.16,3.73,-11,-36	8.26,13.2,7.82,6.58,3.73,6.52,8.61,14.3	8	Constant	NA	8	-1.29778	0.3391
L363_HAEMATOPOIETIC_AND_LYMPHOID_TISSUE	L-363	AZD0530	ABL	.0025,.0080,.025,.080,.25,.80,2.53,8	-2.2,5.68,-.29,-5.7,8.88,-13,-15,-55	4.25,6.46,5.07,8.07,12.5,7.75,12.1,14.2	8	Sigmoid	8.4579	7.32237	-54.213	1.4398
L428_HAEMATOPOIETIC_AND_LYMPHOID_TISSUE	L-428	AZD0530	ABL	.0025,.0080,.025,.080,.25,.80,2.53,8	-13,-8.3,.48,1.76,-.70,-.90,1.90,-6.3	15.0,4.18,7.49,13.9,.25,3.32,4.17,1.32	8	Constant	NA	8	-3.02212	0.2569
LC1SQSF_LUNG	LC-1/sq-SF	AZD0530	ABL	.0025,.0080,.025,.080,.25,.80,2.53,8	-.35,-1.4,6.36,-6.2,7.95,-5.2,-14,-29	16.2,3.96,2.45,16.4,4.07,7.56,.19,2.80	8	Sigmoid	2.29861	8	-27.7785	0.2975
LCLC103H_LUNG	LCLC-103H	AZD0530	ABL	.0025,.0080,.025,.080,.25,.80,2.53,8	-.18,-8.8,2.97,-5.4,-.92,-2.8,.52,-21	3.39,.49,3.05,2.20,4.59,.72,2.86,.51	8	Constant	NA	8	-2.84629	0.2668
LN18_CENTRAL_NERVOUS_SYSTEM	LN-18	AZD0530	ABL	.0025,.0080,.025,.080,.25,.80,2.53,8	-13,12.9,-7.1,4.15,-13,-25,-5.7,-31	20.9,14.1,22.6,5.64,21.9,13.9,19.4,8.02	8	Constant	NA	8	-7.71264	0.7022
LN229_CENTRAL_NERVOUS_SYSTEM	LN-229	AZD0530	ABL	.0025,.0080,.025,.080,.25,.80,2.53,8	-2.4,1.45,-4.7,-5.9,-10,-24,-20,-35	8.89,4.96,9.47,.19,3.92,4.05,.91,1.12	8	Sigmoid	8.05044	8	-33.618	0.9273
LOUNH91_LUNG	LOU-NH91	AZD0530	ABL	.0025,.0080,.025,.080,.25,.80,2.53,8	-5.5,26.2,4.83,-9.7,-6.2,1.17,-25,-16	7.67,4.80,3.56,11.0,21.2,13.1,9.09,8.39	8	Sigmoid	0.325194	8	-18.2603	0.8153
LOXIMVI_SKIN	LOX IMVI	AZD0530	ABL	.0025,.0080,.025,.080,.25,.80,2.53,8	-3.3,-5.8,-1.5,-1.5,1.01,-3.5,-52,-59	2.82,2.88,3.54,2.28,.37,3.26,.11,1.00	8	Sigmoid	1.69078	2.3886	-58.7253	1.2245
LP1_HAEMATOPOIETIC_AND_LYMPHOID_TISSUE	LP-1	AZD0530	ABL	.0025,.0080,.025,.080,.25,.80,2.53,8	73.6,49.1,12.0,37.6,4.85,12.7,12.4,.92	57.8,1.30,50.8,26.2,12.7,9.92,52.4,10.7	8	Constant	NA	8	19.7398	0.4225
LS123_LARGE_INTESTINE	LS123	AZD0530	ABL	.0025,.0080,.025,.080,.25,.80,2.53,8	-5.9,7.94,.57,3.15,-10,-14,-28,-44	16.3,5.93,10.8,5.09,15.2,4.40,9.03,13.9	8	Sigmoid	3.01316	8	-42.9704	0.9965
LS411N_LARGE_INTESTINE	LS411N	AZD0530	ABL	.0025,.0080,.025,.080,.25,.80,2.53,8	-1.7,-15,.31,8.73,11.1,-20,-7.4,6.87	2.03,23.6,19.8,1.85,17.8,34.2,16.1,20.7	8	Constant	NA	8	0.351399	0.2772
LS513_LARGE_INTESTINE	LS513	AZD0530	ABL	.0025,.0080,.025,.080,.25,.80,2.53,8	36.6,-18,43.2,-8.9,62.7,-27,7.53,-55	26.7,8.09,6.97,38.8,38.0,4.39,40.4,8.85	8	Constant	NA	8	2.39722	0.9041
LU99_LUNG	LU99	AZD0530	ABL	.0025,.0080,.025,.080,.25,.80,2.53,8	-4.6,-7.5,8.87,13.5,2.05,-3.2,-25,-42	10.2,.28,2.61,2.78,1.44,4.26,4.74,1.66	8	Sigmoid	2.08811	8	-42.3506	0.5512
LUDLU1_LUNG	LUDLU-1	AZD0530	ABL	.0025,.0080,.025,.080,.25,.80,2.53,8	-8.8,3.48,9.38,-7.7,-4.1,-35,-31,-60	3.09,4.31,24.6,17.2,13.3,16.3,6.48,.16	8	Sigmoid	8.27505	5.54656	-59.5026	1.1566
M059J	M059J	AZD0530	ABL	.0025,.0080,.025,.080,.25,.80,2.53,8	-15,10.0,-7.7,3.33,1.46,-1.3,-34,-25	15.4,1.69,7.91,6.76,3.03,17.8,14.1,3.19	8	Sigmoid	1.18825	8	-28.749	0.6911
MALME3M_SKIN	Malme-3M	AZD0530	ABL	.0025,.0080,.025,.080,.25,.80,2.53,8	8.15,9.53,1.54,-6.5,-3.3,-7.5,.072,-10	12.8,6.58,5.02,9.91,.74,7.41,5.65,8.53	8	Constant	NA	8	-2.17023	0.1187
MB157_BREAST	MB 157	AZD0530	ABL	.0025,.0080,.025,.080,.25,.80,2.53,8	7.26,33.1,15.4,2.11,15.1,-21,-46,-52	61.8,15.6,16.0,.93,19.1,9.79,.91,7.78	8	Sigmoid	0.495359	5.79604	-53.995	1.3304
MC116_HAEMATOPOIETIC_AND_LYMPHOID_TISSUE	MC116	AZD0530	ABL	.0025,.0080,.025,.080,.25,.80,2.53,8	-.42,2.41,10.9,16.8,.71,-1.1,7.51,-3.0	.011,7.25,13.3,9.59,2.27,5.37,3.11,24.7	8	Constant	NA	8	2.33068	0.09845
MCAS_OVARY	MCAS	AZD0530	ABL	.0025,.0080,.025,.080,.25,.80,2.53,8	-6.2,1.18,-8.4,2.19,-6.5,-12,-31,-47	3.85,5.88,9.11,3.66,3.78,6.77,2.15,4.09	8	Sigmoid	1.54667	8	-48.7799	0.8336
MCF7_BREAST	MCF7	AZD0530	ABL	.0025,.0080,.025,.080,.25,.80,2.53,8	29.2,17.2,20.0,43.5,-.93,8.75,-20,-7.5	30.5,32.9,30.3,1.15,20.4,5.29,30.1,16.5	8	Constant	NA	8	7.02829	0.03456
MDAMB157_BREAST	MDA-MB-157	AZD0530	ABL	.0025,.0080,.025,.080,.25,.80,2.53,8	7.33,15.1,9.57,21.3,-4.7,-3.1,-21,-3.9	4.10,6.42,3.11,18.4,8.34,8.02,.63,17.3	8	Sigmoid	0.212596	8	-11.1342	0.5788
MDAMB175VII_BREAST	MDA-MB-175-VII	AZD0530	ABL	.0025,.0080,.025,.080,.25,.80,2.53,8	.34,20.2,-27,29.8,-14,10.2,-55,-85	4.72,11.6,1.99,20.2,11.5,7.02,4.48,.35	8	Sigmoid	2.2178	2.40827	-85.5408	1.7853
MDAMB415_BREAST	MDA-MB-415	AZD0530	ABL	.0025,.0080,.025,.080,.25,.80,2.53,8	-5.2,17.2,-3.8,16.6,-18,13.6,-31,-48	22.3,53.5,16.9,22.2,18.7,26.9,8.36,6.22	8	Constant	NA	8	-10.0764	0.699
MDAMB435S_SKIN	MDA-MB-435S	AZD0530	ABL	.0025,.0080,.025,.080,.25,.80,2.53,8	-3.6,-2.7,.42,-1.6,-4.9,-17,-11,-17	7.43,6.03,3.60,11.0,4.56,2.03,3.08,1.18	8	Constant	NA	8	-8.24698	0.9781
MDAMB436_BREAST	MDA-MB-436	AZD0530	ABL	.0080,.025,.080,.25,.80,2.53,8	4.45,.42,-16,1.31,-18,-16,-16	7.41,17.1,6.08,.032,.42,8.62,6.83	7	Constant	NA	8	-11.3022	0.6943
MDAMB453_BREAST	MDA-MB-453	AZD0530	ABL	.0025,.0080,.025,.080,.25,.80,2.53,8	11.6,10.4,7.96,23.7,4.72,19.8,2.31,-26	17.9,9.76,20.5,19.3,3.05,12.0,15.2,2.21	8	Sigmoid	3.10379	8	-25.5549	0.1335
MDAMB468_BREAST	MDA-MB-468	AZD0530	ABL	.0025,.0080,.025,.080,.25,.80,2.53,8	6.52,-24,14.5,-25,-2.8,-.35,-21,-51	11.5,2.51,23.2,10.2,4.22,22.4,4.08,.85	8	Sigmoid	8.31911	7.84489	-50.8865	1.016
MEC1_HAEMATOPOIETIC_AND_LYMPHOID_TISSUE	MEC-1	AZD0530	ABL	.0025,.0080,.025,.080,.25,.80,2.53,8	10.9,4.15,-20,-13,-25,-39,-37,-47	42.2,.091,5.04,7.17,6.12,5.22,.93,.13	8	Sigmoid	7.25497	8	-45.6428	1.79
MEG01_HAEMATOPOIETIC_AND_LYMPHOID_TISSUE	MEG-01	AZD0530	ABL	.0025,.0080,.025,.080,.25,.80,2.53,8	-13,-1.6,-15,-15,-9.7,-39,-77,-91	14.6,4.14,9.00,1.59,15.3,32.7,17.4,7.66	8	Sigmoid	1.19456	1.1652	-90.3859	2.3393
MELHO_SKIN	MEL-HO	AZD0530	ABL	.0025,.0080,.025,.080,.25,.80,2.53,8	.15,-4.4,-2.1,-2.0,-4.7,-8.8,-4.5,-43	3.59,7.45,4.16,1.89,3.88,2.62,7.51,16.5	8	Sigmoid	8.16626	8	-39.7371	0.9185
MESSA_SOFT_TISSUE	MES-SA	AZD0530	ABL	.0025,.0080,.025,.080,.25,.80,2.53,8	-3.6,9.58,-1.2,6.16,7.38,-6.2,-5.1,-.47	6.84,10.7,3.10,4.19,6.60,1.70,4.48,17.2	8	Constant	NA	8	0.918024	0.02141
MEWO_SKIN	MeWo	AZD0530	ABL	.0025,.0080,.025,.080,.25,.80,2.53,8	-9.8,-.32,.58,15.8,-.33,31.7,18.1,15.8	31.5,2.93,29.7,1.64,7.96,10.4,6.69,22.7	8	Constant	NA	8	12.3845	0.08418
MFE280_ENDOMETRIUM	MFE-280	AZD0530	ABL	.0025,.0080,.025,.080,.25,.80,2.53,8	-8.9,-3.0,6.29,3.90,24.9,-8.9,-10,-31	8.23,6.38,13.5,11.8,42.8,7.40,5.16,20.5	8	Constant	NA	8	-0.883198	0.7199
MFE296_ENDOMETRIUM	MFE-296	AZD0530	ABL	.0025,.0080,.025,.080,.25,.80,2.53,8	-27,3.81,4.02,6.35,.51,-8.9,-32,-59	1.10,14.9,2.78,2.14,.23,6.03,3.54,.88	8	Sigmoid	3.06334	5.23985	-58.7897	1.1319
MFE319_ENDOMETRIUM	MFE-319	AZD0530	ABL	.0025,.0080,.025,.080,.25,.80,2.53,8	-39,-18,18.5,.037,-17,-46,-67,-78	2.49,9.95,7.25,4.78,31.7,24.0,11.0,.83	8	Linear	NA	0.0217238	-77.5566	2.3456
MG63_BONE	MG-63	AZD0530	ABL	.0025,.0080,.025,.080,.25,.80,2.53,8	-1.3,-4.3,7.93,2.69,-4.6,-12,-16,-32	12.0,.28,3.92,.30,1.50,5.02,4.99,1.59	8	Sigmoid	6.67562	8	-31.5387	0.5506
MHHES1_BONE	MHH-ES-1	AZD0530	ABL	.0025,.0080,.025,.080,.25,.80,2.53,8	14.6,-5.7,-10,-9.0,-27,-40,-72,-80	27.6,6.04,14.7,1.90,21.9,.22,4.14,5.81	8	Sigmoid	0.911474	1.08532	-80.4446	3.6528
MIAPACA2_PANCREAS	MIA PaCa-2	AZD0530	ABL	.0025,.0080,.025,.080,.25,.80,2.53,8	-7.9,-1.5,-5.3,-15,-24,-42,-42,-41	5.14,5.32,2.79,4.90,2.36,2.15,6.07,4.87	8	Sigmoid	0.185924	8	-43.1719	1.5617
MINO_HAEMATOPOIETIC_AND_LYMPHOID_TISSUE	Mino	AZD0530	ABL	.0025,.0080,.025,.080,.25,.80,2.53,8	-8.1,-.55,1.38,-1.7,-2.0,-22,23.7,4.32	6.40,8.55,18.9,2.91,38.7,2.63,21.2,9.02	8	Constant	NA	8	-2.68293	0.05838
MJ_HAEMATOPOIETIC_AND_LYMPHOID_TISSUE	MJ	AZD0530	ABL	.0025,.0080,.025,.080,.25,.80,2.53,8	22.8,5.71,8.83,19.4,-15,2.52,-2.9,-13	33.6,19.1,2.25,10.3,23.1,16.2,44.5,25.9	8	Constant	NA	8	5.78217	0.3153
MKN45_STOMACH	MKN-45	AZD0530	ABL	.0025,.0080,.025,.080,.25,.80,2.53,8	-14,-27,-3.6,-6.2,4.57,-11,-17,-37	11.4,2.74,9.60,20.2,8.55,.26,8.35,7.32	8	Constant	NA	8	-11.7554	0.5686
MKN74_STOMACH	MKN74	AZD0530	ABL	.0025,.0080,.025,.080,.25,.80,2.53,8	-9.8,-2.5,7.28,4.93,8.77,7.39,-21,-20	2.60,23.5,23.8,23.2,13.8,8.51,3.47,18.7	8	Constant	NA	8	-7.73281	0.2625
MKN7_STOMACH	MKN7	AZD0530	ABL	.0025,.0080,.025,.080,.25,.80,2.53,8	13.5,32.4,2.91,8.99,-6.1,7.93,24.6,.82	3.52,34.1,13.2,35.2,7.80,1.39,3.61,13.8	8	Constant	NA	8	9.82716	0.2042
MOGGCCM_CENTRAL_NERVOUS_SYSTEM	MOG-G-CCM	AZD0530	ABL	.0025,.0080,.025,.080,.25,.80,2.53,8	3.37,5.95,6.40,4.09,6.41,-6.6,-26,-42	.95,.90,.75,6.17,8.05,15.3,4.54,1.82	8	Sigmoid	1.95837	8	-41.7289	0.6568
MOLP8_HAEMATOPOIETIC_AND_LYMPHOID_TISSUE	MOLP-8	AZD0530	ABL	.0025,.0080,.025,.080,.25,.80,2.53,8	-28,12.4,9.55,-.45,6.31,18.1,3.93,-12	36.8,21.0,9.91,5.39,7.31,37.0,2.42,.43	8	Constant	NA	8	1.87368	0.4735
MOLT16_HAEMATOPOIETIC_AND_LYMPHOID_TISSUE	MOLT-16	AZD0530	ABL	.0025,.0080,.025,.080,.25,.80,2.53,8	-1.0,-5.0,24.5,4.30,-3.9,-49,-23,-53	19.8,19.1,15.2,21.0,17.5,11.5,15.0,10.00	8	Linear	NA	7.28969	-50.5556	2.4599
MONOMAC1_HAEMATOPOIETIC_AND_LYMPHOID_TISSUE	MONO-MAC-1	AZD0530	ABL	.0025,.0080,.025,.080,.25,.80,2.53,8	-3.6,14.6,-18,-8.1,5.29,-18,-38,-73	9.88,2.22,5.22,7.17,5.84,5.64,2.19,1.42	8	Sigmoid	3.76448	3.63259	-72.8215	2.5768
MORCPR_LUNG	MOR/CPR	AZD0530	ABL	.0025,.0080,.025,.080,.25,.80,2.53,8	-10,-7.9,10.6,-4.5,-6.7,-2.8,.57,-17	7.15,16.4,1.72,12.9,14.2,11.7,2.64,18.7	8	Constant	NA	8	-2.94306	0.3816
MPP89_PLEURA	MPP 89	AZD0530	ABL	.0025,.0080,.025,.080,.25,.80,2.53,8	11.2,5.29,.25,7.52,-6.1,-26,-14,-5.3	14.2,11.4,3.31,18.3,7.68,7.89,4.87,19.3	8	Sigmoid	0.252904	8	-17.3992	0.3467
MSTO211H_PLEURA	MSTO-211H	AZD0530	ABL	.0025,.0080,.025,.080,.25,.80,2.53,8	4.96,4.20,-1.7,7.47,-3.6,-1.4,-43,-40	10.1,3.50,32.3,12.8,1.66,7.64,10.7,6.44	8	Sigmoid	1.1818	8	-41.7201	0.7174
NCIH1048_LUNG	NCI-H1048	AZD0530	ABL	.0025,.0080,.025,.080,.25,.80,2.53,8	20.7,16.5,24.7,-1.9,-8.3,-36,-45,-59	8.56,4.21,2.79,4.92,8.92,13.4,5.25,1.10	8	Sigmoid	0.443204	3.12005	-57.4601	1.2751
NCIH1092_LUNG	NCI-H1092	AZD0530	ABL	.0025,.0080,.025,.080,.25,.80,2.53,8	1.86,2.37,3.76,9.61,-7.7,16.4,.38,3.35	.34,7.41,25.1,1.81,6.35,20.1,6.42,56.1	8	Constant	NA	8	2.53766	0
NCIH1155_LUNG	NCI-H1155	AZD0530	ABL	.0025,.0080,.025,.080,.25,.80,2.53,8	-23,-31,8.16,-16,-13,-36,-12,-13	8.03,9.42,3.07,19.1,15.3,.37,9.58,8.37	8	Constant	NA	8	-18.8577	1.4315
NCIH1184_LUNG	NCI-H1184	AZD0530	ABL	.0025,.0080,.025,.080,.25,.80,2.53,8	45.8,57.3,23.9,48.7,57.2,41.9,67.3,190	80.6,108,68.4,101,46.2,20.5,94.9,228	8	Constant	NA	8	46.796	0
NCIH1299_LUNG	NCI-H1299	AZD0530	ABL	.0025,.0080,.025,.080,.25,.80,2.53,8	-2.2,16.5,-15,-17,6.85,-4.1,-22,-42	4.37,10.3,4.25,3.91,7.13,.23,9.85,13.5	8	Sigmoid	2.56095	8	-41.7056	1.4866
NCIH1339_LUNG	NCI-H1339	AZD0530	ABL	.0025,.0080,.025,.080,.25,.80,2.53,8	-14,.30,.40,-4.5,4.31,-6.2,-27,-26	5.59,15.9,19.2,13.4,7.00,3.12,6.32,.32	8	Sigmoid	1.14199	8	-26.7338	1.137
NCIH1341_LUNG	NCI-H1341	AZD0530	ABL	.0025,.0080,.025,.080,.25,.80,2.53,8	14.6,-18,44.6,-2.5,-.55,-30,-31,-54	16.6,39.0,17.7,31.7,16.5,13.0,20.5,15.3	8	Linear	NA	5.70269	-52.6779	1.1726
NCIH1355_LUNG	NCI-H1355	AZD0530	ABL	.0025,.0080,.025,.080,.25,.80,2.53,8	-2.8,9.37,1.89,-5.1,-16,-7.5,-46,-36	16.2,9.40,18.5,8.35,21.1,5.08,3.41,18.4	8	Sigmoid	1.09849	8	-43.2108	0.9871
NCIH1373_LUNG	NCI-H1373	AZD0530	ABL	.0025,.0080,.025,.080,.25,.80,2.53,8	-5.7,11.0,3.41,2.97,-4.4,-9.9,-16,-31	23.6,18.9,1.20,31.3,13.5,22.4,14.1,11.4	8	Constant	NA	8	-3.97096	0.4326
NCIH1563_LUNG	NCI-H1563	AZD0530	ABL	.0025,.0080,.025,.080,.25,.80,2.53,8	-.42,5.48,-3.6,-9.5,4.65,-5.4,-7.1,-25	1.27,3.39,7.74,1.40,10.8,5.35,2.67,3.56	8	Sigmoid	8.35298	8	-25.1965	0.4409
NCIH1568_LUNG	NCI-H1568	AZD0530	ABL	.0025,.0080,.025,.080,.25,.80,2.53,8	13.8,-10,.20,-12,-6.4,-20,-23,-49	5.61,14.0,13.7,3.05,1.88,33.3,11.9,15.9	8	Sigmoid	8.4767	8	-45.6033	1.5767
NCIH1573_LUNG	NCI-H1573	AZD0530	ABL	.0025,.0080,.025,.080,.25,.80,2.53,8	-4.5,2.59,-23,4.37,-11,5.39,-34,-16	19.7,17.0,6.76,26.0,.87,2.79,4.43,8.76	8	Constant	NA	8	-11.1958	1.3679
NCIH1581_LUNG	NCI-H1581	AZD0530	ABL	.0025,.0080,.025,.080,.25,.80,2.53,8	-9.8,-4.6,3.74,.85,11.7,16.3,-13,24.5	13.7,16.0,15.1,6.21,43.6,5.46,8.27,25.3	8	Constant	NA	8	2.19283	0.5944
NCIH1648_LUNG	NCI-H1648	AZD0530	ABL	.0025,.0080,.025,.080,.25,.80,2.53,8	.11,9.64,1.22,22.3,29.4,42.9,15.6,-30	9.16,5.98,32.3,18.0,9.26,5.43,14.8,.063	8	Linear	NA	8	-30.9181	0.2443
NCIH1650_LUNG	NCI-H1650	AZD0530	ABL	.0025,.0080,.025,.080,.25,.80,2.53,8	-2.1,-.31,10.9,-23,-42,-47,-56,-62	1.06,12.7,6.12,10.5,3.58,1.00,5.04,3.04	8	Sigmoid	0.130264	0.494352	-57.1746	1.9891
NCIH1651_LUNG	NCI-H1651	AZD0530	ABL	.0025,.0080,.025,.080,.25,.80,2.53,8	2.73,.67,2.87,-.90,2.94,-15,-18,-21	2.68,.21,4.06,12.2,4.22,5.75,6.53,11.7	8	Sigmoid	0.590774	8	-18.8239	0.5989
NCIH1666_LUNG	NCI-H1666	AZD0530	ABL	.0025,.0080,.025,.080,.25,.80,2.53,8	-2.8,1.35,14.8,8.88,-18,-11,-60,-78	14.3,3.50,20.8,9.30,1.39,22.1,.47,7.67	8	Sigmoid	1.33531	1.70245	-78.1247	1.2167
NCIH1693_LUNG	NCI-H1693	AZD0530	ABL	.0025,.0080,.025,.080,.25,.80,2.53,8	-2.5,-11,8.39,-15,6.92,-39,-35,-58	15.5,5.73,17.2,18.9,17.7,9.29,1.94,8.27	8	Sigmoid	0.597793	8	-46.7141	1.4733
NCIH1694_LUNG	NCI-H1694	AZD0530	ABL	.0025,.0080,.025,.080,.25,.80,2.53,8	-16,25.8,42.8,34.6,4.76,7.12,17.8,27.8	25.1,36.2,47.2,4.32,29.7,39.4,41.9,13.0	8	Constant	NA	8	21.8344	0.3515
NCIH1703_LUNG	NCI-H1703	AZD0530	ABL	.0025,.0080,.025,.080,.25,.80,2.53,8	-8.9,15.0,-10,-17,14.9,-9.1,-41,-62	16.7,3.55,16.6,4.96,9.30,9.29,5.91,7.36	8	Sigmoid	2.00571	3.37287	-61.6911	1.9617
NCIH1792_LUNG	NCI-H1792	AZD0530	ABL	.0025,.0080,.025,.080,.25,.80,2.53,8	-5.8,6.22,-5.0,-4.7,7.43,12.8,-21,-26	3.51,3.88,14.9,2.54,4.81,4.65,6.97,7.63	8	Sigmoid	1.94263	8	-26.38	0.3243
NCIH1793_LUNG	NCI-H1793	AZD0530	ABL	.0025,.0080,.025,.080,.25,.80,2.53,8	5.55,2.41,18.5,-17,5.84,-24,-49,-60	12.6,8.72,5.22,6.67,5.32,42.7,.31,14.6	8	Sigmoid	1.83465	2.58373	-59.7567	0.8634
NCIH1869_LUNG	NCI-H1869	AZD0530	ABL	.0025,.0080,.025,.080,.25,.80,2.53,8	9.85,.87,-23,-5.0,-2.2,-2.9,-43,-74	1.69,17.5,.60,1.97,18.1,36.1,10.3,15.6	8	Linear	NA	0.793255	-74.5383	1.719
NCIH1915_LUNG	NCI-H1915	AZD0530	ABL	.0025,.0080,.025,.080,.25,.80,2.53,8	-2.6,7.50,-.70,-.17,4.84,-9.2,-21,-40	9.85,.27,.71,21.4,20.0,6.07,19.2,3.56	8	Sigmoid	4.04341	8	-40.0811	1.1919
NCIH1944_LUNG	NCI-H1944	AZD0530	ABL	.0025,.0080,.025,.080,.25,.80,2.53,8	-4.7,3.30,10.1,3.47,-9.4,-5.3,-42,-46	1.82,23.9,5.27,13.5,12.5,24.5,3.67,10.1	8	Sigmoid	1.3109	8	-46.3492	0.4428
NCIH1975_LUNG	NCI-H1975	AZD0530	ABL	.0025,.0080,.025,.080,.25,.80,2.53,8	-6.5,-22,6.07,-16,-1.1,-7.7,-16,-48	4.77,3.70,1.17,4.51,5.51,3.40,.16,1.51	8	Sigmoid	5.65449	8	-47.4302	0.5187
NCIH2009_LUNG	NCI-H2009	AZD0530	ABL	.0025,.0080,.025,.080,.25,.80,2.53,8	-5.4,-14,3.96,-3.0,-1.3,-14,-32,-45	14.1,3.23,2.57,5.99,4.18,1.80,5.81,5.40	8	Sigmoid	1.65634	8	-44.3493	1.094
NCIH2023_LUNG	NCI-H2023	AZD0530	ABL	.0025,.0080,.025,.080,.25,.80,2.53,8	-6.6,-5.3,10.5,-2.7,7.75,-20,-11,-49	13.3,13.5,7.33,3.04,6.12,15.8,2.91,14.9	8	Sigmoid	9.24993	8	-47.7813	0.4832
NCIH2030_LUNG	NCI-H2030	AZD0530	ABL	.0025,.0080,.025,.080,.25,.80,2.53,8	1.17,6.77,-1.3,-.20,-18,-39,-57,-69	.43,6.43,3.33,4.80,18.4,22.9,2.51,2.23	8	Sigmoid	1.10151	1.83124	-69.526	1.8416
NCIH2052_PLEURA	NCI-H2052	AZD0530	ABL	.0025,.0080,.025,.080,.25,.80,2.53,8	-13,-4.1,-12,-24,-21,-21,-36,-41	.48,6.87,8.05,7.54,10.4,6.50,3.76,7.79	8	Sigmoid	8.07721	8	-42.0042	1.8074
NCIH2085_LUNG	NCI-H2085	AZD0530	ABL	.0025,.0080,.025,.080,.25,.80,2.53,8	13.0,7.51,16.5,14.7,-20,-.61,-23,-34	4.82,1.39,4.87,16.0,13.7,13.1,9.59,8.90	8	Sigmoid	0.166036	8	-23.6025	0.6582
NCIH2087_LUNG	NCI-H2087	AZD0530	ABL	.0025,.0080,.025,.080,.25,.80,2.53,8	-3.3,-3.0,-6.4,-4.9,7.15,13.4,-12,-32	7.02,8.65,10.2,11.8,12.0,.52,12.3,7.41	8	Sigmoid	2.78383	8	-32.4858	0.7401
NCIH211_LUNG	NCI-H211	AZD0530	ABL	.0025,.0080,.025,.080,.25,.80,2.53,8	2.44,5.82,-4.6,-2.5,-4.5,-9.3,-5.8,-14	9.44,6.23,6.14,1.93,12.1,8.24,11.5,11.4	8	Constant	NA	8	-7.89563	0.61
NCIH2122_LUNG	NCI-H2122	AZD0530	ABL	.0025,.0080,.025,.080,.25,.80,2.53,8	15.9,-7.2,8.63,-4.5,25.7,-16,-2.6,-69	8.40,25.0,13.9,10.7,.44,17.8,51.2,6.00	8	Sigmoid	2.1338	3.37676	-68.8621	0.8178
NCIH2170_LUNG	NCI-H2170	AZD0530	ABL	.0025,.0080,.025,.080,.25,.80,2.53,8	-16,-13,-4.7,17.5,-1.5,-26,-49,-81	7.73,17.1,8.06,25.0,3.73,3.17,11.1,6.03	8	Sigmoid	2.3812	2.41639	-80.1426	1.7978
NCIH2172_LUNG	NCI-H2172	AZD0530	ABL	.0025,.0080,.025,.080,.25,.80,2.53,8	2.53,-40,-8.2,-27,5.15,3.51,13.6,1.94	48.8,64.9,41.8,6.36,33.9,10.3,14.3,80.9	8	Constant	NA	8	-0.153633	0.1918
NCIH2228_LUNG	NCI-H2228	AZD0530	ABL	.0025,.0080,.025,.080,.25,.80,2.53,8	-4.8,4.75,7.61,-1.3,-3.8,-19,-20,-51	.51,2.48,3.32,4.80,4.57,9.40,2.09,2.06	8	Sigmoid	8.83212	8	-49.64	0.9192
NCIH226_LUNG	NCI-H226	AZD0530	ABL	.0025,.0080,.025,.080,.25,.80,2.53,8	-9.1,-1.2,-1.6,-5.4,10.9,8.60,-5.2,-1.9	11.7,9.86,1.61,8.18,12.1,1.85,20.3,6.90	8	Constant	NA	8	-0.224475	0.2167
NCIH2286_LUNG	NCI-H2286	AZD0530	ABL	.0025,.0080,.025,.080,.25,.80,2.53,8	4.90,-1.1,1.12,10.0,-12,-25,-45,-56	4.14,6.59,8.77,.29,.12,8.91,7.76,2.44	8	Sigmoid	0.912032	3.63354	-55.9487	2.0052
NCIH23_LUNG	NCI-H23	AZD0530	ABL	.0025,.0080,.025,.080,.25,.80,2.53,8	-9.2,8.40,-11,-16,21.3,6.92,-2.3,1.58	0,16.1,5.20,1.46,8.09,11.8,16.2,9.25	8	Constant	NA	8	-2.30905	0.7626
NCIH2444_LUNG	NCI-H2444	AZD0530	ABL	.0025,.0080,.025,.080,.25,.80,2.53,8	1.16,-5.1,1.72,-7.0,-5.9,-17,-5.8,-46	7.13,14.9,22.2,8.11,16.5,21.1,15.8,7.64	8	Sigmoid	6.17331	8	-45.4955	0.528
NCIH2452_PLEURA	NCI-H2452	AZD0530	ABL	.0025,.0080,.025,.080,.25,.80,2.53,8	8.45,-24,11.0,4.31,-7.8,-8.2,-19,-49	3.49,3.66,10.2,.71,10.8,11.1,3.70,8.38	8	Sigmoid	8.90332	8	-48.5364	1.0389
NCIH28_PLEURA	NCI-H28	AZD0530	ABL	.0025,.0080,.025,.080,.25,.80,2.53,8	-3.2,8.49,-2.8,-2.0,4.49,-21,-69,-73	.29,15.8,8.69,12.4,8.49,14.2,3.66,2.81	8	Sigmoid	1.07937	1.32655	-72.3997	1.327
NCIH322_LUNG	NCI-H322	AZD0530	ABL	.0025,.0080,.025,.080,.25,.80,2.53,8	1.23,-4.8,1.35,1.71,-6.7,-43,-73,-79	1.44,.099,.75,.33,3.33,2.33,3.39,.86	8	Sigmoid	0.747734	0.965359	-78.6981	1.5032
NCIH3255_LUNG	NCI-H3255	AZD0530	ABL	.0025,.0080,.025,.080,.25,.80,2.53,8	.11,-8.7,-7.2,-34,-79,-89,-95,-95	4.92,2.50,2.07,6.08,3.77,.025,.91,1.31	8	Sigmoid	0.114182	0.117367	-94.1199	3.9472
NCIH358_LUNG	NCI-H358	AZD0530	ABL	.0025,.0080,.025,.080,.25,.80,2.53,8	1.17,-.36,5.76,3.49,6.48,-8.4,-30,-52	.26,.29,.35,11.2,1.23,.32,4.16,4.61	8	Sigmoid	2.19944	6.73822	-51.8497	0.7506
NCIH441_LUNG	NCI-H441	AZD0530	ABL	.0025,.0080,.025,.080,.25,.80,2.53,8	-9.5,4.55,4.66,8.34,-3.7,-11,-4.5,-41	1.90,1.13,9.45,3.87,2.09,3.85,2.14,1.29	8	Sigmoid	8.27949	8	-40.5099	0.7499
NCIH460_LUNG	NCI-H460	AZD0530	ABL	.0025,.0080,.025,.080,.25,.80,2.53,8	.55,-3.4,1.72,-.55,-5.3,-1.3,-1.9,-20	12.3,22.0,2.75,12.8,6.37,5.87,1.67,5.09	8	Constant	NA	8	-2.06829	0.1118
NCIH520_LUNG	NCI-H520	AZD0530	ABL	.0025,.0080,.025,.080,.25,.80,2.53,8	-7.6,.53,-14,-14,5.65,-22,-15,-33	2.63,9.04,5.75,1.78,6.78,.37,11.9,8.95	8	Constant	NA	8	-11.7217	0.7849
NCIH522_LUNG	NCI-H522	AZD0530	ABL	.0025,.0080,.025,.080,.25,.80,2.53,8	6.38,9.99,13.2,-8.6,4.89,-27,-24,-26	27.9,13.9,7.45,5.58,6.15,.39,4.60,5.69	8	Sigmoid	0.317755	8	-27.6471	0.8378
NCIH647_LUNG	NCI-H647	AZD0530	ABL	.0025,.0080,.025,.080,.25,.80,2.53,8	-7.8,-30,24.7,-6.5,1.73,-16,-44,-61	8.90,8.24,3.89,13.1,21.6,11.5,12.7,.22	8	Sigmoid	1.7883	3.18489	-60.599	1.452
NCIH650_LUNG	NCI-H650	AZD0530	ABL	.0025,.0080,.025,.080,.25,.80,2.53,8	-1.5,-2.9,3.18,5.62,-2.3,7.22,.75,-7.0	8.11,11.6,10.9,8.65,1.29,4.22,1.97,15.2	8	Constant	NA	8	0.955363	0
NCIH661_LUNG	NCI-H661	AZD0530	ABL	.0025,.0080,.025,.080,.25,.80,2.53,8	-8.7,-1.5,3.34,-3.7,-4.5,-6.5,-22,-41	7.63,2.48,15.5,11.5,15.4,12.9,17.7,40.6	8	Constant	NA	8	-0.508176	0.5857
NCIH727_LUNG	NCI-H727	AZD0530	ABL	.0025,.0080,.025,.080,.25,.80,2.53,8	-36,-2.8,-7.9,25.6,8.47,-8.7,-38,-31	21.7,12.5,15.8,7.97,18.7,15.3,18.7,1.69	8	Linear	NA	8	-34.3534	1.0985
NCIH747_LARGE_INTESTINE	NCI-H747	AZD0530	ABL	.0025,.0080,.025,.080,.25,.80,2.53,8	-12,-21,.48,-1.8,-22,-14,-19,-48	10.5,5.12,24.1,4.90,4.09,8.71,.74,7.48	8	Sigmoid	8.55151	8	-48.2877	1.2293
NCIH810_LUNG	NCI-H810	AZD0530	ABL	.0025,.0080,.025,.080,.25,.80,2.53,8	-4.3,-3.5,3.09,4.75,-.47,-5.0,-9.6,11.4	7.69,6.74,7.20,2.58,19.9,4.31,13.8,13.9	8	Constant	NA	8	-3.81252	0.2285
NCIN87_STOMACH	NCI-N87	AZD0530	ABL	.0025,.0080,.025,.080,.25,.80,2.53,8	-21,16.3,7.83,-24,28.6,-13,-36,-79	1.14,34.4,19.7,3.53,7.64,33.3,33.5,1.10	8	Linear	NA	0.14847	-77.3663	2.0389
NCO2_HAEMATOPOIETIC_AND_LYMPHOID_TISSUE	NCO2	AZD0530	ABL	.0025,.0080,.025,.080,.25,.80,2.53,8	1.99,6.32,-5.1,-31,-72,-93,-96,-97	2.39,3.40,49.0,13.6,7.37,1.38,.51,.087	8	Sigmoid	0.121123	0.133017	-97.2737	4.2576
NIHOVCAR3_OVARY	NIH:OVCAR-3	AZD0530	ABL	.0025,.0080,.025,.080,.25,.80,2.53,8	-3.7,.89,22.2,-11,-35,-39,-55,-68	13.3,24.1,33.1,7.66,7.52,8.80,8.37,.71	8	Sigmoid	0.531636	1.36303	-66.5753	2.2222
NUGC3_STOMACH	NUGC-3	AZD0530	ABL	.0025,.0080,.025,.080,.25,.80,2.53,8	12.4,11.0,10.7,14.5,22.0,.23,-38,-61	7.74,1.58,10.5,14.6,13.3,7.81,18.1,.47	8	Sigmoid	1.8246	3.66617	-61.1537	0.9751
NUGC4_STOMACH	NUGC-4	AZD0530	ABL	.0025,.0080,.025,.080,.25,.80,2.53,8	-11,11.5,-5.6,-19,-30,-72,-81,-85	3.93,9.45,.38,7.49,8.97,7.28,.34,2.57	8	Sigmoid	0.338412	0.400759	-84.9449	2.712
OC314_OVARY	OC 314	AZD0530	ABL	.0025,.0080,.025,.080,.25,.80,2.53,8	-2.5,-2.5,9.03,-1.2,.73,3.78,-6.0,-46	4.68,.31,.84,8.04,4.30,3.73,.40,4.63	8	Sigmoid	3.59758	8	-46.4778	0.5346
OC315_OVARY	OC 315	AZD0530	ABL	.0025,.0080,.025,.080,.25,.80,2.53,8	-.18,2.64,4.96,6.47,6.96,10.1,2.57,-29	4.23,13.3,.95,7.80,8.78,10.7,4.40,27.8	8	Sigmoid	4.08874	8	-23.4815	0.2386
OC316_OVARY	OC 316	AZD0530	ABL	.0025,.0080,.025,.080,.25,.80,2.53,8	-.65,-.27,3.39,5.98,1.63,2.14,6.03,-40	3.64,1.96,1.32,.075,4.38,8.98,7.68,11.3	8	Sigmoid	7.92144	8	-39.3123	0.4455
OCIAML2_HAEMATOPOIETIC_AND_LYMPHOID_TISSUE	OCI-AML2	AZD0530	ABL	.0025,.0080,.025,.080,.25,.80,2.53,8	.33,-.013,4.06,3.84,-.11,-10,-.68,-21	7.59,.70,2.53,3.80,.67,6.84,7.47,5.02	8	Sigmoid	8.93691	8	-20.4287	0.2234
OCIAML5_HAEMATOPOIETIC_AND_LYMPHOID_TISSUE	OCI-AML5	AZD0530	ABL	.0025,.0080,.025,.080,.25,.80,2.53,8	-14,-5.0,5.88,3.60,-.87,-26,-19,-41	34.7,11.8,6.53,4.37,3.96,1.18,.40,2.36	8	Sigmoid	0.535531	8	-36.8133	1.1565
OCILY10_HAEMATOPOIETIC_AND_LYMPHOID_TISSUE	OCI-LY10	AZD0530	ABL	.0025,.0080,.025,.080,.25,.80,2.53,8	-33,-4.8,4.83,-5.1,21.1,2.99,3.82,21.4	2.98,12.7,23.7,23.1,14.9,38.5,7.04,9.61	8	Constant	NA	8	6.11911	0.2737
OCUM1_STOMACH	OCUM-1	AZD0530	ABL	.0025,.0080,.025,.080,.25,.80,2.53,8	-5.4,22.4,6.06,20.4,2.13,2.72,-2.6,9.09	9.85,24.3,22.2,11.1,15.7,23.4,3.21,6.98	8	Constant	NA	8	5.29404	0.3956
OE21_OESOPHAGUS	OE21	AZD0530	ABL	.0025,.0080,.025,.080,.25,.80,2.53,8	-24,14.3,-2.8,6.21,-7.5,-23,-62,-76	1.98,1.42,.18,21.2,15.6,1.41,4.32,.94	8	Sigmoid	1.21028	1.72105	-76.2519	1.4609
OE33_OESOPHAGUS	OE33	AZD0530	ABL	.0025,.0080,.025,.080,.25,.80,2.53,8	-6.6,-15,-14,3.61,-2.1,-19,-47,-65	9.23,17.0,2.37,28.2,10.9,7.58,5.79,8.46	8	Sigmoid	1.90069	2.74431	-65.2884	1.5313
ONCODG1_OVARY	ONCO-DG-1	AZD0530	ABL	.0025,.0080,.025,.080,.25,.80,2.53,8	-5.8,.73,9.07,-1.0,-14,-24,-54,-73	6.03,7.60,16.8,13.2,1.54,7.65,1.16,4.88	8	Sigmoid	1.74819	2.2229	-73.4303	1.508
ONS76_CENTRAL_NERVOUS_SYSTEM	ONS-76	AZD0530	ABL	.0080,.025,.080,.25,.80,2.53,8	-.37,-1.2,.38,-6.5,-14,-17,-25	0,0,0,0,0,0,0	7	Sigmoid	1.15649	8	-23.9007	0.6145
OPM2_HAEMATOPOIETIC_AND_LYMPHOID_TISSUE	OPM-2	AZD0530	ABL	.0025,.0080,.025,.080,.25,.80,2.53,8	-17,9.17,2.38,2.37,8.46,-23,-11,-25	34.1,7.70,10.2,22.7,10.4,21.8,10.4,10.7	8	Constant	NA	8	-4.10665	0.6917
OV90_OVARY	OV-90	AZD0530	ABL	.0025,.0080,.025,.080,.25,.80,2.53,8	12.8,-8.2,-7.0,-2.0,9.18,-11,5.53,-24	2.91,10.4,1.61,8.40,3.32,2.22,13.3,27.1	8	Constant	NA	8	-4.39902	0.2935
OVCAR4_OVARY	OVCAR-4	AZD0530	ABL	.0025,.0080,.025,.080,.25,.80,2.53,8	-9.3,-4.0,-11,-8.5,-7.1,-16,-15,-25	5.67,4.98,4.76,1.05,6.68,2.51,1.72,2.15	8	Constant	NA	8	-12.3451	0.4466
OVCAR8_OVARY	OVCAR-8	AZD0530	ABL	.0025,.0080,.025,.080,.25,.80,2.53,8	-8.0,.46,-1.3,5.05,-9.3,-21,-28,-55	16.1,7.91,14.6,9.17,22.2,3.05,26.0,8.66	8	Sigmoid	1.06975	3.54717	-54.0942	1.0565
OVMANA_OVARY	OVMANA	AZD0530	ABL	.0025,.0080,.025,.080,.25,.80,2.53,8	1.97,8.63,-.84,5.60,-.98,1.64,-36,-64	20.2,10.4,30.4,21.0,4.24,2.69,8.18,1.88	8	Sigmoid	2.30689	3.48511	-64.4933	1.6191
OVSAHO_OVARY	OVSAHO	AZD0530	ABL	.0025,.0080,.025,.080,.25,.80,2.53,8	-5.9,8.90,3.56,-9.6,-24,-4.1,-19,-3.2	16.0,5.50,19.8,8.64,3.69,2.42,12.9,6.64	8	Constant	NA	8	-6.6411	0.8493
OVTOKO_OVARY	OVTOKO	AZD0530	ABL	.0025,.0080,.025,.080,.25,.80,2.53,8	-3.8,-8.5,7.13,-7.8,-44,-44,-50,-74	4.53,1.41,4.88,1.07,61.2,1.97,.55,18.0	8	Sigmoid	0.633831	1.41368	-62.7788	1.9162
P12ICHIKAWA_HAEMATOPOIETIC_AND_LYMPHOID_TISSUE	P12-ICHIKAWA	AZD0530	ABL	.0025,.0080,.025,.080,.25,.80,2.53,8	-2.9,.56,-.070,-5.8,7.93,-11,-6.9,-18	5.02,.87,5.37,14.5,1.68,13.0,9.17,5.50	8	Constant	NA	8	-1.34161	0.3353
P31FUJ_HAEMATOPOIETIC_AND_LYMPHOID_TISSUE	P31/FUJ	AZD0530	ABL	.0025,.0080,.025,.080,.25,.80,2.53,8	9.83,-4.9,7.89,21.1,-.15,-5.4,16.5,15.5	1.59,2.06,15.5,19.9,1.01,1.57,3.11,24.7	8	Constant	NA	8	4.20429	0.07896
P3HR1_HAEMATOPOIETIC_AND_LYMPHOID_TISSUE	P3HR-1	AZD0530	ABL	.0025,.0080,.025,.080,.25,.80,2.53,8	-7.1,-8.8,2.98,3.50,28.1,10.7,-4.2,-29	6.47,9.23,1.22,10.4,2.42,16.9,6.37,9.84	8	Sigmoid	3.83929	8	-28.607	0.3172
PANC0203_PANCREAS	Panc 02.03	AZD0530	ABL	.0025,.0080,.025,.080,.25,.80,2.53,8	5.61,-2.8,.20,-2.1,-8.9,-42,-49,-81	3.82,8.72,9.38,17.2,9.53,19.5,7.74,7.10	8	Sigmoid	8.00919	2.56503	-81.3298	1.669
PANC0327_PANCREAS	Panc 03.27	AZD0530	ABL	.0025,.0080,.025,.080,.25,.80,2.53,8	-.69,-12,22.2,14.4,15.5,-15,-22,-49	4.83,10.0,3.88,4.88,11.1,6.71,2.84,11.3	8	Sigmoid	2.36659	8	-47.2916	0.9077
PANC0403_PANCREAS	Panc 04.03	AZD0530	ABL	.0025,.0080,.025,.080,.25,.80,2.53,8	-7.5,7.18,20.4,16.7,-8.8,-7.5,-48,-48	1.70,28.9,2.59,12.4,4.29,12.2,1.14,14.5	8	Sigmoid	1.11146	8	-49.4185	0.7926
PANC1005_PANCREAS	Panc 10.05	AZD0530	ABL	.0025,.0080,.025,.080,.25,.80,2.53,8	-27,9.58,-20,8.18,-20,-17,-46,-64	19.5,19.9,.65,26.5,10.9,6.32,9.53,12.8	8	Sigmoid	2.28135	2.75796	-63.891	1.4284
PATU8902_PANCREAS	PA-TU-8902	AZD0530	ABL	.0025,.0080,.025,.080,.25,.80,2.53,8	1.27,.12,.093,-8.0,-5.5,-12,-29,-35	.35,5.71,1.40,10.2,4.48,4.00,3.71,6.56	8	Sigmoid	1.28491	8	-35.5949	0.9396
PC14_LUNG	PC-14	AZD0530	ABL	.0025,.0080,.025,.080,.25,.80,2.53,8	-14,-11,-2.0,-15,-45,-70,-80,-82	3.05,1.93,.28,5.38,.78,2.37,2.09,1.44	8	Sigmoid	0.265047	0.309163	-80.8118	3.3372
PC3_PROSTATE	PC-3	AZD0530	ABL	.0025,.0080,.025,.080,.25,.80,2.53,8	-12,-1.3,-5.4,-14,-26,-41,-50,-50	6.67,6.01,14.5,9.03,16.6,2.52,8.66,7.33	8	Sigmoid	0.298099	3.72578	-50.9459	1.6719
PFEIFFER_HAEMATOPOIETIC_AND_LYMPHOID_TISSUE	Pfeiffer	AZD0530	ABL	.0025,.0080,.025,.080,.25,.80,2.53,8	-12,3.41,10.0,8.83,1.69,-36,-63,-78	10.4,6.46,50.5,8.55,6.51,3.19,1.32,1.12	8	Sigmoid	0.847418	1.23585	-75.0233	1.7467
PK1_PANCREAS	PK-1	AZD0530	ABL	.0025,.0080,.025,.080,.25,.80,2.53,8	-8.0,-7.5,-8.2,-5.1,-1.9,-11,-19,-48	2.56,3.11,1.30,4.85,4.30,2.44,1.23,2.21	8	Sigmoid	8.16849	8	-48.3606	1.1932
PK45H_PANCREAS	PK-45H	AZD0530	ABL	.0025,.0080,.025,.080,.25,.80,2.53,8	-10,3.67,.16,6.26,-11,-18,-38,-49	7.32,7.69,3.02,14.0,.63,7.67,8.52,3.63	8	Sigmoid	1.51064	8	-48.768	1.4521
PK59_PANCREAS	PK-59	AZD0530	ABL	.0025,.0080,.025,.080,.25,.80,2.53,8	2.09,-1.4,.29,-.064,1.39,-11,-28,-50	.25,1.15,2.55,1.24,.79,2.48,4.75,.39	8	Sigmoid	2.78966	8	-49.4128	0.8084
PL45_PANCREAS	PL45	AZD0530	ABL	.0025,.0080,.025,.080,.25,.80,2.53,8	6.08,12.6,1.18,4.69,-15,-11,-37,-54	13.9,9.66,6.48,7.35,3.22,28.2,10.8,.56	8	Sigmoid	0.614839	5.04646	-53.812	1.2078
PLCPRF5_LIVER	PLC/PRF/5	AZD0530	ABL	.0025,.0080,.025,.080,.25,.80,2.53,8	.80,11.9,-.100,13.7,-11,.85,-29,-52	5.03,9.42,5.59,7.94,5.60,6.90,6.46,4.01	8	Sigmoid	2.27324	6.42634	-51.7136	0.8137
PSN1_PANCREAS	PSN1	AZD0530	ABL	.0025,.0080,.025,.080,.25,.80,2.53,8	-6.5,.53,-3.3,1.05,-4.1,-1.4,-7.7,-12	5.93,7.33,8.15,12.6,8.81,6.87,6.09,6.21	8	Constant	NA	8	-5.18596	0.1458
QGP1_PANCREAS	QGP-1	AZD0530	ABL	.0025,.0080,.025,.080,.25,.80,2.53,8	-9.1,-12,1.47,-2.4,-12,-18,-3.6,-9.2	10.7,25.0,38.8,30.5,12.5,.78,4.40,3.17	8	Constant	NA	8	-9.16853	0.6628
RAJI_HAEMATOPOIETIC_AND_LYMPHOID_TISSUE	Raji	AZD0530	ABL	.0025,.0080,.025,.080,.25,.80,2.53,8	32.5,6.64,17.8,20.9,31.6,38.5,-4.5,7.81	2.72,9.04,4.00,16.6,13.4,23.4,34.3,17.3	8	Constant	NA	8	19.9404	0.0146
RD_SOFT_TISSUE	RD	AZD0530	ABL	.0025,.0080,.025,.080,.25,.80,2.53,8	.055,-8.6,-1.0,-11,-13,-27,-20,-35	23.1,16.2,2.47,18.8,15.0,4.46,2.68,6.50	8	Sigmoid	8.12857	8	-33.4533	0.8706
REH_HAEMATOPOIETIC_AND_LYMPHOID_TISSUE	Reh	AZD0530	ABL	.0025,.0080,.025,.080,.25,.80,2.53,8	-1.3,-2.6,-.13,-3.2,8.29,6.01,14.3,-2.9	7.67,2.43,7.84,10.2,13.8,5.93,1.16,7.85	8	Constant	NA	8	2.18828	0.00713
RERFGC1B_STOMACH	RERF-GC-1B	AZD0530	ABL	.0025,.0080,.025,.080,.25,.80,2.53,8	-12,.023,.89,-7.1,-12,-34,-60,-73	1.09,24.7,20.3,11.7,17.0,1.92,3.80,5.86	8	Sigmoid	1.24225	1.56927	-72.8802	2.1467
RERFLCAI_LUNG	RERF-LC-AI	AZD0530	ABL	.0025,.0080,.025,.080,.25,.80,2.53,8	5.51,-2.9,8.61,.68,5.68,-.18,-4.5,-11	.55,.75,.67,6.33,1.52,3.21,4.90,4.34	8	Constant	NA	8	0.34207	0
RERFLCMS_LUNG	RERF-LC-MS	AZD0530	ABL	.0025,.0080,.025,.080,.25,.80,2.53,8	4.85,7.29,7.27,4.27,7.62,7.01,.47,-9.2	13.5,7.27,11.5,19.0,.93,6.62,14.8,3.08	8	Constant	NA	8	4.79592	0.06091
RKN_OVARY	RKN	AZD0530	ABL	.0025,.0080,.025,.080,.25,.80,2.53,8	-1.7,-1.6,6.39,2.20,-4.1,-9.8,-24,-40	1.91,8.88,.81,8.39,2.73,1.33,3.47,8.89	8	Sigmoid	3.04255	8	-39.6329	0.5643
RKO_LARGE_INTESTINE	RKO	AZD0530	ABL	.0025,.0080,.025,.080,.25,.80,2.53,8	-9.3,-.39,6.35,-6.4,-3.7,-19,-9.7,-36	5.59,1.52,6.97,2.91,6.37,5.16,8.81,1.40	8	Sigmoid	8.69592	8	-34.4382	0.6394
RL952_ENDOMETRIUM	RL95-2	AZD0530	ABL	.0025,.0080,.025,.080,.25,.80,2.53,8	-13,-2.6,.37,12.1,-22,-37,-41,-58	3.58,18.9,13.4,10.4,12.9,3.79,15.9,2.08	8	Sigmoid	0.501719	2.09708	-58.0245	1.6957
RPMI7951_SKIN	RPMI-7951	AZD0530	ABL	.0025,.0080,.025,.080,.25,.80,2.53,8	-.84,-5.3,.21,-1.5,-2.8,-8.5,-37,-33	16.6,9.69,10.3,15.4,8.58,9.48,22.5,4.96	8	Sigmoid	1.05627	8	-34.4104	0.8065
RPMI8402_HAEMATOPOIETIC_AND_LYMPHOID_TISSUE	RPMI-8402	AZD0530	ABL	.0025,.0080,.025,.080,.25,.80,2.53,8	3.40,4.29,-.29,5.89,-8.0,-16,-26,-51	13.0,13.8,4.00,5.18,10.3,3.47,6.18,5.10	8	Sigmoid	8.32564	7.86795	-50.3868	1.0333
RT112_URINARY_TRACT	RT-112	AZD0530	ABL	.0025,.0080,.025,.080,.25,.80,2.53,8	-5.0,5.40,-.53,-13,-8.7,-13,-12,-51	11.2,9.21,1.74,6.97,8.89,2.30,5.73,8.86	8	Sigmoid	8.33047	7.90623	-50.6397	1.0985
RT4_URINARY_TRACT	RT4	AZD0530	ABL	.0025,.0080,.025,.080,.25,.80,2.53,8	15.0,-27,27.8,-30,-33,-81,-83,-94	7.86,32.3,30.7,23.1,6.54,8.03,1.70,2.55	8	Sigmoid	0.286093	0.353794	-91.9279	3.5666
RVH421_SKIN	RVH-421	AZD0530	ABL	.0025,.0080,.025,.080,.25,.80,2.53,8	-4.7,.81,-3.0,.26,3.04,4.20,-10,-7.9	9.89,2.99,5.75,6.29,11.5,6.12,8.98,4.92	8	Constant	NA	8	-2.55691	0
SAOS2_BONE	Saos-2	AZD0530	ABL	.0025,.0080,.025,.080,.25,.80,2.53,8	10.1,-16,-1.5,-16,-4.5,-27,-28,-46	5.59,9.31,9.71,14.6,13.9,9.48,4.35,2.96	8	Sigmoid	9.01329	8	-44.2168	1.2774
SBC5_LUNG	SBC-5	AZD0530	ABL	.0025,.0080,.025,.080,.25,.80,2.53,8	-3.4,-7.0,4.87,-4.8,2.38,-5.7,8.43,-7.8	4.16,1.38,1.77,.37,4.75,2.68,3.50,1.31	8	Constant	NA	8	-4.19468	0.04244
SCABER_URINARY_TRACT	SCaBER	AZD0530	ABL	.0025,.0080,.025,.080,.25,.80,2.53,8	-11,-2.3,-10,-2.6,-29,-41,-61,-71	.35,20.1,7.96,11.6,11.5,8.72,2.57,.97	8	Sigmoid	0.851978	1.2429	-70.7948	1.6172
SCC25_UPPER_AERODIGESTIVE_TRACT	SCC-25	AZD0530	ABL	.0025,.0080,.025,.080,.25,.80,2.53,8	-2.3,-12,8.54,7.60,13.5,5.29,-41,-59	4.15,3.86,15.1,6.20,.26,21.7,26.1,1.68	8	Sigmoid	2.1031	3.02588	-58.5958	1.1035
SCC9_UPPER_AERODIGESTIVE_TRACT	SCC-9	AZD0530	ABL	.0025,.0080,.025,.080,.25,.80,2.53,8	-1.1,-7.1,1.45,-12,19.4,-38,-24,-62	10.5,5.89,13.8,16.3,33.7,7.07,11.9,5.78	8	Sigmoid	0.626673	8	-47.5787	1.3741
SF126_CENTRAL_NERVOUS_SYSTEM	SF126	AZD0530	ABL	.0025,.0080,.025,.080,.25,.80,2.53,8	5.10,-10,2.98,-5.2,6.71,-8.7,-22,-45	2.18,4.55,2.11,1.39,6.34,3.09,12.0,2.31	8	Sigmoid	3.5586	8	-45.1095	0.5959
SF295_CENTRAL_NERVOUS_SYSTEM	SF-295	AZD0530	ABL	.0025,.0080,.025,.080,.25,.80,2.53,8	9.17,-4.6,2.11,-6.4,-7.2,-13,-24,-39	.71,7.67,.82,11.0,6.74,1.59,.70,1.41	8	Sigmoid	9.0413	8	-38.2395	0.4257
SF8657	SF8657	AZD0530	ABL	.0025,.0080,.025,.080,.25,.80,2.53,8	-5.0,.77,-.93,-6.3,10.8,-1.3,-8.2,-13	1.95,2.67,1.12,4.66,.46,4.08,4.97,4.47	8	Constant	NA	8	-3.4259	0.1302
SH10TC_STOMACH	SH-10-TC	AZD0530	ABL	.0025,.0080,.025,.080,.25,.80,2.53,8	-3.1,.87,-19,-15,-6.2,-13,-29,-30	3.93,.25,10.9,2.83,1.68,2.55,9.03,1.55	8	Constant	NA	8	-12.3346	0.4559
SHP77_LUNG	SHP-77	AZD0530	ABL	.0025,.0080,.025,.080,.25,.80,2.53,8	-22,5.74,5.14,-2.7,1.82,-3.1,1.58,15.5	4.03,13.7,9.20,9.78,8.24,44.6,5.89,6.44	8	Constant	NA	8	1.43112	0.2412
SIGM5_HAEMATOPOIETIC_AND_LYMPHOID_TISSUE	SIG-M5	AZD0530	ABL	.0025,.0080,.025,.080,.25,.80,2.53,8	-13,-8.1,-17,-10,-23,-38,-12,-65	9.70,14.5,11.4,11.6,20.0,3.18,49.2,10.5	8	Constant	NA	8	-18.8219	3.1197
SIMA_AUTONOMIC_GANGLIA	SIMA	AZD0530	ABL	.0025,.0080,.025,.080,.25,.80,2.53,8	18.9,16.7,21.6,16.9,-21,-27,-29,-31	30.1,1.29,51.6,31.0,48.0,3.19,32.7,5.76	8	Linear	NA	8	-31.5586	1.0497
SJRH30_SOFT_TISSUE	SJRH30	AZD0530	ABL	.0025,.0080,.025,.080,.25,.80,2.53,8	-3.0,5.51,8.48,1.84,3.67,1.59,-12,-15	6.33,.41,9.27,17.3,.99,8.08,.78,9.61	8	Constant	NA	8	1.74684	0.1909
SJSA1_BONE	SJSA-1	AZD0530	ABL	.0025,.0080,.025,.080,.25,.80,2.53,8	-3.2,-6.9,1.79,-20,14.6,-30,-4.9,-38	16.7,15.1,27.9,4.70,12.5,9.91,5.39,3.46	8	Constant	NA	8	-15.5017	1.3996
SKBR3_BREAST	SK-BR-3	AZD0530	ABL	.0025,.0080,.025,.080,.25,.80,2.53,8	16.8,-19,8.48,2.89,6.96,1.29,12.8,-39	15.7,4.52,39.6,3.96,7.24,8.21,.25,7.37	8	Linear	NA	8	-37.4947	0.4847
SKCO1_LARGE_INTESTINE	SK-CO-1	AZD0530	ABL	.0025,.0080,.025,.080,.25,.80,2.53,8	-9.4,-2.7,10.7,-21,7.51,-23,-43,-61	15.9,6.90,6.61,1.76,7.99,12.6,6.51,.68	8	Sigmoid	1.53993	3.30004	-60.0052	1.7353
SKES1_BONE	SK-ES-1	AZD0530	ABL	.0025,.0080,.025,.080,.25,.80,2.53,8	.28,6.61,-9.1,-11,-17,-15,-13,-19	.14,11.8,11.0,13.0,10.7,5.06,6.98,26.1	8	Constant	NA	8	-9.09785	1.0395
SKHEP1_LIVER	SK-HEP-1	AZD0530	ABL	.0025,.0080,.025,.080,.25,.80,2.53,8	25.3,-1.6,30.2,-10,15.6,-13,8.11,-18	11.8,19.4,5.06,3.45,3.19,.85,3.09,.84	8	Constant	NA	8	8.10906	0
SKLMS1_SOFT_TISSUE	SK-LMS-1	AZD0530	ABL	.0025,.0080,.025,.080,.25,.80,2.53,8	-13,-9.6,-20,-27,11.4,6.73,-7.8,-40	6.55,10.9,4.50,20.1,1.68,4.68,10.7,13.9	8	Linear	NA	8	-39.7418	1.0581
SKLU1_LUNG	SK-LU-1	AZD0530	ABL	.0025,.0080,.025,.080,.25,.80,2.53,8	.99,-.63,8.65,-12,-8.0,-25,-48,-51	8.60,13.9,10.8,11.0,4.68,22.5,15.0,12.1	8	Sigmoid	0.767554	4.57315	-52.565	1.7584
SKMEL24_SKIN	SK-MEL-24	AZD0530	ABL	.0025,.0080,.025,.080,.25,.80,2.53,8	-9.4,5.39,-13,-10,-5.7,-9.4,-1.1,-23	14.7,5.34,14.5,16.6,.35,20.3,.87,6.33	8	Constant	NA	8	-4.22524	0.514
SKMEL2_SKIN	SK-MEL-2	AZD0530	ABL	.0025,.0080,.025,.080,.25,.80,2.53,8	8.06,11.1,-3.6,9.28,-.36,20.6,-2.7,2.92	3.01,29.1,2.18,5.42,6.82,1.05,3.66,8.07	8	Constant	NA	8	4.92766	0.1274
SKMEL30_SKIN	SK-MEL-30	AZD0530	ABL	.0025,.0080,.025,.080,.25,.80,2.53,8	-4.6,1.56,.75,3.50,-5.0,-1.1,-6.8,-1.9	12.8,10.7,5.55,.053,9.61,8.92,4.73,10.6	8	Constant	NA	8	-0.749954	0
SKMEL31_SKIN	SK-MEL-31	AZD0530	ABL	.0025,.0080,.025,.080,.25,.80,2.53,8	-6.2,-2.3,.77,-10,-9.0,-12,.84,-16	5.36,12.4,8.39,4.69,14.7,4.77,1.31,7.70	8	Constant	NA	8	-7.8677	0.3513
SKMEL5_SKIN	SK-MEL-5	AZD0530	ABL	.0025,.0080,.025,.080,.25,.80,2.53,8	11.6,.62,6.98,-.30,1.71,10.2,-.38,-27	11.2,15.4,19.5,5.30,.45,14.4,2.21,2.78	8	Sigmoid	5.16791	8	-26.8905	0.2502
SKMES1_LUNG	SK-MES-1	AZD0530	ABL	.0025,.0080,.025,.080,.25,.80,2.53,8	-8.3,-3.9,-5.4,-20,.61,-42,-63,-84	.46,10.2,16.7,10.0,11.7,3.33,2.00,4.88	8	Sigmoid	1.58948	1.33532	-83.8944	2.5709
SKMM2_HAEMATOPOIETIC_AND_LYMPHOID_TISSUE	SK-MM-2	AZD0530	ABL	.0025,.0080,.025,.080,.25,.80,2.53,8	.52,-7.6,.14,-13,-8.6,-28,-34,-72	2.37,.57,2.12,3.95,3.44,10.7,2.07,4.92	8	Sigmoid	8.23558	4.40884	-72.2073	1.6679
SKNAS_AUTONOMIC_GANGLIA	SK-N-AS	AZD0530	ABL	.0025,.0080,.025,.080,.25,.80,2.53,8	-4.7,4.69,16.2,3.22,-1.1,-6.6,-22,-24	.12,5.25,5.93,1.78,4.78,4.26,2.48,4.29	8	Sigmoid	1.06394	8	-24.6174	0.3985
SKNBE2_AUTONOMIC_GANGLIA	SK-N-BE(2)	AZD0530	ABL	.0025,.0080,.025,.080,.25,.80,2.53,8	9.02,21.5,38.7,1.56,-5.1,-11,-11,-26	23.3,10.3,48.8,15.9,18.7,6.52,29.1,11.8	8	Sigmoid	0.599607	8	-24.4688	0.4317
SKNDZ_AUTONOMIC_GANGLIA	SK-N-DZ	AZD0530	ABL	.0025,.0080,.025,.080,.25,.80,2.53,8	-2.8,-2.5,.55,-9.2,-11,-21,-31,-47	5.71,1.72,.088,1.27,2.79,7.17,2.69,3.48	8	Sigmoid	8.02591	8	-47.0386	1.5357
SKNFI_AUTONOMIC_GANGLIA	SK-N-FI	AZD0530	ABL	.0025,.025,.080,.25,.80,2.53,8	-28,-14,55.8,-20,37.2,-46,13.5	5.54,19.9,18.9,23.4,50.0,18.1,24.3	7	Constant	NA	8	-3.52352	1.3394
SKNSH_AUTONOMIC_GANGLIA	SK-N-SH	AZD0530	ABL	.0025,.0080,.025,.080,.25,.80,2.53,8	-.57,-8.1,-5.0,-.85,-19,-35,-40,-46	7.93,1.89,.99,4.88,7.64,13.6,14.5,15.5	8	Sigmoid	0.362697	8	-43.2587	1.0388
SKOV3_OVARY	SK-OV-3	AZD0530	ABL	.0025,.0080,.025,.080,.25,.80,2.53,8	4.69,-12,12.4,-11,3.04,-23,-44,-57	8.22,2.75,18.1,4.78,9.97,4.96,7.90,3.07	8	Sigmoid	0.922943	2.54548	-59.0692	1.1181
SNGM_ENDOMETRIUM	SNG-M	AZD0530	ABL	.0025,.0080,.025,.080,.25,.80,2.53,8	-7.4,-9.7,-3.5,.77,-6.2,-15,-15,-54	3.92,11.2,1.54,18.6,2.13,3.85,5.42,4.90	8	Sigmoid	8.48629	7.45712	-53.7259	1.0556
SNU16_STOMACH	SNU-16	AZD0530	ABL	.0025,.0080,.025,.080,.25,.80,2.53,8	-26,-1.3,-1.4,-7.1,29.6,-1.1,13.5,1.74	2.60,12.2,18.5,17.0,16.4,8.02,16.9,7.54	8	Constant	NA	8	3.27096	0.4442
SNU182_LIVER	SNU-182	AZD0530	ABL	.0025,.0080,.025,.080,.25,.80,2.53,8	-3.1,-7.3,9.44,-1.6,9.08,-20,-21,-53	8.83,18.1,7.87,16.6,9.04,17.2,10.1,3.89	8	Sigmoid	6.86636	7.23916	-52.8674	0.943
SNU1_STOMACH	SNU-1	AZD0530	ABL	.0025,.0080,.025,.080,.25,.80,2.53,8	-6.1,-1.9,-.58,-5.2,6.09,9.74,-4.1,-39	1.16,16.9,10.3,11.2,2.24,15.0,12.1,10.7	8	Sigmoid	3.90085	8	-38.8322	0.6094
SNU387_LIVER	SNU-387	AZD0530	ABL	.0025,.0080,.025,.080,.25,.80,2.53,8	14.8,-6.4,.72,5.19,11.7,-15,1.23,-17	2.59,3.86,20.0,21.5,17.2,14.8,8.80,12.8	8	Constant	NA	8	-4.25316	1.0306
SNU398_LIVER	SNU-398	AZD0530	ABL	.0025,.0080,.025,.080,.25,.80,2.53,8	13.5,-2.7,2.69,-2.9,-6.1,-12,7.29,-31	21.7,3.83,10.2,10.8,12.6,10.9,14.5,1.31	8	Sigmoid	8.72395	8	-30.7424	0.6213
SNU423_LIVER	SNU-423	AZD0530	ABL	.0025,.0080,.025,.080,.25,.80,2.53,8	-6.1,-9.9,-2.8,-4.7,4.83,-6.1,1.53,-11	9.28,4.34,3.20,7.62,14.0,11.7,13.2,9.85	8	Constant	NA	8	-4.68817	0.04521
SNU449_LIVER	SNU-449	AZD0530	ABL	.0025,.0080,.025,.080,.25,.80,2.53,8	-4.4,-1.1,5.09,-1.6,-.39,-5.6,-12,-52	6.61,1.52,12.0,3.98,10.5,4.02,12.1,9.06	8	Sigmoid	8.13436	7.71427	-51.783	0.6314
SNU475_LIVER	SNU-475	AZD0530	ABL	.0025,.0080,.025,.080,.25,.80,2.53,8	20.1,56.7,15.0,-27,32.1,-3.8,-20,-2.1	25.6,61.2,52.2,15.4,35.4,10.4,5.12,69.9	8	Constant	NA	8	3.06193	0.6638
SNUC2A_LARGE_INTESTINE	SNU-C2A	AZD0530	ABL	.0025,.0080,.025,.080,.25,.80,2.53,8	-6.1,-18,1.82,-17,-6.0,4.54,-32,-45	1.34,3.86,.94,17.0,10.5,4.34,2.88,2.47	8	Sigmoid	2.20326	8	-44.9916	1.326
SNUC2B	SNU-C2B	AZD0530	ABL	.0025,.0080,.025,.080,.25,.80,2.53,8	10.5,-1.1,7.21,-20,17.8,-9.5,-28,-52	38.4,15.2,40.7,1.34,71.2,10.9,1.10,2.63	8	Constant	NA	8	-18.1092	1.1897
SQ1_LUNG	Sq-1	AZD0530	ABL	.0025,.0080,.025,.080,.25,.80,2.53,8	6.24,1.32,-20,-11,2.21,-6.6,-40,-74	3.57,18.8,14.7,11.4,6.97,6.90,2.19,1.20	8	Sigmoid	2.50247	3.16796	-73.7293	1.9154
SU8686_PANCREAS	SU.86.86	AZD0530	ABL	.0025,.0080,.025,.080,.25,.80,2.53,8	-3.9,-8.6,3.54,5.22,1.75,-.88,-5.6,-15	2.35,2.32,1.46,6.27,9.97,4.82,11.8,1.76	8	Constant	NA	8	-3.21316	0.3333
SUDHL10_HAEMATOPOIETIC_AND_LYMPHOID_TISSUE	SU-DHL-10	AZD0530	ABL	.0025,.0080,.025,.080,.25,.80,2.53,8	-22,-11,-8.7,-5.0,-8.3,21.0,48.3,63.3	.76,34.5,2.93,.84,17.5,11.5,57.1,10.4	8	Linear	NA	8	-22.0521	0.4912
SUDHL4_HAEMATOPOIETIC_AND_LYMPHOID_TISSUE	SU-DHL-4	AZD0530	ABL	.0025,.0080,.025,.080,.25,.80,2.53,8	4.64,-.58,2.81,-12,-32,-58,-73,-92	19.4,3.89,3.69,9.30,3.36,5.32,1.19,1.54	8	Sigmoid	0.540214	0.620767	-89.7257	3.6068
SUDHL6_HAEMATOPOIETIC_AND_LYMPHOID_TISSUE	SU-DHL-6	AZD0530	ABL	.0025,.0080,.025,.080,.25,.80,2.53,8	39.5,16.5,71.6,47.3,-19,-17,-59,-94	27.3,37.7,43.8,11.7,11.9,41.0,12.6,2.04	8	Linear	NA	0.510724	-95.4368	1.7767
SUDHL8_HAEMATOPOIETIC_AND_LYMPHOID_TISSUE	SU-DHL-8	AZD0530	ABL	.0025,.0080,.025,.080,.25,.80,2.53,8	10.6,-.15,8.18,-10,-7.6,-13,15.9,-8.6	2.59,.49,11.1,23.3,3.54,.53,25.2,10.3	8	Constant	NA	8	-0.70341	1.196
SUIT2_PANCREAS	SUIT-2	AZD0530	ABL	.0025,.0080,.025,.080,.25,.80,2.53,8	-1.8,-7.3,2.60,-2.4,-5.4,-11,-22,-70	4.06,7.33,2.19,6.15,4.04,11.4,7.16,3.45	8	Sigmoid	8.7886	4.9571	-68.5856	1.011
SUPM2_HAEMATOPOIETIC_AND_LYMPHOID_TISSUE	SUP-M2	AZD0530	ABL	.0025,.0080,.025,.080,.25,.80,2.53,8	5.19,23.6,14.9,11.3,7.09,8.37,4.49,6.52	20.4,5.44,11.3,17.8,24.5,2.94,7.89,3.62	8	Constant	NA	8	9.34116	0
SUPT1_HAEMATOPOIETIC_AND_LYMPHOID_TISSUE	SUP-T1	AZD0530	ABL	.0025,.0080,.025,.080,.25,.80,2.53,8	7.02,-18,21.6,6.89,4.04,-1.9,-12,-27	10.0,12.5,3.27,8.79,13.3,21.7,1.13,8.89	8	Constant	NA	8	-2.2348	0.5452
SW1088_CENTRAL_NERVOUS_SYSTEM	SW 1088	AZD0530	ABL	.0025,.0080,.025,.080,.25,.80,2.53,8	-13,-5.5,-9.4,-6.3,-16,-11,-14,-36	9.02,.86,6.04,8.07,18.4,26.1,12.0,2.86	8	Constant	NA	8	-9.32411	0.2863
SW1271_LUNG	SW 1271	AZD0530	ABL	.0025,.0080,.025,.080,.25,.80,2.53,8	-7.2,-1.2,-6.6,-8.4,-15,-15,-25,-44	23.0,19.3,10.8,1.23,3.12,12.8,8.12,3.07	8	Sigmoid	8.31221	8	-43.5654	1.3076
SW1353_BONE	SW 1353	AZD0530	ABL	.0025,.0080,.025,.080,.25,.80,2.53,8	-.45,8.41,4.66,-.68,2.99,-5.1,-9.1,-32	12.5,9.28,2.70,.085,8.86,1.29,8.59,1.52	8	Sigmoid	8.59213	8	-31.9526	0.5077
SW1417_LARGE_INTESTINE	SW1417	AZD0530	ABL	.0025,.0080,.025,.080,.25,.80,2.53,8	7.09,-34,-9.6,-14,-8.2,-36,-39,-50	8.43,7.93,1.54,3.72,8.62,31.8,5.33,15.9	8	Linear	NA	8	-49.3346	2.5102
SW1573_LUNG	SW 1573	AZD0530	ABL	.0025,.0080,.025,.080,.25,.80,2.53,8	-18,-2.8,3.44,-1.2,-9.6,-10,-20,-23	3.28,.10,3.25,2.17,13.3,6.66,10.5,12.7	8	Constant	NA	8	-9.61301	0.6893
SW1990_PANCREAS	SW 1990	AZD0530	ABL	.0025,.0080,.025,.080,.25,.80,2.53,8	-4.0,4.56,-2.3,-3.4,-16,-14,-37,-50	9.77,28.1,19.7,3.90,7.62,6.19,.20,11.6	8	Sigmoid	2.83056	7.55084	-50.7084	1.3081
SW403_LARGE_INTESTINE	SW403	AZD0530	ABL	.0025,.0080,.025,.080,.25,.80,2.53,8	-1.1,12.3,-6.5,13.6,1.39,-26,-40,-28	7.83,19.1,10.5,14.5,4.32,11.5,7.06,18.3	8	Sigmoid	0.697271	8	-39.4028	1.1138
SW480_LARGE_INTESTINE	SW480	AZD0530	ABL	.0025,.0080,.025,.080,.25,.80,2.53,8	3.90,-.47,-.90,-9.1,-14,-17,-7.1,-18	2.85,15.8,7.86,13.0,7.62,2.24,15.8,9.90	8	Constant	NA	8	-10.1951	0.1153
SW48_LARGE_INTESTINE	SW48	AZD0530	ABL	.0025,.0080,.025,.080,.25,.80,2.53,8	12.4,-9.7,-6.4,17.8,-31,-27,-38,-41	38.0,11.4,37.3,12.3,8.48,3.79,7.60,6.37	8	Sigmoid	0.178928	8	-36.0149	1.6492
SW579_THYROID	SW579	AZD0530	ABL	.0025,.0080,.025,.080,.25,.80,2.53,8	-5.8,-6.7,-4.6,-6.1,-9.7,-17,-36,-73	.16,13.0,.81,1.05,8.77,2.95,4.02,.66	8	Sigmoid	8.13523	4.1614	-73.149	1.5267
SW620_LARGE_INTESTINE	SW620	AZD0530	ABL	.0025,.0080,.025,.080,.25,.80,2.53,8	-3.2,-1.4,-3.5,-7.2,-8.5,-13,-9.1,-12	8.38,7.15,5.98,.46,8.39,.66,3.65,13.1	8	Constant	NA	8	-7.19034	0.09312
SW780_URINARY_TRACT	SW 780	AZD0530	ABL	.0025,.0080,.025,.080,.25,.80,2.53,8	-7.6,8.07,-5.3,-8.0,-5.5,13.6,-8.5,-31	10.1,9.44,2.09,12.2,5.37,8.99,4.10,1.35	8	Sigmoid	3.23409	8	-31.3029	0.23
SW900_LUNG	SW 900	AZD0530	ABL	.0025,.0080,.025,.080,.25,.80,2.53,8	-.87,8.50,-9.1,.96,-14,-2.9,-16,-28	25.4,30.8,5.24,23.5,.036,4.68,12.8,17.5	8	Constant	NA	8	-12.2955	0.3648
T24_URINARY_TRACT	T24	AZD0530	ABL	.0025,.0080,.025,.080,.25,.80,2.53,8	-7.2,3.18,-1.8,-1.9,-13,-10,-42,-57	2.58,16.6,6.39,12.8,1.35,29.5,3.70,4.72	8	Sigmoid	1.63247	4.29803	-56.4452	1.5531
T3M10_LUNG	T3M-10	AZD0530	ABL	.0025,.0080,.025,.080,.25,.80,2.53,8	-2.5,3.91,-8.1,7.07,-9.5,9.71,-11,-21	5.06,2.73,15.6,8.20,2.79,4.13,3.28,3.64	8	Constant	NA	8	-2.54129	0.03668
T47D_BREAST	T-47D	AZD0530	ABL	.0025,.0080,.025,.080,.25,.80,2.53,8	-1.6,-.94,13.6,-3.5,27.5,-3.7,-13,-46	30.2,6.15,27.4,13.6,8.43,15.2,3.18,3.25	8	Sigmoid	4.73902	8	-45.5905	0.5592
T84_LARGE_INTESTINE	T84	AZD0530	ABL	.0025,.0080,.025,.080,.25,.80,2.53,8	-4.5,23.6,27.1,10.4,4.71,15.8,-51,-51	26.2,32.3,81.4,33.0,11.8,9.83,31.5,24.6	8	Constant	NA	8	-0.567736	1.0293
T98G_CENTRAL_NERVOUS_SYSTEM	T98G	AZD0530	ABL	.0025,.0080,.025,.080,.25,.80,2.53,8	-8.4,-2.4,-8.0,-1.3,-20,-24,-35,-60	1.32,6.60,3.31,.16,3.38,3.17,11.7,3.97	8	Sigmoid	3.53527	4.36316	-59.3223	1.4143
TC71_BONE	TC-71	AZD0530	ABL	.0025,.0080,.025,.080,.25,.80,2.53,8	.27,-4.8,-2.3,.63,.021,-1.2,-3.9,-3.0	4.04,11.0,7.46,1.80,4.96,8.26,1.12,1.31	8	Constant	NA	8	-2.29421	0.02867
TCCSUP_URINARY_TRACT	TCCSUP	AZD0530	ABL	.0025,.0080,.025,.080,.25,.80,2.53,8	-7.3,1.82,1.82,8.62,15.9,7.44,-5.4,-22	7.69,4.52,7.49,4.78,1.54,1.78,9.01,.55	8	Sigmoid	2.76999	8	-21.8674	0.08578
TE11_OESOPHAGUS	TE-11	AZD0530	ABL	.0025,.0080,.025,.080,.25,.80,2.53,8	-39,-14,-4.1,-5.6,-12,-38,-56,-71	20.4,2.35,.46,5.62,.89,5.72,.82,5.59	8	Sigmoid	0.980407	1.53373	-68.6357	1.9288
TE15_OESOPHAGUS	TE-15	AZD0530	ABL	.0025,.0080,.025,.080,.25,.80,2.53,8	-21,10.00,-26,-16,-9.7,-22,-59,-70	12.2,26.2,18.6,.19,3.90,10.3,7.55,4.58	8	Sigmoid	1.57477	1.9265	-70.4004	2.4415
TE1_OESOPHAGUS	TE-1	AZD0530	ABL	.0025,.0080,.025,.080,.25,.80,2.53,8	-6.6,-7.2,.70,-8.5,-1.0,-12,-24,-53	4.12,4.18,1.80,13.9,3.97,1.44,4.68,3.38	8	Sigmoid	6.22742	7.19062	-52.8052	1.0441
TE5_OESOPHAGUS	TE-5	AZD0530	ABL	.0025,.0080,.025,.080,.25,.80,2.53,8	-9.0,-1.0,-3.5,.73,-2.6,4.20,-10,-24	11.4,.18,10.9,4.02,9.01,6.43,8.17,14.5	8	Sigmoid	2.73361	8	-23.6434	0.5912
TE617T_SOFT_TISSUE	TE 617.T	AZD0530	ABL	.0025,.0080,.025,.080,.25,.80,2.53,8	-.34,5.61,-7.4,.87,-32,-77,-76,-87	.57,23.8,.059,14.9,3.46,6.26,13.5,.95	8	Sigmoid	0.337273	0.373188	-85.3292	2.941
TE9_OESOPHAGUS	TE-9	AZD0530	ABL	.0025,.0080,.025,.080,.25,.80,2.53,8	-11,-13,-5.1,-12,.50,-31,-32,-59	14.3,2.24,4.56,13.1,23.0,7.82,3.00,5.81	8	Sigmoid	8.20558	5.47528	-57.7508	1.9496
TEN_ENDOMETRIUM	TEN	AZD0530	ABL	.0080,.025,.080,.25,.80,2.53,8	4.18,-4.2,-5.0,-2.6,-15,-34,-12	8.79,9.10,7.41,8.58,8.11,4.37,4.55	7	Sigmoid	0.725004	8	-22.8335	1.3929
TOLEDO_HAEMATOPOIETIC_AND_LYMPHOID_TISSUE	Toledo	AZD0530	ABL	.0025,.0080,.025,.080,.25,.80,2.53,8	16.2,-12,14.0,19.7,-4.2,29.9,-18,-16	17.4,18.0,24.0,26.0,16.6,24.3,3.73,12.8	8	Constant	NA	8	1.12193	0.002277
TOV112D_OVARY	TOV-112D	AZD0530	ABL	.0025,.0080,.025,.080,.25,.80,2.53,8	-3.6,-2.2,-3.2,-20,-19,-45,-26,-36	4.29,3.61,2.64,.88,5.08,8.71,4.08,4.19	8	Sigmoid	0.0976227	8	-33.083	1.8421
TOV21G_OVARY	TOV-21G	AZD0530	ABL	.0025,.0080,.025,.080,.25,.80,2.53,8	-6.9,-1.7,4.79,.46,-18,-34,-57,-62	1.31,10.1,9.29,10.8,22.6,3.05,8.15,5.63	8	Sigmoid	0.747383	1.31626	-61.0954	1.6485
TT2609C02_THYROID	TT2609-C02	AZD0530	ABL	.0025,.0080,.025,.080,.25,.80,2.53,8	-.71,-60,7.32,24.5,-2.6,-.63,-31,-48	4.31,24.5,5.29,34.4,9.80,5.79,12.2,16.6	8	Linear	NA	8	-52.5333	1.3733
TYKNU_OVARY	TYK-nu	AZD0530	ABL	.0025,.0080,.025,.080,.25,.80,2.53,8	-10,-.37,-15,.34,-6.1,1.73,-3.2,-63	10.2,6.37,4.20,1.29,1.96,3.35,14.1,3.98	8	Sigmoid	7.42828	7.21718	-62.6882	0.8178
U118MG_CENTRAL_NERVOUS_SYSTEM	U-118 MG	AZD0530	ABL	.0025,.0080,.025,.080,.25,.80,2.53,8	4.16,15.6,3.42,-.70,4.34,-.30,-1.6,.61	14.5,20.6,7.37,22.9,22.0,6.02,18.1,15.4	8	Constant	NA	8	2.79759	0.1566
U2OS_BONE	U-2 OS	AZD0530	ABL	.0025,.0080,.025,.080,.25,.80,2.53,8	-2.2,3.02,-.14,-3.8,-3.3,-23,-30,-41	7.72,14.6,15.9,.24,.33,5.58,5.49,14.1	8	Sigmoid	0.76691	8	-37.889	1.3457
U87MG_CENTRAL_NERVOUS_SYSTEM	U-87 MG	AZD0530	ABL	.0025,.0080,.025,.080,.25,.80,2.53,8	1.24,2.46,-1.2,4.87,-8.8,-8.8,1.78,8.93	7.34,4.75,1.00,4.22,9.12,12.9,8.41,4.95	8	Constant	NA	8	-0.34473	0.03487
U937_HAEMATOPOIETIC_AND_LYMPHOID_TISSUE	U-937	AZD0530	ABL	.0025,.0080,.025,.080,.25,.80,2.53,8	-11,5.72,9.03,-1.3,-10,-2.3,7.64,-4.5	12.5,2.32,11.8,3.55,10.4,18.5,16.9,22.6	8	Linear	NA	8	-22.1275	0.5793
UACC257_SKIN	UACC-257	AZD0530	ABL	.0025,.0080,.025,.080,.25,.80,2.53,8	-9.2,1.81,-.038,.24,-.89,-.39,-8.2,-11	11.3,9.07,11.6,5.99,2.32,1.77,4.31,10.5	8	Constant	NA	8	-3.09442	0.3102
UACC62_SKIN	UACC-62	AZD0530	ABL	.0025,.0080,.025,.080,.25,.80,2.53,8	-6.4,-5.0,-18,-25,-6.6,-7.8,-4.8,-19	5.97,2.32,5.06,5.30,6.72,13.7,21.3,7.31	8	Constant	NA	8	-12.7129	1.0493
UACC812_BREAST	UACC-812	AZD0530	ABL	.0025,.0080,.025,.080,.25,.80,2.53,8	-.024,-8.9,12.1,7.30,9.09,-7.5,-13,-58	11.8,14.0,2.38,20.2,11.0,16.2,31.6,39.3	8	Sigmoid	8.25091	3.7552	-84.0198	0.6199
UMUC3_URINARY_TRACT	UM-UC-3	AZD0530	ABL	.0025,.0080,.025,.080,.25,.80,2.53,8	.48,-.31,1.48,-.83,2.72,3.26,-36,-51	.93,5.46,5.91,5.76,.23,4.34,2.32,1.92	8	Sigmoid	2.12778	4.39086	-51.2993	0.706
VMRCLCD_LUNG	VMRC-LCD	AZD0530	ABL	.0025,.0080,.025,.080,.25,.80,2.53,8	-13,13.4,23.4,.11,12.2,-23,-36,-56	20.6,11.3,26.3,22.3,9.50,15.1,17.2,4.78	8	Sigmoid	1.06463	4.29763	-53.87	1.4598
VMRCRCW_KIDNEY	VMRC-RCW	AZD0530	ABL	.0025,.0080,.025,.080,.25,.80,2.53,8	-5.4,-12,2.24,-8.5,.096,-24,-33,-80	5.10,5.11,7.39,.36,2.53,1.74,5.93,9.96	8	Sigmoid	8.42067	4.10338	-80.061	1.4463
VMRCRCZ_KIDNEY	VMRC-RCZ	AZD0530	ABL	.0025,.0080,.025,.080,.25,.80,2.53,8	-6.9,8.17,-17,-14,-39,-10.0,-37,-43	1.48,19.3,10.1,4.20,7.37,19.2,3.03,23.3	8	Sigmoid	0.101576	8	-34.4115	1.8178
WM115_SKIN	WM-115	AZD0530	ABL	.0025,.0080,.025,.080,.25,.80,2.53,8	-8.6,-3.9,7.95,9.58,1.02,-6.9,7.58,8.62	3.29,2.34,4.23,27.1,32.6,5.59,7.38,14.1	8	Constant	NA	8	-1.53004	0.04944
WM1799_SKIN	WM1799	AZD0530	ABL	.0025,.0080,.025,.080,.25,.80,2.53,8	-16,-8.0,13.5,-3.3,1.85,-11,-18,-24	7.99,12.0,14.2,24.1,5.35,13.5,1.26,4.67	8	Constant	NA	8	-13.5004	1.2506
WM2664_SKIN	WM-266-4	AZD0530	ABL	.0025,.0080,.025,.080,.25,.80,2.53,8	-1.8,4.78,-3.5,-1.5,-1.7,12.8,-5.4,6.82	12.0,1.76,16.3,4.75,.52,4.26,.35,1.37	8	Constant	NA	8	2.65043	0
WM793_SKIN	WM-793	AZD0530	ABL	.0025,.0080,.025,.080,.25,.80,2.53,8	-2.2,-48,-1.6,7.39,4.00,-9.2,-21,-25	17.9,26.8,11.7,5.89,16.9,29.9,19.7,4.39	8	Constant	NA	8	-8.88761	0.8811
WM88_SKIN	WM-88	AZD0530	ABL	.0025,.0080,.025,.080,.25,.80,2.53,8	-1.8,-4.4,-9.4,5.56,-.79,-6.0,-5.6,-9.3	14.9,5.09,3.45,8.51,6.55,5.15,13.1,1.45	8	Constant	NA	8	-6.1461	0.5142
WM983B_SKIN	WM-983B	AZD0530	ABL	.0025,.0080,.025,.080,.25,.80,2.53,8	-8.0,2.53,6.53,-5.1,-15,-28,-45,-59	11.4,17.1,23.3,1.32,16.4,23.6,18.1,14.2	8	Sigmoid	1.09596	3.32686	-58.3965	2.4621
YKG1_CENTRAL_NERVOUS_SYSTEM	YKG1	AZD0530	ABL	.0025,.0080,.025,.080,.25,.80,2.53,8	-18,-11,-8.3,-17,-31,-38,-38,-35	4.36,5.68,14.8,7.69,4.74,2.16,3.68,5.85	8	Sigmoid	0.163291	8	-36.9259	1.6499
ZR751_BREAST	ZR-75-1	AZD0530	ABL	.0025,.0080,.025,.080,.25,.80,2.53,8	59.9,-30,3.29,-24,18.0,-10,11.3,-39	14.4,11.3,11.6,24.8,28.2,2.07,16.8,2.62	8	Linear	NA	8	-36.411	1.1688
ZR7530_BREAST	ZR-75-30	AZD0530	ABL	.0025,.0080,.025,.080,.25,.80,2.53,8	-.76,19.7,7.49,14.2,19.8,28.2,-2.8,-6.2	19.3,24.5,9.11,9.15,13.3,19.5,.26,50.8	8	Constant	NA	8	11.5361	0
1321N1_CENTRAL_NERVOUS_SYSTEM	1321N1	AZD6244	MEK	.0025,.0080,.025,.080,.25,.80,2.53,8	-20,-17,-.96,-5.0,-2.4,-6.2,-18,-19	10.9,1.57,3.53,8.15,1.08,8.40,13.2,2.58	8	Constant	NA	8	-11.1201	0.1247
22RV1_PROSTATE	22Rv1	AZD6244	MEK	.0025,.0080,.025,.080,.25,.80,2.53,8	-4.1,-23,-42,-38,-38,-36,-53,-50	7.52,6.97,1.61,1.97,5.42,17.4,8.51,6.70	8	Sigmoid	6.3746	8	-46.7564	2.8096
42MGBA_CENTRAL_NERVOUS_SYSTEM	42-MG-BA	AZD6244	MEK	.0025,.0080,.025,.080,.25,.80,2.53,8	15.2,-22,3.55,-35,13.3,-21,.28,-38	7.66,2.67,14.4,1.29,15.9,28.6,6.06,17.6	8	Constant	NA	8	-4.90686	1.3092
5637_URINARY_TRACT	5637	AZD6244	MEK	.0025,.0080,.025,.080,.25,.80,2.53,8	3.83,-4.1,9.06,-4.3,-4.0,-1.3,-16,-35	.92,6.27,14.8,6.08,7.30,10.9,4.44,11.2	8	Sigmoid	2.74706	8	-34.8976	0.5872
639V_URINARY_TRACT	639-V	AZD6244	MEK	.0025,.0080,.025,.080,.25,.80,2.53,8	.84,-3.0,-1.8,-11,-28,-35,-35,-36	14.3,4.40,5.24,11.6,8.67,2.42,7.37,6.04	8	Sigmoid	0.131616	8	-35.4941	1.1495
697_HAEMATOPOIETIC_AND_LYMPHOID_TISSUE	697	AZD6244	MEK	.0025,.0080,.025,.080,.25,.80,2.53,8	-15,-19,-6.8,-8.0,-23,-33,-34,-31	5.37,2.79,21.8,8.95,14.4,4.44,2.78,4.17	8	Constant	NA	8	-21.2991	2.5412
769P_KIDNEY	769-P	AZD6244	MEK	.0025,.0080,.025,.080,.25,.80,2.53,8	-18,-.068,-11,1.55,-13,-7.3,-35,-42	9.35,4.86,16.5,5.56,1.98,5.64,3.93,5.15	8	Sigmoid	1.87626	8	-41.8226	0.6281
786O_KIDNEY	786-O	AZD6244	MEK	.0025,.0080,.025,.080,.25,.80,2.53,8	-6.7,3.03,-12,-8.8,-11,-6.7,-13,-12	3.45,3.99,1.84,.51,6.44,4.83,.94,.30	8	Constant	NA	8	-9.52643	0.3118
8305C_THYROID	8305C	AZD6244	MEK	.0025,.0080,.025,.080,.25,.80,2.53,8	-6.6,.49,-21,-13,-41,-43,-40,-40	6.69,1.56,7.98,10.6,4.27,2.76,5.19,3.67	8	Sigmoid	0.108339	8	-41.3262	2.4031
8505C_THYROID	8505C	AZD6244	MEK	.0025,.0080,.025,.080,.25,.80,2.53,8	-6.3,-.62,-7.3,-1.4,-30,-40,-51,-48	13.0,2.02,8.46,3.68,7.36,10.4,4.92,.026	8	Sigmoid	0.232874	8	-47.797	1.5453
8MGBA_CENTRAL_NERVOUS_SYSTEM	8-MG-BA	AZD6244	MEK	.0025,.0080,.025,.080,.25,.80,2.53,8	-11,1.82,11.3,14.1,21.8,2.61,1.02,2.19	24.5,1.54,3.93,17.3,3.41,14.5,5.84,11.1	8	Constant	NA	8	4.88573	0.1191
A172_CENTRAL_NERVOUS_SYSTEM	A172	AZD6244	MEK	.0025,.0080,.025,.080,.25,.80,2.53,8	-6.3,-.70,-.54,-1.3,-12,-8.1,-7.6,-16	2.60,13.4,7.45,5.86,3.58,5.59,4.22,.99	8	Constant	NA	8	-6.78635	0.2375
A204_SOFT_TISSUE	A-204	AZD6244	MEK	.0025,.0080,.025,.080,.25,.80,2.53,8	-6.4,6.63,-11,3.21,-2.6,-5.0,-7.0,-18	.16,3.90,8.23,4.83,6.08,2.11,6.97,17.1	8	Constant	NA	8	-5.75505	0.117
A2058_SKIN	A2058	AZD6244	MEK	.0025,.0080,.025,.080,.25,.80,2.53,8	-5.9,-7.9,-7.6,-8.5,-27,-38,-51,-50	.89,4.47,11.7,5.69,5.36,2.55,4.87,1.22	8	Sigmoid	0.346551	5.03647	-50.5791	1.8154
A253_SALIVARY_GLAND	A-253	AZD6244	MEK	.0025,.0080,.025,.080,.25,.80,2.53,8	-1.7,-8.7,-.60,-2.2,-16,-18,-41,-48	.14,2.08,3.80,3.16,5.19,2.88,3.20,2.99	8	Sigmoid	1.22686	8	-48.8052	1.548
A2780_OVARY	A2780	AZD6244	MEK	.0025,.0080,.025,.080,.25,.80,2.53,8	-16,-15,-15,-11,-37,-39,-62,-71	3.91,14.1,13.1,14.7,9.30,8.58,2.49,1.33	8	Sigmoid	1.16451	1.57962	-70.3579	2.5348
A375_SKIN	A-375	AZD6244	MEK	.0025,.0080,.025,.080,.25,.80,2.53,8	-3.5,-3.2,-10,-39,-71,-74,-77,-75	6.75,6.26,3.17,2.73,1.64,.21,1.75,.78	8	Sigmoid	0.0814318	0.106831	-75.8016	3.2996
A549_LUNG	A549	AZD6244	MEK	.0025,.0080,.025,.080,.25,.80,2.53,8	-2.8,-9.9,-5.5,-16,-28,-43,-46,-74	3.48,.85,0,1.71,4.11,2.93,1.68,.27	8	Sigmoid	8.68062	2.1221	-72.3433	1.8637
A673_BONE	A-673	AZD6244	MEK	.0025,.0080,.025,.080,.25,.80,2.53,8	-8.2,-15,-15,-11,-14,-22,-26,-25	20.0,3.21,18.3,15.2,4.60,12.7,4.85,3.28	8	Constant	NA	8	-19.3771	1.3769
ACHN_KIDNEY	ACHN	AZD6244	MEK	.0025,.0080,.025,.080,.25,.80,2.53,8	-9.9,-6.8,-2.4,-11,-14,-21,-30,-36	1.94,.92,6.76,5.51,3.09,10.5,2.88,2.54	8	Sigmoid	0.888495	8	-35.6656	0.6881
ALLSIL_HAEMATOPOIETIC_AND_LYMPHOID_TISSUE	ALL-SIL	AZD6244	MEK	.0025,.0080,.025,.080,.25,.80,2.53,8	-6.2,-4.7,-2.8,1.37,-15,-15,-35,-34	8.09,18.0,10.9,10.5,1.80,16.1,3.34,5.68	8	Sigmoid	0.379501	8	-35.0555	1.2336
AMO1_HAEMATOPOIETIC_AND_LYMPHOID_TISSUE	AMO-1	AZD6244	MEK	.0025,.0080,.025,.080,.25,.80,2.53,8	-11,-5.8,-21,-13,-17,-21,-32,-42	17.1,16.2,17.4,15.9,4.74,10.4,7.31,7.31	8	Sigmoid	8.29663	8	-42.451	1.6147
AN3CA_ENDOMETRIUM	AN3 CA	AZD6244	MEK	.0025,.0080,.025,.080,.25,.80,2.53,8	-8.5,-7.9,1.49,-3.9,11.3,5.60,-12,-30	9.82,17.7,2.89,8.64,3.38,3.02,4.99,8.65	8	Sigmoid	2.69487	8	-30.2868	0.6207
ASPC1_PANCREAS	AsPC-1	AZD6244	MEK	.0025,.0080,.025,.080,.25,.80,2.53,8	-20,-7.3,-27,-3.2,-41,-44,-59,-77	21.7,5.06,6.65,5.74,8.38,3.19,1.74,2.82	8	Sigmoid	2.14157	1.27158	-72.3153	2.1312
AU565_BREAST	AU565	AZD6244	MEK	.0080,.025,.080,.25,.80,2.53,8	-2.5,-4.2,5.97,10.8,15.4,11.3,12.4	9.86,12.8,7.65,11.6,15.6,11.4,3.05	7	Constant	NA	8	4.66737	0.09979
AZ521_STOMACH	AZ-521	AZD6244	MEK	.0025,.0080,.025,.080,.25,.80,2.53,8	.80,-23,-5.0,-9.2,-24,-14,-33,-31	16.4,16.1,8.43,3.22,6.77,20.3,4.53,4.83	8	Constant	NA	8	-15.6789	1.531
BCPAP_THYROID	B-CPAP	AZD6244	MEK	.0025,.0080,.025,.080,.25,.80,2.53,8	-2.5,-3.0,-7.2,-13,-27,-28,-42,-44	2.76,2.37,.67,3.07,16.9,13.1,5.62,4.56	8	Sigmoid	0.310981	8	-44.4863	2.518
BDCM_HAEMATOPOIETIC_AND_LYMPHOID_TISSUE	BDCM	AZD6244	MEK	.0025,.0080,.025,.080,.25,.80,2.53,8	-23,4.86,-8.2,-12,-32,-51,-55,-48	4.58,1.41,1.91,28.1,10.3,5.31,.23,1.06	8	Sigmoid	0.240022	0.465061	-51.5765	1.4573
BFTC909_KIDNEY	BFTC-909	AZD6244	MEK	.0025,.0080,.025,.080,.25,.80,2.53,8	.27,-3.1,-8.9,-15,-8.0,-5.5,-16,-19	1.13,6.43,5.02,2.35,.41,4.33,.82,.35	8	Constant	NA	8	-8.29086	0.3552
BGC823_STOMACH	BGC-823	AZD6244	MEK	.0025,.0080,.025,.080,.25,.80,2.53,8	-13,2.18,-.90,18.2,-2.4,1.63,-16,.51	13.0,3.09,14.8,6.79,11.7,4.58,3.23,3.49	8	Constant	NA	8	-0.651617	0.1769
BL41_HAEMATOPOIETIC_AND_LYMPHOID_TISSUE	BL-41	AZD6244	MEK	.0025,.0080,.025,.080,.25,.80,2.53,8	-4.9,.049,-8.6,4.39,.29,9.78,-.70,5.78	5.37,6.89,1.48,8.61,3.54,3.98,7.13,6.08	8	Constant	NA	8	0.196136	0.05747
BL70_HAEMATOPOIETIC_AND_LYMPHOID_TISSUE	BL-70	AZD6244	MEK	.0025,.0080,.025,.080,.25,.80,2.53,8	-7.4,15.4,-.75,5.09,1.00,17.5,-11,-2.5	19.9,2.14,12.9,1.75,17.2,6.38,29.1,5.74	8	Constant	NA	8	6.07383	0.113
BT20_BREAST	BT-20	AZD6244	MEK	.0025,.0080,.025,.080,.25,.80,2.53,8	-5.3,-.28,10.9,6.74,11.5,-11,-1.3,-4.2	25.8,18.6,15.3,15.0,6.85,1.30,1.87,5.42	8	Constant	NA	8	-0.317551	0.01832
BT474_BREAST	BT-474	AZD6244	MEK	.0025,.0080,.025,.080,.25,.80,2.53,8	-5.7,-19,-11,-7.6,2.35,2.61,-4.6,.74	4.75,30.3,7.70,1.51,16.8,10.5,11.5,21.5	8	Constant	NA	8	-6.13422	0.1287
BT549_BREAST	BT-549	AZD6244	MEK	.0025,.0080,.025,.080,.25,.80,2.53,8	-.089,-18,9.51,-8.3,8.75,-15,-7.1,-9.6	3.80,1.00,13.6,8.94,5.27,1.59,20.5,13.3	8	Constant	NA	8	-2.474	0.2601
BXPC3_PANCREAS	BxPC-3	AZD6244	MEK	.0025,.0080,.025,.080,.25,.80,2.53,8	-24,4.79,-19,-3.0,-35,-39,-45,-58	7.12,15.0,26.9,8.85,5.25,.96,1.03,.61	8	Sigmoid	0.217092	8	-46.8859	1.9699
C2BBE1_LARGE_INTESTINE	C2BBe1	AZD6244	MEK	.0025,.0080,.025,.080,.25,.80,2.53,8	17.5,-13,-5.4,-8.0,-16,-51,-43,-53	16.3,13.9,29.0,6.28,23.0,2.50,10.6,1.52	8	Sigmoid	0.304834	8	-49.4207	1.6091
C32_SKIN	C32	AZD6244	MEK	.0025,.0080,.025,.080,.25,.80,2.53,8	1.50,-.77,8.98,-9.1,-26,-30,-67,-74	7.89,1.64,32.1,14.4,23.2,2.73,.036,5.37	8	Sigmoid	0.982823	1.36016	-74.7816	1.8523
C3A_LIVER	C3A	AZD6244	MEK	.0025,.0080,.025,.080,.25,.80,2.53,8	-3.4,-3.6,4.04,6.03,-36,-29,-37,-48	37.5,28.2,5.31,.16,2.88,15.6,14.5,6.66	8	Sigmoid	0.135001	8	-39.8807	1.5726
CAKI2_KIDNEY	Caki-2	AZD6244	MEK	.0025,.0080,.025,.080,.25,.80,2.53,8	-5.8,5.36,-8.6,3.02,-6.2,1.56,-25,-19	7.25,12.4,4.90,11.5,2.20,12.4,10.4,6.61	8	Constant	NA	8	-6.02563	1.2769
CAL12T_LUNG	CAL-12T	AZD6244	MEK	.0025,.0080,.025,.080,.25,.80,2.53,8	-11,-1.3,-19,-17,1.00,-24,-42,-66	6.31,4.60,9.76,3.37,1.12,9.01,9.79,.064	8	Sigmoid	2.36776	3.31757	-65.3918	1.2348
CAL27_UPPER_AERODIGESTIVE_TRACT	CAL 27	AZD6244	MEK	.0025,.0080,.025,.080,.25,.80,2.53,8	-4.6,-12,-12,-24,-45,-55,-64,-68	.74,6.38,1.62,1.87,3.07,1.53,4.84,.88	8	Sigmoid	0.172339	0.437977	-67.196	2.3452
CAL78_BONE	CAL-78	AZD6244	MEK	.0025,.0080,.025,.080,.25,.80,2.53,8	-11,3.53,15.7,12.2,8.89,-.55,-2.2,1.62	12.6,2.50,7.80,.79,2.60,10.1,7.22,3.27	8	Constant	NA	8	4.5007	0.149
CAL851_BREAST	CAL-85-1	AZD6244	MEK	.0025,.0080,.025,.080,.25,.80,2.53,8	-4.6,-6.9,-3.7,-17,-36,-34,-40,-67	5.12,13.0,6.89,17.6,3.78,.046,3.51,7.99	8	Sigmoid	8.4303	3.01428	-63.8167	1.7048
CALU1_LUNG	Calu-1	AZD6244	MEK	.0025,.0080,.025,.080,.25,.80,2.53,8	-3.8,-10,-15,-22,-34,-32,-39,-40	11.5,4.75,.016,1.05,2.16,.43,9.82,7.34	8	Sigmoid	0.0572502	8	-38.8962	1.6146
CALU3_LUNG	Calu-3	AZD6244	MEK	.0025,.0080,.025,.080,.25,.80,2.53,8	-20,-24,-12,-27,-24,-25,-32,-50	14.1,7.93,6.56,0,21.8,4.74,13.6,18.0	8	Sigmoid	8.61995	8	-49.1544	2.3689
CALU6_LUNG	Calu-6	AZD6244	MEK	.0025,.0080,.025,.080,.25,.80,2.53,8	-11,10.5,1.88,11.4,-17,-31,-45,-58	14.4,5.65,2.30,25.4,1.43,12.9,5.41,10.5	8	Sigmoid	0.754195	3.66403	-56.579	1.5986
CAMA1_BREAST	CAMA-1	AZD6244	MEK	.0025,.0080,.025,.080,.25,.80,2.53,8	-7.7,-1.5,-6.8,-9.4,-7.2,3.55,-9.8,-1.5	.12,6.50,8.49,5.91,1.59,4.67,4.40,8.69	8	Constant	NA	8	-6.48679	0.06316
CAPAN2_PANCREAS	Capan-2	AZD6244	MEK	.0025,.0080,.025,.080,.25,.80,2.53,8	-4.5,3.22,-10,-4.1,-41,-47,-56,-51	43.1,16.7,14.1,27.9,17.2,10.5,15.7,6.85	8	Sigmoid	0.24321	0.503728	-51.1885	1.5237
CAS1_CENTRAL_NERVOUS_SYSTEM	CAS-1	AZD6244	MEK	.0025,.0080,.025,.080,.25,.80,2.53,8	-5.1,-.64,-8.2,-4.8,2.08,-4.5,-5.8,-19	4.42,1.57,1.62,11.4,7.38,3.07,1.34,1.80	8	Constant	NA	8	-5.73457	0.103
CCK81_LARGE_INTESTINE	CCK-81	AZD6244	MEK	.0025,.0080,.025,.080,.25,.80,2.53,8	12.0,11.1,-17,-31,5.39,-49,-41,-55	38.2,46.1,6.45,18.9,18.4,4.90,11.1,21.9	8	Constant	NA	8	-20.4279	2.0146
CHL1_SKIN	CHL-1	AZD6244	MEK	.0025,.0080,.025,.080,.25,.80,2.53,8	-13,-3.0,-1.6,.80,-9.1,-2.3,-5.0,-14	5.79,1.32,9.51,4.56,4.02,3.44,9.55,6.92	8	Constant	NA	8	-5.50947	0.7278
CHP212_AUTONOMIC_GANGLIA	CHP-212	AZD6244	MEK	.0025,.0080,.025,.080,.25,.80,2.53,8	-27,-29,-71,-79,-83,-84,-89,-90	5.43,20.0,1.35,7.18,1.77,4.62,3.23,6.05	8	Sigmoid	0.013875	0.0115463	-86.2088	5.5723
CI1_HAEMATOPOIETIC_AND_LYMPHOID_TISSUE	CI-1	AZD6244	MEK	.0025,.0080,.025,.080,.25,.80,2.53,8	32.5,19.1,23.9,5.64,-21,42.1,-39,24.5	49.2,2.66,50.3,60.0,11.5,22.0,2.42,9.40	8	Constant	NA	8	17.7859	0.5656
CMK86_HAEMATOPOIETIC_AND_LYMPHOID_TISSUE	CMK-86	AZD6244	MEK	.0025,.0080,.025,.080,.25,.80,2.53,8	-4.1,-13,-15,-8.0,-16,-11,-12,-23	10.4,6.51,8.76,3.03,4.79,16.3,11.7,5.84	8	Constant	NA	8	-16.8747	1.5946
COLO201_LARGE_INTESTINE	COLO 201	AZD6244	MEK	.0025,.0080,.025,.080,.25,.80,2.53,8	-5.7,.25,-27,-42,-76,-82,-91,-96	.44,11.9,2.10,10.8,2.46,4.21,3.54,1.97	8	Sigmoid	0.070625	0.076591	-94.181	4.1926
COLO205_LARGE_INTESTINE	COLO 205	AZD6244	MEK	.0025,.0080,.025,.080,.25,.80,2.53,8	-11,-24,-27,-72,-84,-89,-92,-94	9.84,.88,4.47,3.09,3.00,.30,.45,1.88	8	Sigmoid	0.0561817	0.0493892	-90.705	4.57
COLO320_LARGE_INTESTINE	COLO-320	AZD6244	MEK	.0025,.0080,.025,.080,.25,.80,2.53,8	-4.5,4.34,2.07,-.95,5.20,2.87,3.29,-1.3	3.98,.42,8.95,9.41,.53,1.00,.92,1.20	8	Constant	NA	8	3.10703	0.02962
COLO677_LUNG	COLO-677	AZD6244	MEK	.0025,.0080,.025,.080,.25,.80,2.53,8	2.94,14.0,-12,-3.7,-37,-42,-43,-41	6.55,8.02,12.7,3.91,4.21,8.86,12.7,11.3	8	Sigmoid	0.132811	8	-42.1053	1.7055
COLO678_LARGE_INTESTINE	COLO-678	AZD6244	MEK	.0025,.0080,.025,.080,.25,.80,2.53,8	13.2,7.98,-22,-15,-29,-34,-46,-49	23.7,5.10,4.21,8.04,3.07,3.58,4.07,.95	8	Sigmoid	7.24357	8	-49.4154	1.8733
COLO679_SKIN	COLO-679	AZD6244	MEK	.0025,.0080,.025,.080,.25,.80,2.53,8	-12,4.59,-12,-40,-63,-73,-73,-80	16.2,7.30,14.8,4.43,.19,.40,1.63,.41	8	Sigmoid	0.07185	0.123343	-76.4272	3.3142
COLO699_LUNG	COLO-699	AZD6244	MEK	.0025,.0080,.025,.080,.25,.80,2.53,8	-2.9,10.7,-14,-11,-2.7,-13,-5.2,-18	23.3,9.25,.67,1.77,1.70,7.16,2.13,1.31	8	Constant	NA	8	-8.7649	0.3814
COLO741_SKIN	COLO 741	AZD6244	MEK	.0025,.0080,.025,.080,.25,.80,2.53,8	-.24,25.2,-22,-14,-12,-34,-53,-65	21.9,5.38,2.22,4.30,8.10,9.35,1.05,2.02	8	Sigmoid	8.13826	2.67505	-66.0255	2.4876
CORL105_LUNG	COR-L105	AZD6244	MEK	.0025,.0080,.025,.080,.25,.80,2.53,8	-18,-30,-3.4,-1.0,.72,-21,-33,-49	16.7,15.6,26.1,8.30,28.5,4.03,20.0,5.97	8	Linear	NA	8	-48.0574	1.1293
CORL23_LUNG	COR-L23	AZD6244	MEK	.0025,.0080,.025,.080,.25,.80,2.53,8	-1.3,-4.9,-4.3,-.68,.72,2.25,.86,-5.1	1.41,2.31,3.00,2.41,2.23,8.76,3.77,5.75	8	Constant	NA	8	-1.82697	0.02408
COV318_OVARY	COV318	AZD6244	MEK	.0025,.0080,.025,.080,.25,.80,2.53,8	-8.4,9.09,3.67,8.76,8.05,4.39,3.69,5.99	.34,7.64,8.17,17.5,21.2,8.50,3.08,17.7	8	Constant	NA	8	2.81912	0.07562
COV504_OVARY	COV504	AZD6244	MEK	.0025,.0080,.025,.080,.25,.80,2.53,8	-15,2.18,-8.3,.33,-6.7,-18,-19,-28	11.6,15.9,17.8,12.0,.67,12.2,21.4,6.75	8	Constant	NA	8	-8.05175	0.1949
DAOY_CENTRAL_NERVOUS_SYSTEM	Daoy	AZD6244	MEK	.0025,.0080,.025,.080,.25,.80,2.53,8	-9.7,-.22,-5.2,-7.5,2.87,1.29,-14,-11	1.83,15.2,16.2,35.0,6.73,14.5,16.5,16.7	8	Constant	NA	8	-5.5351	0.3316
DBTRG05MG_CENTRAL_NERVOUS_SYSTEM	DBTRG-05MG	AZD6244	MEK	.0025,.0080,.025,.080,.25,.80,2.53,8	-6.9,-2.1,-21,-33,-52,-52,-53,-51	3.64,6.04,16.0,6.16,12.9,11.4,17.5,9.23	8	Sigmoid	0.0544826	0.329752	-52.9456	3.1418
DEL_HAEMATOPOIETIC_AND_LYMPHOID_TISSUE	DEL	AZD6244	MEK	.0025,.0080,.025,.080,.25,.80,2.53,8	-6.0,-2.1,-10,-4.7,-17,-16,-5.9,-14	14.6,1.51,14.3,1.40,6.84,14.4,20.1,17.4	8	Constant	NA	8	-6.03648	1.4402
DETROIT562_UPPER_AERODIGESTIVE_TRACT	Detroit 562	AZD6244	MEK	.0025,.0080,.025,.080,.25,.80,2.53,8	-2.2,-4.8,-6.0,-11,-6.7,-21,-37,-20	.75,12.9,11.5,4.70,9.43,3.90,9.31,6.00	8	Sigmoid	0.700737	8	-28.4233	1.0097
DKMG_CENTRAL_NERVOUS_SYSTEM	DK-MG	AZD6244	MEK	.0025,.0080,.025,.080,.25,.80,2.53,8	1.37,-2.1,-16,-17,-18,-19,-34,-32	8.74,2.29,3.08,3.23,1.64,2.63,2.00,4.76	8	Sigmoid	0.0402579	8	-31.7711	1.1426
DMS114_LUNG	DMS 114	AZD6244	MEK	.0025,.0080,.025,.080,.25,.80,2.53,8	7.10,-1.1,-7.5,-12,-5.6,-13,-8.3,-5.7	5.90,8.37,3.90,8.45,.039,9.29,.057,7.84	8	Constant	NA	8	-6.63848	0.7486
DOHH2_HAEMATOPOIETIC_AND_LYMPHOID_TISSUE	DOHH-2	AZD6244	MEK	.0025,.0080,.025,.080,.25,.80,2.53,8	-10,1.13,14.9,-4.5,-24,42.3,-4.3,28.2	1.30,1.20,32.4,28.6,8.87,57.2,6.26,32.0	8	Constant	NA	8	0.0803301	0.1338
DOV13_OVARY	DOV13	AZD6244	MEK	.0025,.0080,.025,.080,.25,.80,2.53,8	-3.2,2.47,-4.7,-1.1,-5.7,-3.2,3.04,4.21	13.3,14.7,11.2,19.8,13.9,17.7,10.9,18.9	8	Constant	NA	8	-0.759366	0.2239
DU145_PROSTATE	DU 145	AZD6244	MEK	.0025,.0080,.025,.080,.25,.80,2.53,8	-3.7,-5.9,-13,-.010,-16,-13,-13,-27	4.05,5.70,15.1,.77,.59,0,4.63,4.17	8	Sigmoid	8.52818	8	-25.8411	0.864
DV90_LUNG	DV-90	AZD6244	MEK	.0025,.0080,.025,.080,.25,.80,2.53,8	-25,-2.6,-6.5,-45,-39,-44,-70,-77	.64,71.6,43.6,18.5,11.7,25.7,9.34,3.22	8	Sigmoid	1.3957	1.04005	-76.9609	3.5067
EB1_HAEMATOPOIETIC_AND_LYMPHOID_TISSUE	EB1	AZD6244	MEK	.0025,.0080,.025,.080,.25,.80,2.53,8	7.54,17.9,26.6,42.1,53.4,16.5,9.62,6.72	6.78,13.5,6.17,47.8,3.21,27.3,32.9,3.59	8	Constant	NA	8	17.2886	0
EB2_HAEMATOPOIETIC_AND_LYMPHOID_TISSUE	EB2	AZD6244	MEK	.0025,.0080,.025,.080,.25,.80,2.53,8	-.13,8.18,11.2,11.0,11.2,15.8,23.3,17.2	6.45,12.9,2.70,2.62,13.2,34.5,.50,2.36	8	Constant	NA	8	12.8331	0.003172
EBC1_LUNG	EBC-1	AZD6244	MEK	.0025,.0080,.025,.080,.25,.80,2.53,8	-6.7,-.64,-4.3,-11,-29,-45,-75,-88	1.03,.34,17.1,1.71,6.08,9.16,.0027,.69	8	Sigmoid	0.703031	0.738455	-87.6216	2.6304
EFE184_ENDOMETRIUM	EFE-184	AZD6244	MEK	.0025,.0080,.025,.080,.25,.80,2.53,8	-7.4,-4.2,-10,-7.6,-24,-20,-29,-28	6.11,9.02,1.13,18.7,3.51,18.2,4.17,7.46	8	Sigmoid	0.174795	8	-28.2758	1.1417
EFM19_BREAST	EFM-19	AZD6244	MEK	.0025,.0080,.025,.080,.25,.80,2.53,8	10.7,6.58,-8.8,5.79,.88,11.6,10.1,14.4	4.74,.26,15.9,11.5,20.5,13.5,10.6,13.7	8	Constant	NA	8	6.57956	0.0802
EFO21_OVARY	EFO-21	AZD6244	MEK	.0025,.0080,.025,.080,.25,.80,2.53,8	-18,-1.1,-9.2,.48,-16,-6.8,-22,-34	1.15,3.29,9.19,10.2,.20,8.35,3.34,10.7	8	Sigmoid	2.48458	8	-33.8133	0.8452
EFO27_OVARY	EFO-27	AZD6244	MEK	.0025,.0080,.025,.080,.25,.80,2.53,8	-2.5,3.54,.33,1.59,-1.9,-.33,-17,-32	7.36,.89,2.95,7.56,.34,8.72,5.51,3.72	8	Sigmoid	2.53523	8	-32.4178	0.3168
EM2_HAEMATOPOIETIC_AND_LYMPHOID_TISSUE	EM-2	AZD6244	MEK	.0025,.0080,.025,.080,.25,.80,2.53,8	-7.5,-26,-15,-34,-50,-57,-63,-74	26.2,6.16,8.91,7.81,3.00,3.05,2.71,2.84	8	Sigmoid	0.315507	0.383645	-71.3954	3.654
EN_ENDOMETRIUM	EN	AZD6244	MEK	.0025,.0080,.025,.080,.25,.80,2.53,8	-7.7,4.09,-6.3,-5.5,-7.2,2.09,-12,-5.6	.21,3.93,4.40,5.41,.36,6.00,3.33,1.85	8	Constant	NA	8	-6.91419	0.2629
ES2_OVARY	ES-2	AZD6244	MEK	.0025,.0080,.025,.080,.25,.80,2.53,8	-1.0,5.77,4.19,-.45,-37,-46,-58,-67	4.62,5.10,.15,1.93,4.86,4.05,3.28,.32	8	Sigmoid	0.238066	0.634662	-61.4666	1.9236
ESS1_ENDOMETRIUM	ESS-1	AZD6244	MEK	.0025,.0080,.025,.080,.25,.80,2.53,8	1.72,4.74,-4.8,-15,15.5,3.26,-5.4,-23	10.2,.27,.25,2.30,8.94,.20,6.44,.77	8	Sigmoid	8.53139	8	-23.3772	0.5129
F36P_HAEMATOPOIETIC_AND_LYMPHOID_TISSUE	F-36P	AZD6244	MEK	.0025,.0080,.025,.080,.25,.80,2.53,8	-26,-2.6,-26,-46,-48,-65,-60,-57	4.90,5.19,4.80,1.34,6.67,6.69,.45,8.21	8	Sigmoid	0.0508969	0.116801	-58.9465	3.2726
FADU_UPPER_AERODIGESTIVE_TRACT	FaDu	AZD6244	MEK	.0025,.0080,.025,.080,.25,.80,2.53,8	-6.4,-7.4,-14,-33,-33,-49,-52,-45	10.8,12.7,1.73,.85,14.8,3.32,7.63,.23	8	Sigmoid	0.0421815	8	-47.0567	2.4745
FU97_STOMACH	FU97	AZD6244	MEK	.0025,.0080,.025,.080,.25,.80,2.53,8	-.63,-4.2,8.63,-.97,-5.4,-25,-46,-52	4.16,20.8,1.13,4.45,21.6,11.7,15.3,3.41	8	Sigmoid	0.840692	4.3655	-52.3158	1.0491
FUOV1_OVARY	FU-OV-1	AZD6244	MEK	.0025,.0080,.025,.080,.25,.80,2.53,8	6.88,-22,-26,-21,-25,-35,-23,-37	5.19,17.0,13.3,2.85,2.70,10.1,9.46,11.6	8	Sigmoid	4.87273	8	-27.3513	1.8458
G361_SKIN	G-361	AZD6244	MEK	.0025,.0080,.025,.080,.25,.80,2.53,8	-21,-3.4,-2.1,3.04,-44,-57,-81,-79	13.1,8.88,21.5,.88,13.5,7.23,2.51,1.02	8	Sigmoid	0.321055	0.419003	-78.3983	2.7378
G401_SOFT_TISSUE	G-401	AZD6244	MEK	.0025,.0080,.025,.080,.25,.80,2.53,8	-16,-.31,-26,-12,-23,-10,-29,-30	14.7,3.35,6.22,7.94,.22,5.26,5.66,2.70	8	Constant	NA	8	-22.4673	1.9268
G402_SOFT_TISSUE	G-402	AZD6244	MEK	.0025,.0080,.025,.080,.25,.80,2.53,8	-4.3,2.16,-12,-11,-11,-13,-13,-8.7	16.5,5.57,33.0,8.27,16.4,3.00,13.0,2.81	8	Constant	NA	8	-8.66947	0.06311
GAMG_CENTRAL_NERVOUS_SYSTEM	GAMG	AZD6244	MEK	.0025,.0080,.025,.080,.25,.80,2.53,8	-16,3.79,-8.6,10.7,-6.9,3.45,6.85,-12	8.61,24.2,1.20,23.1,21.9,8.93,26.7,3.43	8	Constant	NA	8	-8.59707	0.2266
GB1_CENTRAL_NERVOUS_SYSTEM	GB-1	AZD6244	MEK	.0025,.0080,.025,.080,.25,.80,2.53,8	-5.9,12.8,5.58,-2.6,-4.0,-19,-17,-31	11.5,20.8,7.48,16.8,23.1,3.00,28.7,11.5	8	Sigmoid	0.586713	8	-29.8517	0.6831
GCIY_STOMACH	GCIY	AZD6244	MEK	.0025,.0080,.025,.080,.25,.80,2.53,8	-5.2,6.06,-1.7,-5.8,2.83,-5.3,2.81,-17	3.79,1.04,6.64,12.2,4.78,1.44,6.06,13.5	8	Constant	NA	8	-1.93248	0.06857
GCT_SOFT_TISSUE	GCT	AZD6244	MEK	.0025,.0080,.025,.080,.25,.80,2.53,8	24.0,-2.5,24.5,-11,-2.8,-41,-18,-40	.38,5.61,2.03,1.95,8.42,4.05,3.57,5.94	8	Sigmoid	0.15894	8	-34.462	1.3028
GI1_CENTRAL_NERVOUS_SYSTEM	GI-1	AZD6244	MEK	.0025,.0080,.025,.080,.25,.80,2.53,8	1.07,21.2,-9.1,-26,6.81,.73,-14,-21	17.2,16.2,2.38,3.71,8.99,11.1,8.44,3.50	8	Constant	NA	8	-7.85619	0.6094
GLC82_LUNG	GLC-82	AZD6244	MEK	.0025,.0080,.025,.080,.25,.80,2.53,8	2.91,-3.6,2.11,2.04,2.60,-4.7,-3.8,-18	21.2,18.5,9.01,12.8,4.61,4.11,7.29,18.4	8	Constant	NA	8	-2.91031	0.02837
GMS10_CENTRAL_NERVOUS_SYSTEM	GMS-10	AZD6244	MEK	.0025,.0080,.025,.080,.25,.80,2.53,8	-10,-4.2,-11,-4.3,-.60,2.78,-18,-11	7.08,22.2,8.31,11.1,5.27,8.57,1.44,26.9	8	Constant	NA	8	-5.72183	0.2219
GRANTA519_HAEMATOPOIETIC_AND_LYMPHOID_TISSUE	GRANTA-519	AZD6244	MEK	.0025,.0080,.025,.080,.25,.80,2.53,8	-4.4,8.24,-6.5,52.1,-19,1.41,-18,2.04	5.73,15.9,3.53,7.00,8.27,15.7,26.9,6.45	8	Constant	NA	8	-2.31622	0.5534
H4_CENTRAL_NERVOUS_SYSTEM	H4	AZD6244	MEK	.0025,.0080,.025,.080,.25,.80,2.53,8	-4.5,-1.1,-1.7,4.10,5.14,8.22,3.94,1.15	.013,3.48,2.84,1.08,1.31,1.55,2.39,.97	8	Constant	NA	8	2.06939	0.2843
HARA_LUNG	HARA	AZD6244	MEK	.0025,.0080,.025,.080,.25,.80,2.53,8	-16,-7.1,-3.3,2.78,-5.8,2.00,-3.7,-18	4.25,1.17,9.78,18.2,5.15,8.24,7.00,11.4	8	Constant	NA	8	-8.11949	0.2773
HCC1187_BREAST	HCC1187	AZD6244	MEK	.0025,.0080,.025,.080,.25,.80,2.53,8	-6.9,-14,10.2,-14,1.13,-14,-13,-23	3.00,10.9,3.62,2.13,24.4,.19,19.6,2.63	8	Constant	NA	8	-12.9725	0.4582
HCC1395_BREAST	HCC1395	AZD6244	MEK	.0025,.0080,.025,.080,.25,.80,2.53,8	6.92,23.1,-18,-22,8.98,-5.0,-.34,-21	21.0,1.70,2.73,14.5,10.2,.39,6.08,3.20	8	Constant	NA	8	-5.00377	0.6753
HCC1569_BREAST	HCC1569	AZD6244	MEK	.0025,.0080,.025,.080,.25,.80,2.53,8	-8.2,-.45,12.6,.34,-3.2,-11,2.76,-9.9	6.97,22.1,3.80,4.32,.53,1.94,2.91,3.63	8	Constant	NA	8	-3.20845	0
HCC15_LUNG	HCC-15	AZD6244	MEK	.0025,.0080,.025,.080,.25,.80,2.53,8	-5.2,9.62,-5.0,7.42,-23,-13,-35,-39	30.1,6.70,16.5,4.53,12.6,11.5,22.0,3.61	8	Sigmoid	8.14773	8	-39.7807	1.4084
HCC1806_BREAST	HCC1806	AZD6244	MEK	.0025,.0080,.025,.080,.25,.80,2.53,8	-.32,-5.3,-14,-19,-29,-34,-48,-38	5.62,7.88,11.3,8.95,11.6,21.3,.29,7.97	8	Sigmoid	0.0874402	8	-43.2356	1.6198
HCC1954_BREAST	HCC1954	AZD6244	MEK	.0025,.0080,.025,.080,.25,.80,2.53,8	-5.9,2.20,-12,4.56,-18,-12,-21,-32	.76,9.6e-4,34.2,2.21,7.20,5.86,.42,6.05	8	Constant	NA	8	-10.6374	0.9032
HCC2935_LUNG	HCC2935	AZD6244	MEK	.0025,.0080,.025,.080,.25,.80,2.53,8	-4.6,-2.8,-14,2.70,-22,-18,-38,-33	37.7,31.2,10.5,6.95,6.07,21.5,9.11,6.76	8	Constant	NA	8	-22.457	0.7347
HCC4006_LUNG	HCC4006	AZD6244	MEK	.0025,.0080,.025,.080,.25,.80,2.53,8	-9.5,14.8,5.48,3.05,.59,-3.1,-19,-38	6.78,3.27,3.14,6.48,4.03,6.13,3.41,11.2	8	Sigmoid	4.11807	8	-37.9243	0.1997
HCC44_LUNG	HCC-44	AZD6244	MEK	.0025,.0080,.025,.080,.25,.80,2.53,8	-7.2,-3.1,-6.6,-7.5,-7.9,-5.8,-14,-28	6.59,11.6,3.04,11.2,4.32,12.3,8.48,13.2	8	Sigmoid	2.86683	8	-27.2342	0.7028
HCC56_LARGE_INTESTINE	HCC-56	AZD6244	MEK	.0025,.0080,.025,.080,.25,.80,2.53,8	-6.5,-16,-15,-33,-66,-81,-80,-87	6.59,16.6,6.41,4.84,5.38,8.84,1.92,2.44	8	Sigmoid	0.124425	0.141208	-84.3341	3.7803
HCC70_BREAST	HCC70	AZD6244	MEK	.0025,.0080,.025,.080,.25,.80,2.53,8	-16,-9.0,3.64,-16,-19,-19,-7.7,-35	14.6,10.2,7.70,11.4,26.1,27.4,47.3,29.3	8	Sigmoid	0.125415	8	-46.6636	1.2257
HCC78_LUNG	HCC-78	AZD6244	MEK	.0025,.0080,.025,.080,.25,.80,2.53,8	-4.4,3.84,.80,-6.7,-7.5,-5.1,-13,-10	9.36,5.58,4.06,4.44,7.24,7.47,1.44,14.1	8	Constant	NA	8	-3.19057	0.1545
HCC827_LUNG	HCC827	AZD6244	MEK	.0025,.0080,.025,.080,.25,.80,2.53,8	-5.1,32.5,-7.0,25.7,30.0,9.49,-.97,6.60	8.66,34.0,2.92,16.2,56.1,36.5,.86,7.03	8	Constant	NA	8	1.28973	0
HCT116_LARGE_INTESTINE	HCT 116	AZD6244	MEK	.0025,.0080,.025,.080,.25,.80,2.53,8	-10,-6.9,7.19,-6.2,-25,-13,-52,-69	12.3,18.7,13.3,30.7,33.4,15.9,25.7,10.8	8	Linear	NA	0.518958	-70.1703	1.9489
HCT15_LARGE_INTESTINE	HCT-15	AZD6244	MEK	.0025,.0080,.025,.080,.25,.80,2.53,8	-12,9.34,-6.8e-4,-10,-9.5,-10,-8.7,-17	3.47,1.20,14.6,2.06,1.15,5.96,11.6,3.61	8	Constant	NA	8	-9.87304	0.6149
HDMYZ_HAEMATOPOIETIC_AND_LYMPHOID_TISSUE	HD-MY-Z	AZD6244	MEK	.0025,.0080,.025,.080,.25,.80,2.53,8	-19,-13,-13,-26,-51,-62,-73,-81	14.2,4.55,2.50,5.40,1.16,1.44,1.28,.52	8	Sigmoid	0.245952	0.312553	-79.0125	2.7557
HDQP1_BREAST	HDQ-P1	AZD6244	MEK	.0025,.0080,.025,.080,.25,.80,2.53,8	-13,-13,-3.3,-12,-26,-16,-43,-38	5.57,7.35,9.25,19.7,3.74,11.5,11.2,9.14	8	Sigmoid	0.743071	8	-39.959	1.4415
HEC151_ENDOMETRIUM	HEC-151	AZD6244	MEK	.0025,.0080,.025,.080,.25,.80,2.53,8	-15,-27,-32,-29,-48,-45,-65,-62	9.00,5.04,13.9,6.77,13.1,3.50,13.0,5.91	8	Sigmoid	1.46314	0.881319	-64.0105	3.233
HEC1A_ENDOMETRIUM	HEC-1-A	AZD6244	MEK	.0025,.0080,.025,.080,.25,.80,2.53,8	.79,-5.9,6.62,-15,-5.6,-15,-.29,-37	1.28,22.1,16.6,32.8,26.6,5.72,2.37,16.0	8	Constant	NA	8	-3.16794	1.0471
HEC1B_ENDOMETRIUM	HEC-1-B	AZD6244	MEK	.0025,.0080,.025,.080,.25,.80,2.53,8	-11,-8.7,-30,-42,-48,-45,-47,-48	10.0,6.76,2.06,11.4,4.68,16.3,5.42,7.72	8	Sigmoid	0.0238427	8	-47.0025	2.2178
HEC251_ENDOMETRIUM	HEC-251	AZD6244	MEK	.0025,.0080,.025,.080,.25,.80,2.53,8	-30,-14,-12,-22,-44,-6.3,-17,-25	4.76,2.55,23.1,12.6,14.8,2.71,14.0,5.33	8	Constant	NA	8	-23.8511	1.3455
HEC265_ENDOMETRIUM	HEC-265	AZD6244	MEK	.0025,.0080,.025,.080,.25,.80,2.53,8	-4.1,2.63,.17,12.3,12.0,21.0,5.90,17.6	15.4,9.25,9.34,2.71,5.98,3.02,2.68,10.7	8	Constant	NA	8	8.39312	0.07603
HEC59_ENDOMETRIUM	HEC-59	AZD6244	MEK	.0025,.0080,.025,.080,.25,.80,2.53,8	-5.4,9.59,3.41,16.8,-7.8,-6.8,-8.6,-15	10.7,7.83,2.42,5.04,4.32,11.9,6.65,3.07	8	Constant	NA	8	-1.47578	0.03026
HEC6_ENDOMETRIUM	HEC-6	AZD6244	MEK	.0025,.0080,.025,.080,.25,.80,2.53,8	22.5,18.5,35.5,4.50,14.4,-1.8,17.8,-15	44.4,2.21,14.1,21.6,52.6,22.1,85.5,7.46	8	Constant	NA	8	14.9777	0.3154
HEL9217_HAEMATOPOIETIC_AND_LYMPHOID_TISSUE	HEL 92.1.7	AZD6244	MEK	.0025,.0080,.025,.080,.25,.80,2.53,8	-7.0,-11,.64,-3.6,2.59,3.73,-5.8,-19	.88,28.1,5.23,11.0,.86,17.9,1.91,3.27	8	Constant	NA	8	-5.48205	0.6032
HEP3B217_LIVER	Hep 3B2.1-7	AZD6244	MEK	.0025,.0080,.025,.080,.25,.80,2.53,8	-18,9.05,-5.1,13.1,.063,-2.2,-28,-68	.63,26.1,.072,12.7,3.05,.73,.93,2.48	8	Sigmoid	2.78983	3.37525	-67.8716	1.026
HEPG2_LIVER	Hep G2	AZD6244	MEK	.0025,.0080,.025,.080,.25,.80,2.53,8	-4.2,-19,-7.8,-40,-52,-54,-72,-70	3.16,6.00,30.3,8.78,6.96,1.26,6.06,4.39	8	Sigmoid	0.00298507	0.24895	-71.2667	3.0232
HEYA8_OVARY	Hey-A8	AZD6244	MEK	.0025,.0080,.025,.080,.25,.80,2.53,8	-3.1,-.82,-7.7,-6.4,-22,-25,-35,-51	5.34,4.79,7.93,8.28,4.30,4.79,2.80,.61	8	Sigmoid	8.38739	7.45758	-50.9915	0.9399
HGC27_STOMACH	HGC-27	AZD6244	MEK	.0025,.0080,.025,.080,.25,.80,2.53,8	-7.0,-7.3,-.64,-.86,-.19,-1.8,7.64,6.35	3.00,1.14,.27,4.93,1.11,.27,4.90,3.12	8	Constant	NA	8	-0.873211	0.08234
HH_HAEMATOPOIETIC_AND_LYMPHOID_TISSUE	HH	AZD6244	MEK	.0025,.0080,.025,.080,.25,.80,2.53,8	18.1,.79,2.25,-.15,-18,.59,-10,14.1	19.3,18.5,13.6,2.66,12.6,16.0,8.57,7.49	8	Constant	NA	8	-0.154027	0.8535
HLE_LIVER	HLE	AZD6244	MEK	.0025,.0080,.025,.080,.25,.80,2.53,8	-13,-11,-8.5,-1.5,-8.6,-4.6,-6.1,-16	8.29,4.63,1.28,3.82,1.46,.65,4.14,2.20	8	Constant	NA	8	-7.6572	0.3451
HLF_LIVER	HLF	AZD6244	MEK	.0025,.0080,.025,.080,.25,.80,2.53,8	-19,-10,-9.5,-2.4,-9.8,-13,-16,-17	6.46,.70,15.1,7.11,14.5,4.42,10.6,7.41	8	Constant	NA	8	-11.3779	1.1747
HMC18_BREAST	HMC-1-8	AZD6244	MEK	.0025,.0080,.025,.080,.25,.80,2.53,8	-20,-12,-18,-34,-51,-57,-63,-68	.083,1.93,2.99,2.40,.65,.28,.0049,3.66	8	Sigmoid	0.127403	0.254362	-64.5619	2.9909
HMCB_SKIN	HMCB	AZD6244	MEK	.0025,.0080,.025,.080,.25,.80,2.53,8	-1.6,-4.2,.15,-2.7,-11,-11,-9.3,-29	1.40,1.74,4.08,4.81,.96,.12,4.55,8.85	8	Sigmoid	8.88048	8	-27.8745	0.4484
HOS_BONE	HOS	AZD6244	MEK	.0025,.0080,.025,.080,.25,.80,2.53,8	.029,20.5,.40,24.2,-12,3.58,-6.4,-14	2.20,31.9,2.51,2.69,8.54,2.14,5.58,13.3	8	Constant	NA	8	-1.01631	0.3858
HPAC_PANCREAS	HPAC	AZD6244	MEK	.0025,.0080,.025,.080,.25,.80,2.53,8	-21,-15,-2.8,16.0,-37,-32,-71,-54	38.5,19.4,28.3,31.6,.85,4.63,5.48,17.7	8	Linear	NA	2.17791	-62.803	2.1314
HPAFII_PANCREAS	HPAF-II	AZD6244	MEK	.0025,.0080,.025,.080,.25,.80,2.53,8	15.2,-4.3,-16,8.72,-10,-46,-46,-57	5.46,11.0,2.26,26.8,17.0,32.9,9.65,.72	8	Linear	NA	3.95935	-56.3387	2.0653
HS229T_LUNG	Hs 229.T	AZD6244	MEK	.0025,.0080,.025,.080,.25,.80,2.53,8	-8.3,-1.4,-.97,2.34,-2.3,-4.1,-12,-31	5.48,5.60,9.55,8.39,3.97,13.6,3.92,.88	8	Sigmoid	4.24671	8	-30.5036	0.4344
HS294T_SKIN	Hs 294T	AZD6244	MEK	.0025,.0080,.025,.080,.25,.80,2.53,8	-1.3,2.83,2.01,5.82,-18,-21,-37,-35	4.86,16.3,4.45,9.22,3.26,6.19,1.91,.81	8	Sigmoid	0.342419	8	-36.2147	1.0543
HS578T_BREAST	Hs 578T	AZD6244	MEK	.0025,.0080,.025,.080,.25,.80,2.53,8	1.57,-8.4,-6.4,-5.9,-13,-10,-22,-18	5.42,1.99,14.1,7.89,3.32,4.05,5.99,3.98	8	Constant	NA	8	-10.8968	0.2979
HS683_CENTRAL_NERVOUS_SYSTEM	Hs 683	AZD6244	MEK	.0025,.0080,.025,.080,.25,.80,2.53,8	-3.7,-2.5,-7.1,.23,-5.5,-5.7,-9.1,-7.4	5.33,8.38,2.67,14.2,7.62,3.16,8.20,7.58	8	Constant	NA	8	-3.52778	0.4306
HS695T_SKIN	Hs 695T	AZD6244	MEK	.0025,.0080,.025,.080,.25,.80,2.53,8	-18,-2.9,9.15,1.86,-11,-32,-44,-49	31.5,7.33,16.7,1.82,2.37,4.25,1.62,.94	8	Sigmoid	0.518637	8	-48.3859	1.5491
HS729_SOFT_TISSUE	Hs 729	AZD6244	MEK	.0025,.0080,.025,.080,.25,.80,2.53,8	-3.4,13.1,-1.0,-6.4,6.62,3.05,-14,-16	1.56,12.7,1.18,10.3,7.63,5.20,1.63,9.08	8	Constant	NA	8	-1.11584	0.5233
HS739T_BREAST	Hs 739.T	AZD6244	MEK	.0025,.0080,.025,.080,.25,.80,2.53,8	11.1,2.19,-2.0,-12,-.99,4.71,.32,-7.2	12.6,2.75,3.88,5.45,11.8,9.90,3.44,17.6	8	Constant	NA	8	0.448699	0.3088
HS746T_STOMACH	Hs 746T	AZD6244	MEK	.0025,.0080,.025,.080,.25,.80,2.53,8	-6.9,-16,-2.9,-15,-16,-33,-29,-51	19.6,7.81,18.3,2.38,1.42,10.1,.60,.75	8	Sigmoid	8.85974	8	-49.9983	1.5266
HS766T_PANCREAS	Hs 766T	AZD6244	MEK	.0025,.0080,.025,.080,.25,.80,2.53,8	-14,-26,-37,-32,-49,-54,-53,-54	4.14,1.53,3.86,3.12,.94,2.20,4.84,15.5	8	Sigmoid	7.11121	0.6578	-56.4989	2.7227
HS840T_UPPER_AERODIGESTIVE_TRACT	Hs 840.T	AZD6244	MEK	.0025,.0080,.025,.080,.25,.80,2.53,8	1.02,.89,.66,-12,-13,-13,-16,-28	7.01,.44,3.31,6.12,3.26,1.53,3.53,4.03	8	Sigmoid	8.02721	8	-24.8384	0.6889
HS852T_SKIN	Hs 852.T	AZD6244	MEK	.0025,.0080,.025,.080,.25,.80,2.53,8	2.46,3.91,.87,-14,-30,-29,-30,-47	6.74,11.4,5.95,7.71,.38,3.42,4.08,7.41	8	Sigmoid	0.0941729	8	-35.7545	1.3702
HS895T_SKIN	Hs 895.T	AZD6244	MEK	.0025,.0080,.025,.080,.25,.80,2.53,8	-1.9,.44,5.38,-8.0,1.56,1.30,-21,-25	.48,39.6,8.71,6.83,.90,27.8,5.54,16.3	8	Constant	NA	8	-2.8382	0.4916
HS936T_SKIN	Hs 936.T	AZD6244	MEK	.0025,.0080,.025,.080,.25,.80,2.53,8	-2.6,.61,-8.3,-20,-51,-66,-78,-80	.55,8.64,4.43,1.70,.18,1.38,2.28,2.43	8	Sigmoid	0.182332	0.272241	-79.4587	2.825
HS939T_SKIN	Hs 939.T	AZD6244	MEK	.0025,.0080,.025,.080,.25,.80,2.53,8	10.5,-1.9,9.06,-33,-38,-54,-58,-71	5.32,9.23,7.87,5.24,2.83,4.16,5.05,4.51	8	Sigmoid	0.129028	0.494375	-65.7525	2.5274
HS944T_SKIN	Hs 944.T	AZD6244	MEK	.0025,.0080,.025,.080,.25,.80,2.53,8	-8.0,-4.2,-7.8,-22,-32,-47,-57,-68	6.46,4.62,7.80,1.28,.55,6.81,2.29,1.01	8	Sigmoid	0.528259	1.17605	-67.3306	2.5552
HSC2_UPPER_AERODIGESTIVE_TRACT	HSC-2	AZD6244	MEK	.0025,.0080,.025,.080,.25,.80,2.53,8	-4.8,.48,1.05,3.88,8.06,6.87,8.44,-.70	6.07,8.39,4.45,1.84,6.11,.29,6.66,.78	8	Constant	NA	8	3.99179	0.0567
HT1080_SOFT_TISSUE	HT-1080	AZD6244	MEK	.0025,.0080,.025,.080,.25,.80,2.53,8	-3.7,-4.1,-.64,-8.2,-35,-47,-52,-59	.74,3.56,4.00,2.49,3.46,1.76,3.69,1.49	8	Sigmoid	0.210678	0.739374	-54.3738	1.8734
HT1197_URINARY_TRACT	HT-1197	AZD6244	MEK	.0025,.0080,.025,.080,.25,.80,2.53,8	-5.9,-13,-1.3,-9.9,-19,-31,-37,-42	3.49,8.43,4.65,4.89,1.34,.28,3.16,10.2	8	Sigmoid	0.33553	8	-38.4481	1.1711
HT1376_URINARY_TRACT	HT-1376	AZD6244	MEK	.0025,.0080,.025,.080,.25,.80,2.53,8	-1.1,-6.8,2.42,-16,-21,-20,-11,-15	7.62,20.9,3.52,7.62,10.4,23.3,.90,6.46	8	Constant	NA	8	-10.7426	0.7726
HT144_SKIN	HT-144	AZD6244	MEK	.0025,.0080,.025,.080,.25,.80,2.53,8	1.58,-5.9,-18,-30,-44,-57,-70,-71	10.7,1.95,9.43,8.54,10.0,6.38,4.11,2.14	8	Sigmoid	0.109943	0.373916	-72.634	2.8194
HT29_LARGE_INTESTINE	HT-29	AZD6244	MEK	.0025,.0080,.025,.080,.25,.80,2.53,8	-59,-13,-21,-46,-68,-73,-77,-77	.26,7.45,1.84,14.6,.62,2.56,.10,3.23	8	Sigmoid	0.0750151	0.0975652	-76.1705	4.148
HT_HAEMATOPOIETIC_AND_LYMPHOID_TISSUE	HT	AZD6244	MEK	.0025,.0080,.025,.080,.25,.80,2.53,8	6.60,-8.5,11.5,-20,-25,-21,-8.6,-9.9	10.7,9.97,28.0,5.77,.66,7.15,4.01,2.78	8	Constant	NA	8	-11.5236	1.5451
HUCCT1_BILIARY_TRACT	HuCCT1	AZD6244	MEK	.0025,.0080,.025,.080,.25,.80,2.53,8	1.38,-5.0,-7.1,-17,-25,-29,-36,-39	.94,5.58,5.37,6.82,2.58,9.54,.85,9.20	8	Sigmoid	0.109219	8	-38.6952	1.4631
HUH1_LIVER	huH-1	AZD6244	MEK	.0025,.0080,.025,.080,.25,.80,2.53,8	-8.0,-13,3.03,-.25,1.71,-3.7,-8.4,-28	32.4,21.6,.46,8.98,7.63,8.08,3.45,14.9	8	Constant	NA	8	-4.74707	0.1214
HUPT3_PANCREAS	HUP-T3	AZD6244	MEK	.0025,.0080,.025,.080,.25,.80,2.53,8	-5.0,-.24,-2.6,-13,-33,-40,-46,-55	7.48,8.42,2.83,5.58,9.09,11.7,11.1,1.94	8	Sigmoid	0.224168	1.91564	-53.1498	1.6739
HUPT4_PANCREAS	HUP-T4	AZD6244	MEK	.0025,.0080,.025,.080,.25,.80,2.53,8	-1.9,4.16,.31,-16,-42,-55,-54,-81	21.6,28.8,22.5,23.5,20.9,5.58,5.84,2.61	8	Linear	NA	0.355979	-80.2518	2.1476
HUT78_HAEMATOPOIETIC_AND_LYMPHOID_TISSUE	HuT 78	AZD6244	MEK	.0025,.0080,.025,.080,.25,.80,2.53,8	-13,-15,-25,-56,-66,-69,-88,-88	18.1,26.2,3.19,12.8,25.4,4.38,2.04,1.89	8	Sigmoid	0.0744283	0.0915576	-87.2419	4.2205
IALM_LUNG	IA-LM	AZD6244	MEK	.0025,.0080,.025,.080,.25,.80,2.53,8	6.12,4.20,-8.2,-7.1,7.69,11.1,-2.5,15.0	5.59,15.8,29.6,25.5,30.1,43.6,25.5,29.0	8	Constant	NA	8	6.11996	0.1423
IGR37_SKIN	IGR-37	AZD6244	MEK	.0025,.0080,.025,.080,.25,.80,2.53,8	-33,-3.4,-20,-25,-57,-61,-77,-71	6.32,2.30,4.78,7.93,1.01,2.19,3.52,.017	8	Sigmoid	0.165572	0.21325	-71.5142	3.6362
IGR39_SKIN	IGR-39	AZD6244	MEK	.0025,.0080,.025,.080,.25,.80,2.53,8	-4.9,11.5,-8.7,3.48,-19,-6.1,-24,-29	10.1,2.53,8.68,8.46,.48,14.1,13.0,.78	8	Sigmoid	2.69218	8	-28.924	0.575
IGROV1_OVARY	IGROV1	AZD6244	MEK	.0025,.0080,.025,.080,.25,.80,2.53,8	-3.3,-5.2,-1.2,-5.2,-7.1,-19,-21,-36	3.80,2.63,5.56,4.78,2.37,6.97,1.11,8.82	8	Sigmoid	8.15874	8	-35.118	0.6622
IM95_STOMACH	IM95	AZD6244	MEK	.0025,.0080,.025,.080,.25,.80,2.53,8	-16,3.61,-60,-20,-56,-59,-73,-65	6.36,14.7,8.94,29.7,5.12,24.3,15.2,24.8	8	Linear	NA	0.746988	-69.3928	4.5529
IMR32_AUTONOMIC_GANGLIA	IMR-32	AZD6244	MEK	.0025,.0080,.025,.080,.25,.80,2.53,8	-9.4,25.2,-2.6,-13,-8.1,-3.1,-17,-8.4	12.9,26.2,9.55,3.47,20.8,7.20,22.2,3.68	8	Constant	NA	8	-6.96773	0.192
IPC298_SKIN	IPC-298	AZD6244	MEK	.0025,.0080,.025,.080,.25,.80,2.53,8	-7.4,-9.7,-25,-51,-74,-79,-81,-85	7.29,3.56,.64,.039,3.52,.98,.89,.79	8	Sigmoid	0.0595874	0.0749614	-82.6733	3.8036
ISHIKAWAHERAKLIO02ER_ENDOMETRIUM	Ishikawa (Heraklio) 02 ER-	AZD6244	MEK	.0025,.0080,.025,.080,.25,.80,2.53,8	5.83,21.7,-40,-20,13.0,1.85,-19,-21	20.4,28.2,.20,6.44,25.6,13.9,25.4,4.19	8	Constant	NA	8	-7.58214	1.2402
ISTMES1_PLEURA	IST-MES1	AZD6244	MEK	.0025,.0080,.025,.080,.25,.80,2.53,8	-12,-5.5,8.68,9.42,-27,-5.9,-2.3,7.72	1.04,4.67,16.4,9.23,2.55,8.95,12.8,9.73	8	Constant	NA	8	-2.33303	0.4444
ISTMES2_PLEURA	IST-MES2	AZD6244	MEK	.0025,.0080,.025,.080,.25,.80,2.53,8	12.8,-1.4,-6.5,20.5,10.1,11.6,4.18,-11	15.0,7.22,6.51,1.50,13.2,1.51,3.05,7.66	8	Constant	NA	8	3.08735	0.2557
J82_URINARY_TRACT	J82	AZD6244	MEK	.0025,.0080,.025,.080,.25,.80,2.53,8	-15,-8.6,5.22,-7.6,-14,-18,-7.5,-21	5.16,7.87,3.80,15.2,11.9,4.24,6.84,6.97	8	Constant	NA	8	-12.9278	0.8117
JHH2_LIVER	JHH-2	AZD6244	MEK	.0025,.0080,.025,.080,.25,.80,2.53,8	-19,-3.3,-19,-8.7,-18,-9.9,-8.0,-22	12.5,3.43,1.10,5.20,9.53,13.6,3.85,1.89	8	Constant	NA	8	-11.7012	0.3716
JHH4_LIVER	JHH-4	AZD6244	MEK	.0025,.0080,.025,.080,.25,.80,2.53,8	-8.2,-1.2,-13,13.3,2.04,19.9,-14,-50	3.93,15.9,.32,13.9,5.83,9.99,2.89,3.07	8	Sigmoid	3.0324	8	-49.7089	0.9964
JHH5_LIVER	JHH-5	AZD6244	MEK	.0025,.0080,.025,.080,.25,.80,2.53,8	-7.6,-4.6,-4.7,15.5,-12,-24,-64,-76	6.54,8.68,6.31,1.91,35.7,30.4,27.0,1.68	8	Linear	NA	0.357131	-77.2391	1.1148
JHH6_LIVER	JHH-6	AZD6244	MEK	.0025,.0080,.025,.080,.25,.80,2.53,8	-15,-17,-8.6,-.51,-15,-6.0,-16,-3.4	14.1,2.91,3.44,2.84,9.78,4.05,7.78,11.8	8	Constant	NA	8	-9.70599	0
JHH7_LIVER	JHH-7	AZD6244	MEK	.0025,.0080,.025,.080,.25,.80,2.53,8	1.09,10.7,-8.7,-10,18.8,-15,-40,-56	1.36,.87,20.4,9.70,10.4,11.8,4.96,4.74	8	Sigmoid	1.50802	4.17087	-55.7352	1.5053
JHOS2_OVARY	JHOS-2	AZD6244	MEK	.0025,.0080,.025,.080,.25,.80,2.53,8	8.55,-18,-13,-12,-11,-11,-23,-45	46.8,17.7,23.5,27.0,4.71,11.8,9.67,6.90	8	Constant	NA	8	-17.9779	1.2776
JHOS4_OVARY	JHOS-4	AZD6244	MEK	.0025,.0080,.025,.080,.25,.80,2.53,8	1.21,9.74,-9.2,-3.5,-19,-12,-23,-16	9.88,3.54,24.9,15.3,17.9,3.81,14.4,4.71	8	Constant	NA	8	-11.4321	0.6264
JHUEM2_ENDOMETRIUM	JHUEM-2	AZD6244	MEK	.0025,.0080,.025,.080,.25,.80,2.53,8	15.8,-5.8,16.2,2.41,15.3,-1.1,-4.2,-14	15.6,5.58,2.61,2.29,11.6,14.4,10.6,10.7	8	Constant	NA	8	3.39195	0.1476
JM1_HAEMATOPOIETIC_AND_LYMPHOID_TISSUE	JM1	AZD6244	MEK	.0025,.0080,.025,.080,.25,.80,2.53,8	-7.4,-2.5,26.5,-16,16.7,-14,1.53,-28	7.05,16.7,17.9,6.07,.74,18.7,9.39,4.40	8	Constant	NA	8	-3.71925	0.1883
JMSU1_URINARY_TRACT	JMSU-1	AZD6244	MEK	.0025,.0080,.025,.080,.25,.80,2.53,8	5.56,-11,-7.9,-8.3,-18,-29,-32,-61	.26,10.8,3.38,15.6,5.42,11.2,2.05,.0053	8	Sigmoid	8.56443	5.11224	-58.4011	1.3179
JURKAT_HAEMATOPOIETIC_AND_LYMPHOID_TISSUE	JURKAT	AZD6244	MEK	.0025,.0080,.025,.080,.25,.80,2.53,8	-12,-2.6,6.49,9.36,-8.5,1.34,-11,-12	11.6,28.0,11.8,.28,5.90,2.46,6.54,.31	8	Constant	NA	8	-4.33111	1.273
JVM3_HAEMATOPOIETIC_AND_LYMPHOID_TISSUE	JVM-3	AZD6244	MEK	.0025,.0080,.025,.080,.25,.80,2.53,8	-18,-18,-29,-28,-42,-45,-43,-38	11.4,2.27,7.00,5.94,11.1,.084,5.86,1.42	8	Sigmoid	0.0529358	8	-41.9664	3.1872
K029AX_SKIN	K029AX	AZD6244	MEK	.0025,.0080,.025,.080,.25,.80,2.53,8	-7.1,-3.0,-7.9,-27,-46,-54,-60,-68	14.6,20.7,13.8,5.61,8.34,2.39,4.90,4.41	8	Sigmoid	0.151669	0.459148	-65.7012	2.493
KALS1_CENTRAL_NERVOUS_SYSTEM	KALS-1	AZD6244	MEK	.0025,.0080,.025,.080,.25,.80,2.53,8	6.70,-7.8,.76,-17,-17,-22,-29,-38	12.9,10.7,3.46,17.5,14.3,7.60,9.47,8.32	8	Sigmoid	8.23401	8	-37.4319	1.2031
KARPAS299_HAEMATOPOIETIC_AND_LYMPHOID_TISSUE	KARPAS-299	AZD6244	MEK	.0025,.0080,.025,.080,.25,.80,2.53,8	-11,8.16,-2.1,-8.6,-9.2,-14,-37,-42	6.23,3.46,2.00,8.98,23.4,2.27,14.2,8.39	8	Sigmoid	1.21071	8	-42.0101	0.7473
KARPAS422_HAEMATOPOIETIC_AND_LYMPHOID_TISSUE	KARPAS-422	AZD6244	MEK	.0025,.0080,.025,.080,.25,.80,2.53,8	12.8,-7.2,-17,-3.6,-9.2,-9.4,-9.5,-11	1.07,9.21,2.47,9.71,.59,14.8,11.5,.20	8	Sigmoid	0.00551109	8	-10.2979	0.7856
KARPAS620_HAEMATOPOIETIC_AND_LYMPHOID_TISSUE	KARPAS-620	AZD6244	MEK	.0025,.0080,.025,.080,.25,.80,2.53,8	-28,-21,-31,-48,-58,-64,-61,-63	14.8,22.4,4.83,2.23,7.88,1.96,4.19,14.4	8	Sigmoid	0.0654169	0.0922707	-62.4625	4.2428
KASUMI2_HAEMATOPOIETIC_AND_LYMPHOID_TISSUE	KASUMI-2	AZD6244	MEK	.0025,.0080,.025,.080,.25,.80,2.53,8	5.64,-4.7,-11,-18,-27,-40,-31,-33	1.08,6.50,15.9,10.1,9.48,40.7,.55,4.21	8	Sigmoid	7.22522	8	-32.2659	1.9695
KCIMOH1_PANCREAS	KCI-MOH1	AZD6244	MEK	.0025,.0080,.025,.080,.25,.80,2.53,8	-9.4,.73,-28,-19,-11,-28,-54,-61	11.4,2.85,4.59,3.28,1.21,6.36,10.5,5.13	8	Sigmoid	1.16485	1.94532	-60.6844	1.938
KCL22_HAEMATOPOIETIC_AND_LYMPHOID_TISSUE	KCL-22	AZD6244	MEK	.0025,.0080,.025,.080,.25,.80,2.53,8	1.34,-13,-12,-27,-40,-59,-64,-68	2.51,5.57,17.6,4.67,4.31,4.53,9.70,3.34	8	Sigmoid	0.141708	0.482572	-69.5347	3.1959
KE39_STOMACH	KE-39	AZD6244	MEK	.0025,.0080,.025,.080,.25,.80,2.53,8	-8.0,-17,-5.9,-22,-11,-12,-19,-37	11.0,2.71,9.85,8.56,.68,22.2,9.12,9.60	8	Constant	NA	8	-15.4456	0.3826
KE97_HAEMATOPOIETIC_AND_LYMPHOID_TISSUE	KE-97	AZD6244	MEK	.0025,.0080,.025,.080,.25,.80,2.53,8	-3.7,-1.6,-6.3,-1.0,-9.7,-7.4,-6.9,-9.8	7.86,7.85,8.39,6.07,5.80,18.4,10.2,10.5	8	Constant	NA	8	-6.39957	0.4438
KELLY_AUTONOMIC_GANGLIA	KELLY	AZD6244	MEK	.0025,.0080,.025,.080,.25,.80,2.53,8	-7.7,10.0,-22,34.2,-23,-12,-14,11.3	6.15,36.3,4.26,14.4,7.14,33.4,14.1,30.0	8	Constant	NA	8	-10.2362	0.4287
KG1_HAEMATOPOIETIC_AND_LYMPHOID_TISSUE	KG-1	AZD6244	MEK	.0025,.0080,.025,.080,.25,.80,2.53,8	3.64,-12,17.9,-9.4,-7.1,-40,-49,-70	5.40,30.1,10.9,3.17,26.9,2.93,27.6,12.6	8	Sigmoid	0.597614	1.40292	-69.4347	1.3541
KHM1B_HAEMATOPOIETIC_AND_LYMPHOID_TISSUE	KHM-1B	AZD6244	MEK	.0025,.0080,.025,.080,.25,.80,2.53,8	-13,.26,-24,-11,-45,-39,-37,-40	5.26,14.8,14.1,20.4,8.23,1.02,3.88,19.5	8	Sigmoid	0.082826	8	-39.7595	2.674
KLE_ENDOMETRIUM	KLE	AZD6244	MEK	.0025,.0080,.025,.080,.25,.80,2.53,8	11.1,12.7,11.7,5.74,.56,2.13,-2.8,-20	29.0,12.7,15.6,17.8,10.0,.53,18.6,6.14	8	Constant	NA	8	2.132	0.406
KMBC2_URINARY_TRACT	KMBC-2	AZD6244	MEK	.0025,.0080,.025,.080,.25,.80,2.53,8	-3.8,-.0033,3.93,-7.2,-11,-22,-39,-54	3.46,1.28,.40,3.95,9.30,11.7,5.07,19.6	8	Sigmoid	1.65379	6.08321	-52.7184	1.2196
KMM1_HAEMATOPOIETIC_AND_LYMPHOID_TISSUE	KMM-1	AZD6244	MEK	.0025,.0080,.025,.080,.25,.80,2.53,8	2.81,-5.5,-5.4,-27,-25,-36,-42,-46	12.7,27.4,10.8,.032,.050,6.74,4.74,2.94	8	Sigmoid	0.0612459	8	-45.6171	2.0524
KMRC1_KIDNEY	KMRC-1	AZD6244	MEK	.0025,.0080,.025,.080,.25,.80,2.53,8	-16,6.38,-13,1.49,-25,-9.8,-27,-20	13.7,3.40,1.30,7.63,12.8,1.44,1.82,3.31	8	Constant	NA	8	-12.9973	0.703
KMRC2_KIDNEY	KMRC-2	AZD6244	MEK	.0025,.0080,.025,.080,.25,.80,2.53,8	-2.4,14.9,-8.2,-4.2,-11,-5.6,-4.4,-15	12.2,0,16.0,8.06,.22,6.81,2.40,4.59	8	Constant	NA	8	-9.58064	0.5113
KMS11_HAEMATOPOIETIC_AND_LYMPHOID_TISSUE	KMS-11	AZD6244	MEK	.0025,.0080,.025,.080,.25,.80,2.53,8	1.84,3.49,-2.6,6.87,-13,-20,-3.5,18.2	5.93,2.20,16.4,10.4,.73,22.0,10.3,18.8	8	Constant	NA	8	0.996015	1.1922
KMS12BM_HAEMATOPOIETIC_AND_LYMPHOID_TISSUE	KMS-12-BM	AZD6244	MEK	.0025,.0080,.025,.080,.25,.80,2.53,8	-16,16.3,-12,-24,-7.2,-1.4,-15,-19	29.6,34.1,6.34,14.9,12.9,23.8,7.76,28.2	8	Constant	NA	8	-12.0376	1.3018
KMS26_HAEMATOPOIETIC_AND_LYMPHOID_TISSUE	KMS-26	AZD6244	MEK	.0025,.0080,.025,.080,.25,.80,2.53,8	2.21,-5.5,-16,-5.8,-18,-21,-26,-24	14.1,16.6,5.72,8.54,12.5,13.8,3.51,22.2	8	Constant	NA	8	-12.1106	0.708
KMS34_HAEMATOPOIETIC_AND_LYMPHOID_TISSUE	KMS-34	AZD6244	MEK	.0025,.0080,.025,.080,.25,.80,2.53,8	.84,.0020,12.5,4.63,-1.7,-23,8.28,1.63	0,0,0,0,0,0,0,0	8	Constant	NA	8	1.23187	0.7945
KNS42_CENTRAL_NERVOUS_SYSTEM	KNS-42	AZD6244	MEK	.0025,.0080,.025,.080,.25,.80,2.53,8	-17,-12,-19,8.70,1.47,2.72,-1.7,1.24	4.87,16.9,2.60,13.7,4.92,13.1,11.7,4.02	8	Constant	NA	8	-1.62179	0.9356
KNS60_CENTRAL_NERVOUS_SYSTEM	KNS-60	AZD6244	MEK	.0025,.0080,.025,.080,.25,.80,2.53,8	-3.9,-26,-10,-35,-6.1,-29,-12,-32	10.7,.31,7.93,3.03,9.26,4.41,12.9,13.0	8	Constant	NA	8	-22.0185	1.1826
KNS62_LUNG	KNS-62	AZD6244	MEK	.0025,.0080,.025,.080,.25,.80,2.53,8	-15,-5.7,-1.4,4.62,-16,-13,-44,-39	16.2,21.8,1.64,5.19,11.6,1.87,1.48,.59	8	Sigmoid	0.942772	8	-41.8851	1.1768
KNS81_CENTRAL_NERVOUS_SYSTEM	KNS-81	AZD6244	MEK	.0025,.0080,.025,.080,.25,.80,2.53,8	-9.5,-.64,.75,-2.3,-18,-11,-29,-24	16.7,2.21,9.72,.024,2.73,14.1,3.67,.82	8	Sigmoid	0.190898	8	-25.1697	1.062
KO52_HAEMATOPOIETIC_AND_LYMPHOID_TISSUE	KO52	AZD6244	MEK	.0025,.0080,.025,.080,.25,.80,2.53,8	-35,-41,-50,-56,-69,-66,-75,-73	5.36,5.68,5.19,8.31,.50,2.30,4.04,2.79	8	Sigmoid	0.0286872	0.0262352	-73.4941	5.0531
KP1NL_PANCREAS	KP-1NL	AZD6244	MEK	.0025,.0080,.025,.080,.25,.80,2.53,8	-3.5,-4.3,1.64,2.26,-4.6,-20,-18,-26	5.54,.64,5.67,13.8,5.84,2.12,3.19,.59	8	Sigmoid	0.475375	8	-22.5334	0.5918
KP1N_PANCREAS	KP-1N	AZD6244	MEK	.0025,.0080,.025,.080,.25,.80,2.53,8	-36,2.90,-28,2.85,-4.9,6.78,.22,-5.5	1.91,8.48,1.36,12.1,5.35,14.6,1.09,8.45	8	Constant	NA	8	-2.85104	0.602
KP2_PANCREAS	KP-2	AZD6244	MEK	.0025,.0080,.025,.080,.25,.80,2.53,8	-8.8,-6.1,-15,-24,-45,-54,-61,-59	7.06,5.69,7.81,6.18,8.37,6.38,5.62,7.93	8	Sigmoid	0.13646	0.41183	-59.8732	2.2262
KP3_PANCREAS	KP-3	AZD6244	MEK	.0025,.0080,.025,.080,.25,.80,2.53,8	-1.9,-.70,7.72,7.14,-.53,2.11,-6.2,-25	.26,4.61,1.37,12.8,2.99,7.41,1.03,5.33	8	Sigmoid	3.08797	8	-24.502	0.1945
KP4_PANCREAS	KP4	AZD6244	MEK	.0025,.0080,.025,.080,.25,.80,2.53,8	-26,-8.5,-8.2,-16,-26,-25,-26,-35	21.6,.85,6.27,2.03,3.42,15.3,6.65,3.52	8	Sigmoid	0.141189	8	-33.6587	1.0904
KPNSI9S_AUTONOMIC_GANGLIA	KP-N-SI9s	AZD6244	MEK	.0025,.0080,.025,.080,.25,.80,2.53,8	-3.6,4.24,-11,-9.3,-50,-56,-59,-62	8.62,.40,2.95,21.5,16.4,6.97,.96,2.59	8	Sigmoid	0.148042	0.272928	-59.6261	2.9897
KU812_HAEMATOPOIETIC_AND_LYMPHOID_TISSUE	KU812	AZD6244	MEK	.0025,.0080,.025,.080,.25,.80,2.53,8	-9.9,-11,1.90,-33,-58,-74,-84,-85	20.8,5.18,10.9,5.63,3.56,3.30,2.67,1.71	8	Sigmoid	0.140538	0.180799	-85.0256	3.3419
KURAMOCHI_OVARY	KURAMOCHI	AZD6244	MEK	.0025,.0080,.025,.080,.25,.80,2.53,8	-15,-19,-21,-4.1,-31,-17,-30,-16	1.30,7.73,.37,10.8,14.2,2.05,13.4,.43	8	Constant	NA	8	-17.6955	2.0402
KYM1_SOFT_TISSUE	KYM-1	AZD6244	MEK	.0025,.0080,.025,.080,.25,.80,2.53,8	-19,1.55,-5.7,5.15,10.8,-3.0,-19,-40	3.01,16.0,19.5,12.8,32.8,16.0,7.77,1.72	8	Sigmoid	2.67434	8	-39.7781	1.0501
KYSE140_OESOPHAGUS	KYSE-140	AZD6244	MEK	.025,.080,.25,.80,2.53,8	-3.0,8.80,-1.5,-8.6,-22,-28	5.04,18.2,4.98,10.8,2.75,8.30	6	Sigmoid	1.48847	8	-28.305	0.1921
KYSE150_OESOPHAGUS	KYSE-150	AZD6244	MEK	.0025,.0080,.025,.080,.25,.80,2.53,8	-8.5,7.18,-5.5,.032,-1.8,.96,-1.2,-5.5	3.97,14.0,3.98,7.23,2.75,7.24,21.4,12.0	8	Constant	NA	8	-3.22586	0.08227
KYSE180_OESOPHAGUS	KYSE-180	AZD6244	MEK	.0025,.0080,.025,.080,.25,.80,2.53,8	-21,-6.1,-3.0,2.60,2.14,2.99,-14,-8.5	14.0,1.58,4.96,9.40,10.9,6.37,3.80,4.22	8	Constant	NA	8	-5.42389	0.3191
KYSE30_OESOPHAGUS	KYSE-30	AZD6244	MEK	.0025,.0080,.025,.080,.25,.80,2.53,8	-11,-7.8,-24,-30,-44,-48,-60,-64	3.29,8.04,1.49,7.92,2.95,6.84,1.03,3.90	8	Sigmoid	0.141638	0.604181	-64.3026	3.1061
KYSE410_OESOPHAGUS	KYSE-410	AZD6244	MEK	.0025,.0080,.025,.080,.25,.80,2.53,8	2.80,-.010,-9.5,7.51,-9.0,-16,-22,-18	7.75,12.9,9.13,26.5,6.46,11.6,1.51,12.3	8	Constant	NA	8	-15.5083	0.4508
KYSE450_OESOPHAGUS	KYSE-450	AZD6244	MEK	.0025,.0080,.025,.080,.25,.80,2.53,8	-15,-25,5.62,-15,-20,-17,-29,-27	3.34,8.57,10.9,16.1,2.47,1.95,13.4,1.78	8	Constant	NA	8	-18.5654	1.2877
KYSE510_OESOPHAGUS	KYSE-510	AZD6244	MEK	.0025,.0080,.025,.080,.25,.80,2.53,8	3.76,-5.7,2.25,2.58,13.0,7.69,-4.8,-.36	13.6,4.97,9.68,12.5,2.46,6.61,9.31,7.85	8	Constant	NA	8	2.32957	0.2195
KYSE520_OESOPHAGUS	KYSE-520	AZD6244	MEK	.0025,.0080,.025,.080,.25,.80,2.53,8	-.79,2.93,-4.9,-13,-18,-17,-31,-38	.59,7.03,4.43,12.3,2.32,1.75,1.88,3.79	8	Sigmoid	8.03936	8	-38.3199	0.6335
KYSE70_OESOPHAGUS	KYSE-70	AZD6244	MEK	.0025,.0080,.025,.080,.25,.80,2.53,8	-4.0,-5.0,-27,-21,-21,-18,-35,-40	1.26,7.85,2.04,3.61,15.6,15.3,1.82,2.21	8	Sigmoid	7.88098	8	-37.0907	1.3876
L33_PANCREAS	L3.3	AZD6244	MEK	.0025,.0080,.025,.080,.25,.80,2.53,8	-8.4,-9.0,-7.0,-7.3,-13,-26,-29,-44	5.05,1.94,3.53,1.53,4.01,6.86,1.10,4.19	8	Sigmoid	2.5575	8	-43.2928	1.3015
L363_HAEMATOPOIETIC_AND_LYMPHOID_TISSUE	L-363	AZD6244	MEK	.0025,.0080,.025,.080,.25,.80,2.53,8	-1.2,-.78,-16,-12,-15,-12,-5.5,-12	17.5,4.05,12.7,7.53,9.88,8.85,22.1,11.9	8	Constant	NA	8	-7.98716	0.7485
L428_HAEMATOPOIETIC_AND_LYMPHOID_TISSUE	L-428	AZD6244	MEK	.0025,.0080,.025,.080,.25,.80,2.53,8	-9.9,5.58,4.96,9.23,4.94,4.52,4.42,1.69	17.7,5.01,12.8,4.66,11.0,10.5,15.3,9.15	8	Constant	NA	8	4.18122	0.4134
LC1SQSF_LUNG	LC-1/sq-SF	AZD6244	MEK	.0025,.0080,.025,.080,.25,.80,2.53,8	-17,-3.9,-6.2,-8.3,-2.3,-15,-33,-28	1.34,14.5,7.72,1.97,.32,6.81,.36,3.29	8	Sigmoid	0.945121	8	-30.5467	0.9039
LCLC103H_LUNG	LCLC-103H	AZD6244	MEK	.0025,.0080,.025,.080,.25,.80,2.53,8	3.86,9.60,5.00,-7.9,-1.9,-7.3,-8.2,-7.0	2.24,5.97,7.73,1.46,1.91,8.89,1.99,10.6	8	Constant	NA	8	-1.0176	0.5019
LN18_CENTRAL_NERVOUS_SYSTEM	LN-18	AZD6244	MEK	.0025,.0080,.025,.080,.25,.80,2.53,8	19.4,26.5,19.6,21.2,9.26,-9.8,23.4,-33	2.03,22.0,29.0,46.5,66.4,4.14,31.1,9.92	8	Constant	NA	8	7.21989	0.2497
LN229_CENTRAL_NERVOUS_SYSTEM	LN-229	AZD6244	MEK	.0025,.0080,.025,.080,.25,.80,2.53,8	-3.1,9.11,-9.2,.14,-27,-23,-29,-29	11.3,4.76,4.14,9.03,6.26,1.71,.99,4.88	8	Sigmoid	0.145131	8	-27.4894	1.1769
LOUNH91_LUNG	LOU-NH91	AZD6244	MEK	.0025,.0080,.025,.080,.25,.80,2.53,8	-10,-13,-20,22.6,9.29,1.88,2.93,-5.6	29.0,2.72,.24,9.25,.021,.91,1.13,.30	8	Constant	NA	8	1.72307	0.4429
LOXIMVI_SKIN	LOX IMVI	AZD6244	MEK	.0025,.0080,.025,.080,.25,.80,2.53,8	-4.4,-8.5,-4.6,-9.9,-40,-47,-51,-60	1.26,7.00,6.13,.55,3.90,4.83,.19,2.36	8	Sigmoid	0.172177	0.589702	-51.7247	2.4416
LP1_HAEMATOPOIETIC_AND_LYMPHOID_TISSUE	LP-1	AZD6244	MEK	.0025,.0080,.025,.080,.25,.80,2.53,8	-6.0,-24,-6.5,2.10,-3.0,-8.4,5.31,17.6	38.7,18.1,2.87,30.8,23.7,15.4,28.4,38.6	8	Constant	NA	8	-8.2805	1.3771
LS123_LARGE_INTESTINE	LS123	AZD6244	MEK	.0025,.0080,.025,.080,.25,.80,2.53,8	-4.9,-10,-1.3,-8.2,-26,-27,-35,-44	1.62,18.5,1.76,12.7,1.64,1.42,8.63,9.82	8	Sigmoid	0.359864	8	-41.24	1.76
LS411N_LARGE_INTESTINE	LS411N	AZD6244	MEK	.0025,.0080,.025,.080,.25,.80,2.53,8	-30,-13,-24,-36,-66,-79,-83,-86	15.4,11.8,18.9,4.25,7.67,6.03,1.21,3.93	8	Sigmoid	0.145424	0.139588	-84.6328	4.2582
LS513_LARGE_INTESTINE	LS513	AZD6244	MEK	.0025,.0080,.025,.080,.25,.80,2.53,8	-25,15.1,-18,-22,-24,-56,-84,-91	32.0,26.0,12.6,6.92,62.4,.63,6.82,2.35	8	Sigmoid	0.606965	0.436459	-93.1059	2.6515
LU99_LUNG	LU99	AZD6244	MEK	.0025,.0080,.025,.080,.25,.80,2.53,8	4.09,-8.9,13.0,-11,-23,-46,-51,-63	7.98,5.87,4.19,4.96,10.3,2.81,3.22,.43	8	Sigmoid	0.339528	1.27465	-59.8381	2.0438
LUDLU1_LUNG	LUDLU-1	AZD6244	MEK	.0025,.0080,.025,.080,.25,.80,2.53,8	13.9,-11,-20,-11,-12,-27,-7.7,-28	3.56,5.17,2.21,1.85,9.99,4.25,11.6,10.1	8	Sigmoid	0.00267189	8	-18.5691	1.1293
M059J	M059J	AZD6244	MEK	.0080,.025,.080,.25,.80,2.53,8	7.40,4.30,1.54,7.30,12.1,-1.7,14.7	10.9,2.50,12.2,.18,10.7,5.08,3.27	7	Constant	NA	8	6.57464	0
MALME3M_SKIN	Malme-3M	AZD6244	MEK	.0025,.0080,.025,.080,.25,.80,2.53,8	-11,-23,-33,-68,-88,-92,-94,-94	13.8,12.7,2.37,.80,1.92,2.56,.66,.13	8	Sigmoid	0.0524783	0.0461875	-93.9341	4.9654
MB157_BREAST	MB 157	AZD6244	MEK	.0025,.0080,.025,.080,.25,.80,2.53,8	-15,-2.5,-30,-9.6,-40,-23,-29,-33	15.4,11.1,1.40,8.16,6.54,9.84,4.56,1.42	8	Constant	NA	8	-27.6996	2.2122
MC116_HAEMATOPOIETIC_AND_LYMPHOID_TISSUE	MC116	AZD6244	MEK	.0025,.0080,.025,.080,.25,.80,2.53,8	3.73,20.6,4.59,24.2,.70,13.4,-.55,-9.7	2.73,12.8,1.46,2.72,4.19,2.23,10.9,16.1	8	Constant	NA	8	5.55426	0
MCAS_OVARY	MCAS	AZD6244	MEK	.0025,.0080,.025,.080,.25,.80,2.53,8	-3.3,6.21,-.53,-4.6,-11,-18,-28,-57	1.35,2.88,3.40,2.45,5.72,2.43,4.76,.52	8	Sigmoid	9.14639	6.324	-56.129	0.7299
MCF7_BREAST	MCF7	AZD6244	MEK	.0025,.0080,.025,.080,.25,.80,2.53,8	-24,.30,-54,10.4,-29,-24,-32,-2.5	37.0,18.4,31.3,26.5,23.5,11.8,10.3,15.3	8	Constant	NA	8	-14.4637	0.5816
MDAMB157_BREAST	MDA-MB-157	AZD6244	MEK	.0025,.0080,.025,.080,.25,.80,2.53,8	-5.0,-2.9,6.03,-3.9,-13,-5.8,-12,-17	16.7,14.6,3.95,12.9,5.28,9.93,31.1,1.70	8	Constant	NA	8	-10.8722	0.6353
MDAMB175VII_BREAST	MDA-MB-175-VII	AZD6244	MEK	.0025,.0080,.025,.080,.25,.80,2.53,8	-1.8,-1.3,-11,-.80,4.28,-7.0,-16,-29	10.8,6.12,13.7,2.31,1.43,.46,1.43,.21	8	Sigmoid	2.98481	8	-28.8573	0.7065
MDAMB415_BREAST	MDA-MB-415	AZD6244	MEK	.0025,.0080,.025,.080,.25,.80,2.53,8	-13,-2.3,-5.0,-9.9,-2.8,8.78,-12,1.21	15.5,.32,3.81,11.5,10.4,30.3,28.4,2.76	8	Constant	NA	8	-2.44992	0.3868
MDAMB435S_SKIN	MDA-MB-435S	AZD6244	MEK	.0025,.0080,.025,.080,.25,.80,2.53,8	-2.3,.48,-16,-30,-43,-56,-59,-66	.95,.82,1.56,.47,1.40,2.50,2.12,4.77	8	Sigmoid	0.0907127	0.421586	-64.1579	3.0278
MDAMB436_BREAST	MDA-MB-436	AZD6244	MEK	.0025,.0080,.025,.080,.25,.80,2.53,8	-9.1,4.03,-15,-3.0,-2.4,-7.8,-13,-21	.68,6.29,23.2,12.3,12.9,13.6,2.41,1.92	8	Constant	NA	8	-10.266	0.8398
MDAMB453_BREAST	MDA-MB-453	AZD6244	MEK	.0025,.0080,.025,.080,.25,.80,2.53,8	-8.0,-1.4,3.99,21.5,18.8,16.5,5.36,-14	6.60,6.46,15.1,4.29,1.99,12.8,13.2,2.24	8	Sigmoid	5.35343	8	-13.8382	0
MDAMB468_BREAST	MDA-MB-468	AZD6244	MEK	.0025,.0080,.025,.080,.25,.80,2.53,8	-9.9,21.2,-26,-9.0,-14,-.078,-24,-21	15.4,9.11,12.3,26.2,7.74,33.0,1.39,24.9	8	Constant	NA	8	-18.5392	0.9323
MEC1_HAEMATOPOIETIC_AND_LYMPHOID_TISSUE	MEC-1	AZD6244	MEK	.0025,.0080,.025,.080,.25,.80,2.53,8	5.71,-3.9,3.41,-11,-29,-7.0,-1.5,-20	9.63,13.8,37.2,2.29,9.35,18.0,.021,11.1	8	Constant	NA	8	-10.694	1.2882
MEG01_HAEMATOPOIETIC_AND_LYMPHOID_TISSUE	MEG-01	AZD6244	MEK	.0025,.0080,.025,.080,.25,.80,2.53,8	-9.2,-12,-3.9,-7.0,-6.5,-36,-53,-83	25.9,16.3,2.10,1.22,1.51,2.80,3.09,3.01	8	Sigmoid	3.47847	2.04152	-82.9001	1.6161
MELHO_SKIN	MEL-HO	AZD6244	MEK	.0025,.0080,.025,.080,.25,.80,2.53,8	6.70,-9.0,-.049,-39,-73,-82,-80,-86	2.87,3.58,5.14,4.35,1.84,.066,4.75,2.06	8	Sigmoid	0.0807646	0.108099	-83.2688	3.391
MESSA_SOFT_TISSUE	MES-SA	AZD6244	MEK	.0025,.0080,.025,.080,.25,.80,2.53,8	-.61,-4.7,-1.4,-4.0,-11,-9.7,-12,-16	2.17,2.85,9.73,7.65,.46,2.07,.98,.37	8	Constant	NA	8	-8.7027	0.4372
MEWO_SKIN	MeWo	AZD6244	MEK	.0025,.0080,.025,.080,.25,.80,2.53,8	36.2,1.32,2.70,17.8,-2.6,1.05,-11,-22	6.09,.92,25.3,18.1,10.7,8.81,21.6,15.9	8	Linear	NA	8	-22.3408	0.3584
MFE280_ENDOMETRIUM	MFE-280	AZD6244	MEK	.0025,.0080,.025,.080,.25,.80,2.53,8	-1.4,5.47,-2.3,5.64,15.5,3.75,-25,-34	5.22,27.3,8.51,6.66,5.22,11.8,9.91,5.93	8	Constant	NA	8	-9.25705	0.5816
MFE296_ENDOMETRIUM	MFE-296	AZD6244	MEK	.0025,.0080,.025,.080,.25,.80,2.53,8	-20,-16,2.95,3.69,13.4,15.1,.94,-7.5	.51,6.17,2.69,9.77,12.8,1.63,9.88,7.66	8	Constant	NA	8	-0.602542	0.314
MFE319_ENDOMETRIUM	MFE-319	AZD6244	MEK	.0025,.0080,.025,.080,.25,.80,2.53,8	-43,-8.7,-26,2.34,-36,-7.1,-20,-52	7.55,10.4,12.8,.79,9.13,14.4,3.85,4.71	8	Constant	NA	8	-19.9114	0.9563
MG63_BONE	MG-63	AZD6244	MEK	.0025,.0080,.025,.080,.25,.80,2.53,8	-4.0,3.62,-.96,5.67,7.40,14.1,1.08,-3.9	6.55,3.06,13.8,3.13,10.8,.78,3.09,1.32	8	Constant	NA	8	2.35957	0.2346
MHHES1_BONE	MHH-ES-1	AZD6244	MEK	.0025,.0080,.025,.080,.25,.80,2.53,8	-9.0,-12,-9.0,-3.3,-42,-49,-73,-88	8.22,2.18,19.3,4.95,1.13,7.96,2.26,1.06	8	Sigmoid	0.807588	0.715705	-87.1242	3.026
MIAPACA2_PANCREAS	MIA PaCa-2	AZD6244	MEK	.0025,.0080,.025,.080,.25,.80,2.53,8	-2.3,-1.3,-15,-23,-52,-62,-60,-71	3.31,4.24,2.99,2.44,2.47,3.37,1.22,8.67	8	Sigmoid	0.0917479	0.22503	-63.4608	2.824
MINO_HAEMATOPOIETIC_AND_LYMPHOID_TISSUE	Mino	AZD6244	MEK	.0025,.0080,.025,.080,.25,.80,2.53,8	-6.0,19.1,.82,.15,-18,-5.8,-21,-27	9.80,10.5,2.26,8.36,12.8,1.67,2.13,16.5	8	Sigmoid	2.83203	8	-27.492	0.2098
MJ_HAEMATOPOIETIC_AND_LYMPHOID_TISSUE	MJ	AZD6244	MEK	.0025,.0080,.025,.080,.25,.80,2.53,8	22.1,-5.7,-1.6,19.0,.14,8.61,-35,-20	41.0,7.54,1.89,8.27,3.79,20.5,7.18,36.3	8	Constant	NA	8	-1.53785	0.3342
MKN45_STOMACH	MKN-45	AZD6244	MEK	.0025,.0080,.025,.080,.25,.80,2.53,8	-7.9,5.92,1.66,11.8,-15,-39,-54,-68	2.34,5.05,15.7,2.28,6.99,7.39,.58,3.89	8	Sigmoid	0.624792	1.37521	-64.9211	1.5757
MKN74_STOMACH	MKN74	AZD6244	MEK	.0025,.0080,.025,.080,.25,.80,2.53,8	-12,2.90,2.70,10.6,2.15,-12,5.77,6.13	5.72,8.03,3.40,3.32,5.91,10.3,24.6,1.86	8	Constant	NA	8	2.66224	0.00429
MKN7_STOMACH	MKN7	AZD6244	MEK	.0025,.0080,.025,.080,.25,.80,2.53,8	-.74,25.5,-3.7,-5.2,4.80,19.9,-22,-4.7	5.86,22.2,5.10,15.4,.15,26.5,4.51,18.1	8	Constant	NA	8	2.67985	0.5792
MOGGCCM_CENTRAL_NERVOUS_SYSTEM	MOG-G-CCM	AZD6244	MEK	.0025,.0080,.025,.080,.25,.80,2.53,8	-8.0,.69,5.09,3.92,6.24,-35,-.52,-.75	5.29,2.95,1.87,3.99,4.44,54.4,5.33,13.7	8	Constant	NA	8	1.95901	0.2843
MOLP8_HAEMATOPOIETIC_AND_LYMPHOID_TISSUE	MOLP-8	AZD6244	MEK	.0025,.0080,.025,.080,.25,.80,2.53,8	-7.9,18.1,-1.4,-14,-47,-30,-37,-50	11.2,27.6,15.4,.21,13.5,24.1,12.0,4.54	8	Sigmoid	0.0981309	8	-44.2236	2.179
MOLT16_HAEMATOPOIETIC_AND_LYMPHOID_TISSUE	MOLT-16	AZD6244	MEK	.0025,.0080,.025,.080,.25,.80,2.53,8	-15,-8.0,-12,-2.1,5.75,-24,-17,24.3	1.62,13.5,7.94,23.4,9.74,.68,21.6,50.3	8	Constant	NA	8	-11.4623	1.4634
MONOMAC1_HAEMATOPOIETIC_AND_LYMPHOID_TISSUE	MONO-MAC-1	AZD6244	MEK	.0025,.0080,.025,.080,.25,.80,2.53,8	-7.0,-19,-36,-28,-29,-33,-23,-35	20.0,1.26,14.8,16.3,4.43,20.8,5.10,13.9	8	Constant	NA	8	-26.0409	2.892
MORCPR_LUNG	MOR/CPR	AZD6244	MEK	.0025,.0080,.025,.080,.25,.80,2.53,8	-2.1,-.47,7.90,3.33,1.64,-11,-29,-13	22.6,13.8,20.5,15.7,12.9,3.38,13.4,22.9	8	Constant	NA	8	-7.04504	0.1858
MPP89_PLEURA	MPP 89	AZD6244	MEK	.0025,.0080,.025,.080,.25,.80,2.53,8	12.9,-10.0,20.3,2.88,12.7,-9.8,17.0,.95	16.4,5.12,2.55,7.21,39.6,2.49,5.71,4.48	8	Constant	NA	8	2.98936	0.1261
MSTO211H_PLEURA	MSTO-211H	AZD6244	MEK	.0025,.0080,.025,.080,.25,.80,2.53,8	-.89,-11,-15,-14,-23,-28,-23,-41	5.35,10.3,3.09,5.29,6.84,9.51,5.01,10.7	8	Sigmoid	0.645253	8	-35.1417	1.2301
NCIH1048_LUNG	NCI-H1048	AZD6244	MEK	.0025,.0080,.025,.080,.25,.80,2.53,8	-22,-9.3,4.17,12.9,-11,-5.5,14.5,-7.6	2.83,4.83,8.03,34.2,1.22,32.0,10.6,9.24	8	Constant	NA	8	-8.01439	0.08808
NCIH1092_LUNG	NCI-H1092	AZD6244	MEK	.0025,.0080,.025,.080,.25,.80,2.53,8	-18,-13,11.3,15.2,-24,1.57,9.63,23.5	9.66,7.72,16.9,14.3,.99,3.22,11.8,32.0	8	Constant	NA	8	0.878485	0.4517
NCIH1155_LUNG	NCI-H1155	AZD6244	MEK	.0025,.0080,.025,.080,.25,.80,2.53,8	-22,-12,-12,-7.9,-16,-5.7,-26,-21	11.8,1.29,6.61,1.35,7.11,12.1,1.26,.79	8	Constant	NA	8	-13.9591	0.1612
NCIH1184_LUNG	NCI-H1184	AZD6244	MEK	.0025,.0080,.025,.080,.25,.80,2.53,8	17.5,27.0,-21,-27,-17,-25,7.81,6.48	101,19.3,7.29,6.09,74.6,27.0,16.2,78.3	8	Constant	NA	8	-11.851	1.0545
NCIH1299_LUNG	NCI-H1299	AZD6244	MEK	.0025,.0080,.025,.080,.25,.80,2.53,8	-16,-17,-40,-40,-40,-37,-48,-56	3.67,13.0,10.9,18.3,3.42,.013,.55,7.93	8	Sigmoid	0.0169833	8	-44.2039	3.1961
NCIH1339_LUNG	NCI-H1339	AZD6244	MEK	.0025,.0080,.025,.080,.25,.80,2.53,8	-12,-14,-25,4.26,-22,-23,-27,-20	2.58,5.34,5.39,6.45,15.3,6.31,5.13,7.35	8	Constant	NA	8	-18.3264	1.3757
NCIH1341_LUNG	NCI-H1341	AZD6244	MEK	.0025,.0080,.025,.080,.25,.80,2.53,8	-7.5,16.2,-9.4,24.3,19.8,8.14,-27,1.29	37.8,1.15,29.3,12.1,.75,27.6,25.0,21.9	8	Constant	NA	8	15.6352	0.4363
NCIH1355_LUNG	NCI-H1355	AZD6244	MEK	.0025,.0080,.025,.080,.25,.80,2.53,8	-19,-16,-23,-27,-30,-29,-47,-52	21.2,3.65,3.96,6.41,5.82,1.43,1.12,2.90	8	Sigmoid	8.20534	5.95396	-52.5911	2.526
NCIH1373_LUNG	NCI-H1373	AZD6244	MEK	.0025,.0080,.025,.080,.25,.80,2.53,8	-1.3,-2.5,5.07,-1.4,-10,-9.7,-19,-19	10.3,2.04,5.72,.43,1.43,1.52,1.50,7.64	8	Constant	NA	8	-8.45306	0.486
NCIH1563_LUNG	NCI-H1563	AZD6244	MEK	.0025,.0080,.025,.080,.25,.80,2.53,8	-12,-11,-16,-7.6,6.11,4.75,8.19,-.29	10.7,8.61,.90,5.40,2.78,3.66,17.6,5.29	8	Linear	NA	8	-13.5837	0.5965
NCIH1568_LUNG	NCI-H1568	AZD6244	MEK	.0025,.0080,.025,.080,.25,.80,2.53,8	5.65,-1.4,-10,-22,-15,-20,-23,-23	5.97,6.73,17.3,10.7,4.16,1.47,9.20,5.23	8	Sigmoid	6.94604	8	-22.3255	1.2459
NCIH1573_LUNG	NCI-H1573	AZD6244	MEK	.0025,.0080,.025,.080,.25,.80,2.53,8	-3.1,-1.1,-15,-20,-21,-19,-50,-33	.71,7.67,16.5,8.87,6.45,11.2,.28,17.2	8	Sigmoid	0.27283	8	-41.7174	2.263
NCIH1581_LUNG	NCI-H1581	AZD6244	MEK	.0025,.0080,.025,.080,.25,.80,2.53,8	-12,1.50,2.88,-26,-4.1,-18,-29,-44	20.9,11.7,23.9,7.60,28.9,28.1,9.37,19.7	8	Constant	NA	8	-22.1498	1.2459
NCIH1648_LUNG	NCI-H1648	AZD6244	MEK	.0025,.0080,.025,.080,.25,.80,2.53,8	-23,1.29,-16,-11,1.71,1.22,-12,-20	2.69,19.0,.17,0,3.46,1.89,5.06,16.2	8	Constant	NA	8	-11.2779	1.076
NCIH1650_LUNG	NCI-H1650	AZD6244	MEK	.0025,.0080,.025,.080,.25,.80,2.53,8	-18,.69,-15,4.03,.84,8.34,-.29,-6.8	16.5,2.38,12.2,5.29,.49,3.98,1.54,1.78	8	Constant	NA	8	-0.198653	0.3713
NCIH1651_LUNG	NCI-H1651	AZD6244	MEK	.0080,.025,.080,.25,.80,2.53,8	-8.9,-17,-9.1,7.78,9.05,-1.3,-12	9.49,17.6,15.0,6.93,5.72,5.97,11.3	7	Constant	NA	8	-3.72374	0.5348
NCIH1666_LUNG	NCI-H1666	AZD6244	MEK	.0025,.0080,.025,.080,.25,.80,2.53,8	-35,-20,-34,-29,-48,-60,-72,-68	36.5,16.5,19.0,6.17,.14,2.48,3.95,.066	8	Sigmoid	0.15476	0.298591	-69.9233	3.1254
NCIH1693_LUNG	NCI-H1693	AZD6244	MEK	.0025,.0080,.025,.080,.25,.80,2.53,8	-17,15.8,-22,5.93,-29,-9.1,-17,-20	.53,5.08,19.4,24.3,8.35,6.26,1.30,7.46	8	Constant	NA	8	-15.174	1.2609
NCIH1694_LUNG	NCI-H1694	AZD6244	MEK	.0025,.0080,.025,.080,.25,.80,2.53,8	-17,26.8,29.3,-1.4,-18,6.72,1.15,25.0	8.01,23.2,17.8,8.56,.81,2.36,10.7,14.8	8	Linear	NA	8	-17.1218	0.333
NCIH1703_LUNG	NCI-H1703	AZD6244	MEK	.0025,.0080,.025,.080,.25,.80,2.53,8	16.7,6.19,5.57,-30,21.7,1.33,7.22,-15	16.7,9.27,7.01,15.7,1.28,11.8,1.75,3.95	8	Constant	NA	8	5.81244	0.6057
NCIH1792_LUNG	NCI-H1792	AZD6244	MEK	.0025,.0080,.025,.080,.25,.80,2.53,8	-11,1.38,-13,-6.0,-14,-19,-38,-31	1.36,3.07,2.43,2.19,2.40,3.73,8.94,2.28	8	Sigmoid	0.863006	8	-31.9557	0.7937
NCIH1793_LUNG	NCI-H1793	AZD6244	MEK	.0025,.0080,.025,.080,.25,.80,2.53,8	-12,-16,-1.2,-24,-24,-37,-40,-40	.40,20.0,5.41,12.6,26.2,1.64,21.7,17.3	8	Sigmoid	0.200817	8	-40.5248	1.1445
NCIH1869_LUNG	NCI-H1869	AZD6244	MEK	.0025,.0080,.025,.080,.25,.80,2.53,8	16.0,7.50,4.76,-12,-12,-3.5,.23,1.20	30.4,70.8,10.5,27.3,17.1,.076,3.49,20.4	8	Constant	NA	8	-2.15721	0.08598
NCIH1915_LUNG	NCI-H1915	AZD6244	MEK	.0025,.0080,.025,.080,.25,.80,2.53,8	-8.0,.97,-19,-30,-37,-27,-61,-74	2.93,7.68,10.1,12.7,2.48,5.52,6.32,3.14	8	Sigmoid	8.75803	1.59207	-73.6636	2.2654
NCIH1944_LUNG	NCI-H1944	AZD6244	MEK	.0025,.0080,.025,.080,.25,.80,2.53,8	-8.6,-16,-8.4,-24,-37,-34,-48,-50	17.2,12.0,8.70,3.35,4.97,9.10,3.62,11.4	8	Sigmoid	0.170495	8	-49.0742	1.3191
NCIH1975_LUNG	NCI-H1975	AZD6244	MEK	.0025,.0080,.025,.080,.25,.80,2.53,8	-11,17.4,-3.8,4.16,-12,-3.5,-23,-22	6.84,3.85,7.57,9.15,16.9,1.27,10.3,6.65	8	Sigmoid	1.1818	8	-22.659	0.4696
NCIH2009_LUNG	NCI-H2009	AZD6244	MEK	.0025,.0080,.025,.080,.25,.80,2.53,8	-7.7,4.45,-2.5,-5.7,-14,-15,-28,-30	9.54,11.0,12.6,17.3,18.4,16.5,25.0,29.0	8	Constant	NA	8	-10.9993	1.9691
NCIH2023_LUNG	NCI-H2023	AZD6244	MEK	.0025,.0080,.025,.080,.25,.80,2.53,8	2.27,-1.1,-.89,-7.5,1.03,-9.9,-27,-33	9.95,16.5,24.6,6.99,21.8,17.2,18.0,6.20	8	Sigmoid	1.36183	8	-33.2667	0.3972
NCIH2030_LUNG	NCI-H2030	AZD6244	MEK	.0025,.0080,.025,.080,.25,.80,2.53,8	-6.0,-8.5,-16,-18,-26,-28,-27,-31	5.14,2.39,1.12,.12,1.87,3.68,1.57,3.29	8	Sigmoid	0.0307644	8	-29.6952	1.0569
NCIH2052_PLEURA	NCI-H2052	AZD6244	MEK	.0025,.0080,.025,.080,.25,.80,2.53,8	-15,-9.1,-9.5,-13,-6.2,-1.8,-22,-9.7	6.54,3.63,.81,2.86,16.6,1.55,10.8,3.80	8	Constant	NA	8	-10.5305	0.9725
NCIH2085_LUNG	NCI-H2085	AZD6244	MEK	.0025,.0080,.025,.080,.25,.80,2.53,8	-13,-3.4,-13,17.3,-18,-9.8,-22,-22	13.1,27.8,.92,4.25,14.7,10.1,7.31,4.30	8	Constant	NA	8	-14.9812	0.5237
NCIH2087_LUNG	NCI-H2087	AZD6244	MEK	.0025,.0080,.025,.080,.25,.80,2.53,8	-12,-20,-35,-43,-47,-48,-59,-66	8.44,.86,2.71,2.32,2.31,1.87,7.33,2.37	8	Sigmoid	7.13841	0.411085	-64.0362	3.0122
NCIH211_LUNG	NCI-H211	AZD6244	MEK	.0025,.0080,.025,.080,.25,.80,2.53,8	-6.1,4.28,-7.4,-13,-18,-21,-9.9,-18	11.6,17.4,8.55,5.06,9.99,3.65,4.19,1.97	8	Sigmoid	0.0492487	8	-21.9586	0.6744
NCIH2122_LUNG	NCI-H2122	AZD6244	MEK	.0025,.0080,.025,.080,.25,.80,2.53,8	12.5,-15,-4.9,-22,-42,-69,-65,-99	27.0,7.48,15.1,5.60,13.0,12.4,8.69,.43	8	Sigmoid	8.10218	0.6259	-97.0307	3.0327
NCIH2170_LUNG	NCI-H2170	AZD6244	MEK	.0025,.0080,.025,.080,.25,.80,2.53,8	-3.7,9.62,-7.4,-4.3,-11,4.24,5.87,1.96	19.2,8.24,14.9,14.8,27.2,1.41,4.63,4.65	8	Constant	NA	8	3.71168	0.3377
NCIH2172_LUNG	NCI-H2172	AZD6244	MEK	.0025,.0080,.025,.080,.25,.80,2.53,8	-53,1.09,8.59,8.31,14.5,-16,-106,-55	11.9,18.8,43.1,52.2,36.6,25.7,2.02,69.4	8	Linear	NA	0.00254261	-99.7486	0.3521
NCIH2228_LUNG	NCI-H2228	AZD6244	MEK	.0025,.0080,.025,.080,.25,.80,2.53,8	-6.0,-4.5,-.41,-.67,-21,-15,-14,-23	3.03,16.4,12.3,12.2,19.3,13.3,5.90,10.1	8	Constant	NA	8	-8.70767	0.4632
NCIH226_LUNG	NCI-H226	AZD6244	MEK	.0025,.0080,.025,.080,.25,.80,2.53,8	-9.9,12.8,-13,15.4,-18,3.51,-30,-11	11.8,2.25,16.1,6.87,3.09,3.41,5.24,4.05	8	Constant	NA	8	-5.32231	0.3049
NCIH2286_LUNG	NCI-H2286	AZD6244	MEK	.0025,.0080,.025,.080,.25,.80,2.53,8	-12,-9.9,-10,-16,-29,-38,-35,-40	2.78,4.92,3.82,5.82,1.98,4.10,5.05,1.88	8	Sigmoid	0.178703	8	-38.5386	2.8138
NCIH23_LUNG	NCI-H23	AZD6244	MEK	.0025,.0080,.025,.080,.25,.80,2.53,8	-11,-5.5,-9.7,-9.6,-8.5,-6.2,-25,-28	9.51,12.1,3.89,1.86,21.1,7.12,3.15,17.2	8	Constant	NA	8	-11.6242	1.0566
NCIH2444_LUNG	NCI-H2444	AZD6244	MEK	.0025,.0080,.025,.080,.25,.80,2.53,8	.32,-12,-3.6,-3.7,-17,-25,-32,-48	8.48,14.3,.90,24.0,27.0,5.61,15.9,3.89	8	Sigmoid	8.18098	8	-47.5453	1.2551
NCIH2452_PLEURA	NCI-H2452	AZD6244	MEK	.0025,.0080,.025,.080,.25,.80,2.53,8	-15,4.05,-29,-6.3,-18,2.28,-27,-7.6	4.81,4.13,5.08,.78,8.43,4.61,5.14,6.52	8	Constant	NA	8	-11.6014	0.8245
NCIH28_PLEURA	NCI-H28	AZD6244	MEK	.0025,.0080,.025,.080,.25,.80,2.53,8	-11,-2.2,-13,-10,-15,-15,-26,-28	18.7,4.68,18.8,18.8,4.91,21.0,5.60,3.95	8	Constant	NA	8	-20.186	1.3218
NCIH322_LUNG	NCI-H322	AZD6244	MEK	.0025,.0080,.025,.080,.25,.80,2.53,8	-10,-21,-25,-39,-53,-56,-59,-63	6.90,4.34,4.05,8.34,2.18,6.69,3.71,.68	8	Sigmoid	0.0527045	0.222787	-62.0442	2.4814
NCIH3255_LUNG	NCI-H3255	AZD6244	MEK	.0025,.0080,.025,.080,.25,.80,2.53,8	-4.3,10.5,-5.2,10.6,-15,8.63,-14,-36	4.16,7.79,12.0,4.81,1.83,4.14,3.94,5.47	8	Sigmoid	2.64719	8	-35.8878	0.5055
NCIH358_LUNG	NCI-H358	AZD6244	MEK	.0025,.0080,.025,.080,.25,.80,2.53,8	-11,-14,-27,-31,-39,-42,-54,-59	4.75,5.08,6.43,6.39,6.73,6.50,5.62,1.79	8	Sigmoid	0.142024	1.74471	-58.7693	2.4557
NCIH441_LUNG	NCI-H441	AZD6244	MEK	.0025,.0080,.025,.080,.25,.80,2.53,8	-15,-12,-11,-17,-16,-29,-21,-34	2.47,4.63,.87,.89,14.8,1.48,4.08,5.43	8	Constant	NA	8	-16.9052	1.6292
NCIH460_LUNG	NCI-H460	AZD6244	MEK	.0025,.0080,.025,.080,.25,.80,2.53,8	-9.3,-12,-5.9,-10,-8.7,-10,-33,-33	3.65,1.14,10.9,8.45,23.8,.96,14.3,.55	8	Sigmoid	1.44866	8	-33.4705	0.6252
NCIH520_LUNG	NCI-H520	AZD6244	MEK	.0025,.0080,.025,.080,.25,.80,2.53,8	-13,-2.3,3.84,.036,10.1,2.41,5.67,9.98	6.07,7.33,14.0,11.4,36.2,3.92,13.1,1.41	8	Constant	NA	8	1.17547	0.1026
NCIH522_LUNG	NCI-H522	AZD6244	MEK	.0025,.0080,.025,.080,.25,.80,2.53,8	-1.9,-11,3.13,-6.8,8.58,4.00,-3.9,-14	.42,7.33,7.08,9.54,12.4,2.14,17.3,10.1	8	Constant	NA	8	-1.58327	0.3785
NCIH647_LUNG	NCI-H647	AZD6244	MEK	.0025,.0080,.025,.080,.25,.80,2.53,8	27.7,-12,22.1,-7.7,30.9,-4.6,-3.9,-41	35.3,4.68,9.93,8.70,16.6,1.75,5.83,1.74	8	Linear	NA	8	-39.3027	0.3915
NCIH650_LUNG	NCI-H650	AZD6244	MEK	.0025,.0080,.025,.080,.25,.80,2.53,8	2.65,-.38,5.36,-11,-9.4,-15,-21,-27	1.60,8.46,14.6,6.96,.73,9.79,9.06,.75	8	Sigmoid	3.05663	8	-26.3186	0.5544
NCIH661_LUNG	NCI-H661	AZD6244	MEK	.0025,.0080,.025,.080,.25,.80,2.53,8	-4.2,6.85,-4.3,11.1,-11,8.35,-8.1,9.22	10.7,7.47,10.7,5.11,15.2,3.02,15.0,2.49	8	Constant	NA	8	5.2904	0.1862
NCIH727_LUNG	NCI-H727	AZD6244	MEK	.0025,.0080,.025,.080,.25,.80,2.53,8	-8.7,-11,-14,-24,-31,-42,-56,-48	16.6,1.14,8.50,8.51,20.8,19.0,23.0,28.0	8	Sigmoid	0.19132	0.404451	-70.1649	1.7299
NCIH747_LARGE_INTESTINE	NCI-H747	AZD6244	MEK	.0025,.0080,.025,.080,.25,.80,2.53,8	-30,-14,-34,-30,-67,-67,-79,-80	2.51,14.4,20.1,4.61,2.33,4.86,1.18,1.13	8	Sigmoid	0.172596	0.163777	-78.5424	3.9755
NCIH810_LUNG	NCI-H810	AZD6244	MEK	.0025,.0080,.025,.080,.25,.80,2.53,8	8.80,12.1,-6.6,2.84,-2.1,1.50,-1.0,14.3	4.02,15.5,16.1,8.53,14.6,10.5,22.9,8.24	8	Constant	NA	8	5.46134	0.1913
NCIN87_STOMACH	NCI-N87	AZD6244	MEK	.0025,.0080,.025,.080,.25,.80,2.53,8	-12,-7.0,-14,-9.8,-17,-6.6,-30,-26	16.9,40.2,15.3,2.09,6.49,34.4,16.8,10.3	8	Constant	NA	8	-18.9801	1.7723
NCO2_HAEMATOPOIETIC_AND_LYMPHOID_TISSUE	NCO2	AZD6244	MEK	.0025,.0080,.025,.080,.25,.80,2.53,8	-12,-7.8,-23,1.07,-12,-31,-59,-83	23.2,16.4,13.7,23.9,7.08,4.05,19.4,10.9	8	Sigmoid	1.8081	1.75474	-82.7797	3.0029
NIHOVCAR3_OVARY	NIH:OVCAR-3	AZD6244	MEK	.0025,.0080,.025,.080,.25,.80,2.53,8	-25,-14,-28,-4.6,-5.6,3.64,-39,-18	11.6,2.91,.42,15.0,21.7,4.29,38.0,10.5	8	Constant	NA	8	-15.5154	1.5972
NUGC3_STOMACH	NUGC-3	AZD6244	MEK	.0025,.0080,.025,.080,.25,.80,2.53,8	-18,7.18,17.5,-21,-16,-27,-32,-48	0,4.56,17.3,9.83,3.59,8.71,8.80,1.24	8	Sigmoid	3.22494	8	-46.0159	1.6916
NUGC4_STOMACH	NUGC-4	AZD6244	MEK	.0025,.0080,.025,.080,.25,.80,2.53,8	-7.4,-10,-34,-53,-69,-69,-74,-79	1.87,1.69,9.08,2.56,1.92,1.62,3.05,4.63	8	Sigmoid	0.0430638	0.0676236	-73.9601	3.634
OC314_OVARY	OC 314	AZD6244	MEK	.0025,.0080,.025,.080,.25,.80,2.53,8	.14,-.58,1.57,-1.9,.13,-2.8,-2.3,-13	2.85,8.43,.64,2.07,.51,2.18,2.80,3.33	8	Constant	NA	8	-0.924235	0.09393
OC315_OVARY	OC 315	AZD6244	MEK	.0025,.0080,.025,.080,.25,.80,2.53,8	-5.7,-3.5,4.61,-.87,-7.5,2.44,-17,-24	6.73,11.9,11.6,8.12,1.28,6.10,1.63,.58	8	Sigmoid	2.21178	8	-24.3497	0.668
OC316_OVARY	OC 316	AZD6244	MEK	.0025,.0080,.025,.080,.25,.80,2.53,8	-3.7,-5.9,.72,-4.6,.42,-.043,-10,-14	5.30,4.29,.038,.79,.16,6.10,.91,11.1	8	Constant	NA	8	-4.09459	0.4868
OCIAML2_HAEMATOPOIETIC_AND_LYMPHOID_TISSUE	OCI-AML2	AZD6244	MEK	.0025,.0080,.025,.080,.25,.80,2.53,8	-12,-31,-78,-94,-96,-96,-96,-97	.45,6.18,.66,.20,.35,.49,.39,.29	8	Sigmoid	0.0137688	0.0128388	-96.2488	5.9343
OCIAML5_HAEMATOPOIETIC_AND_LYMPHOID_TISSUE	OCI-AML5	AZD6244	MEK	.0025,.0080,.025,.080,.25,.80,2.53,8	-8.6,-11,-11,-14,-21,-32,-55,-60	.71,1.06,4.36,2.41,1.27,6.41,9.07,10.4	8	Sigmoid	0.988125	2.24517	-61.0883	3.0387
OCILY10_HAEMATOPOIETIC_AND_LYMPHOID_TISSUE	OCI-LY10	AZD6244	MEK	.0025,.0080,.025,.080,.25,.80,2.53,8	-36,-36,-6.7,32.0,6.64,11.0,2.64,18.8	11.0,14.6,27.6,13.8,13.1,31.7,10.9,3.23	8	Linear	NA	8	-44.1457	0.7839
OCUM1_STOMACH	OCUM-1	AZD6244	MEK	.0025,.0080,.025,.080,.25,.80,2.53,8	-7.9,11.6,-22,-59,-77,-86,-93,-96	7.58,16.5,2.29,.015,.79,1.32,1.58,2.49	8	Sigmoid	0.0586302	0.0675748	-92.7463	4.2032
OE21_OESOPHAGUS	OE21	AZD6244	MEK	.0025,.0080,.025,.080,.25,.80,2.53,8	-22,-9.1,-2.1,-7.9,-3.6,-15,-45,-60	3.56,4.63,16.4,.37,9.65,2.99,8.73,4.26	8	Sigmoid	1.8912	3.08549	-59.6038	1.541
OE33_OESOPHAGUS	OE33	AZD6244	MEK	.0025,.0080,.025,.080,.25,.80,2.53,8	-6.1,-15,13.3,3.72,-1.1,-5.0,-30,-38	8.16,18.0,14.5,0,7.39,23.1,5.14,1.36	8	Sigmoid	1.14353	8	-37.4785	0.9345
ONCODG1_OVARY	ONCO-DG-1	AZD6244	MEK	.0025,.0080,.025,.080,.25,.80,2.53,8	-7.7,-11,-8.1,.95,-3.3,-11,-16,-22	.018,6.69,5.74,12.3,14.6,6.07,9.91,6.90	8	Constant	NA	8	-8.71198	0.528
ONS76_CENTRAL_NERVOUS_SYSTEM	ONS-76	AZD6244	MEK	.0025,.0080,.025,.080,.25,.80,2.53,8	-8.8,-6.9,-8.3,-20,-50,-56,-68,-71	1.41,2.94,3.67,1.13,3.21,2.38,.33,1.48	8	Sigmoid	0.177616	0.317494	-68.3333	2.8866
OPM2_HAEMATOPOIETIC_AND_LYMPHOID_TISSUE	OPM-2	AZD6244	MEK	.0025,.0080,.025,.080,.25,.80,2.53,8	4.63,-16,-23,-4.2,2.01,-6.3,-9.7,-20	11.5,.14,23.8,11.2,36.8,11.8,9.09,16.8	8	Constant	NA	8	-10.3111	0.4856
OV90_OVARY	OV-90	AZD6244	MEK	.0025,.0080,.025,.080,.25,.80,2.53,8	-11,-.20,-17,-39,-61,-66,-72,-80	20.3,12.6,3.61,9.72,.68,.93,.24,4.92	8	Sigmoid	0.0626186	0.144642	-75.6122	3.4602
OVCAR4_OVARY	OVCAR-4	AZD6244	MEK	.0025,.0080,.025,.080,.25,.80,2.53,8	3.49,3.29,-.68,-1.6,.47,1.90,-3.5,-10	12.2,5.02,1.55,8.16,11.7,1.01,2.06,2.59	8	Constant	NA	8	-0.883702	0
OVCAR8_OVARY	OVCAR-8	AZD6244	MEK	.0025,.0080,.025,.080,.25,.80,2.53,8	7.42,-4.8,-4.3,1.90,.18,-17,-16,-22	9.68,7.32,12.9,11.0,10.4,.26,2.51,15.3	8	Constant	NA	8	-8.18559	0.3024
OVMANA_OVARY	OVMANA	AZD6244	MEK	.0025,.0080,.025,.080,.25,.80,2.53,8	4.57,-.91,.23,-3.2,.55,-8.6,-10,-12	3.00,9.28,8.18,11.1,7.48,10.8,1.20,6.86	8	Constant	NA	8	-4.83053	0.623
OVSAHO_OVARY	OVSAHO	AZD6244	MEK	.0025,.0080,.025,.080,.25,.80,2.53,8	-4.8,-4.8,2.23,-17,-17,-21,-6.5,-20	1.37,2.00,2.68,12.5,14.2,6.98,.79,4.01	8	Constant	NA	8	-7.15756	0.7329
OVTOKO_OVARY	OVTOKO	AZD6244	MEK	.0025,.0080,.025,.080,.25,.80,2.53,8	-5.5,-4.5,-3.7,1.33,-3.4,-6.2,-.96,-8.3	5.85,7.87,3.72,9.86,0,.60,8.10,11.0	8	Constant	NA	8	-5.24133	0.3445
P12ICHIKAWA_HAEMATOPOIETIC_AND_LYMPHOID_TISSUE	P12-ICHIKAWA	AZD6244	MEK	.0025,.0080,.025,.080,.25,.80,2.53,8	10.7,3.98,-3.6,-29,-38,-41,-45,-45	2.30,3.42,15.9,.35,4.56,12.6,6.69,2.37	8	Sigmoid	0.0396129	8	-44.1358	1.7805
P31FUJ_HAEMATOPOIETIC_AND_LYMPHOID_TISSUE	P31/FUJ	AZD6244	MEK	.0025,.0080,.025,.080,.25,.80,2.53,8	-17,-21,-19,-38,-48,-56,-66,-72	9.79,1.82,5.59,1.05,7.06,3.80,1.06,5.67	8	Sigmoid	0.221212	0.362002	-71.5198	3.4009
P3HR1_HAEMATOPOIETIC_AND_LYMPHOID_TISSUE	P3HR-1	AZD6244	MEK	.0025,.0080,.025,.080,.25,.80,2.53,8	-1.1,-4.7,3.07,-10,-1.8,-1.3,-1.7,-4.7	13.5,16.5,18.6,18.0,9.36,5.39,14.5,22.7	8	Constant	NA	8	-1.60723	0.1024
PANC0203_PANCREAS	Panc 02.03	AZD6244	MEK	.0025,.0080,.025,.080,.25,.80,2.53,8	-8.6,-14,-28,-38,-63,-66,-72,-83	3.63,8.45,14.6,8.70,1.10,3.63,2.08,3.98	8	Sigmoid	0.0845158	0.150404	-79.6628	3.4381
PANC0327_PANCREAS	Panc 03.27	AZD6244	MEK	.0025,.0080,.025,.080,.25,.80,2.53,8	-.34,-.80,-12,-8.5,-20,-29,-38,-46	11.4,16.9,5.73,6.77,10.6,3.95,11.4,8.66	8	Sigmoid	1.06601	8	-45.8307	1.2338
PANC0403_PANCREAS	Panc 04.03	AZD6244	MEK	.0025,.0080,.025,.080,.25,.80,2.53,8	2.87,1.92,9.24,-13,-34,-36,-45,-55	12.6,6.38,24.1,2.62,5.25,11.5,2.02,15.5	8	Sigmoid	0.121571	8	-44.686	1.4602
PANC1005_PANCREAS	Panc 10.05	AZD6244	MEK	.0025,.0080,.025,.080,.25,.80,2.53,8	-12,-.24,-7.8,-29,-26,-46,-41,-50	21.3,26.5,1.20,12.5,7.78,1.47,2.69,9.97	8	Sigmoid	0.162169	8	-47.8565	2.0182
PATU8902_PANCREAS	PA-TU-8902	AZD6244	MEK	.0025,.0080,.025,.080,.25,.80,2.53,8	-4.8,-6.9,-8.7,-13,-22,-25,-35,-37	3.84,2.81,.71,1.36,4.22,3.23,5.44,2.85	8	Sigmoid	0.359341	8	-37.1736	1.4749
PC14_LUNG	PC-14	AZD6244	MEK	.0025,.0080,.025,.080,.25,.80,2.53,8	-19,-7.3,-8.3,-4.3,-15,-12,-29,-24	3.20,6.46,4.77,1.96,1.15,4.72,.26,4.20	8	Constant	NA	8	-14.7865	1.2008
PC3_PROSTATE	PC-3	AZD6244	MEK	.0025,.0080,.025,.080,.25,.80,2.53,8	.62,-5.4,-7.2,-7.7,.28,5.63,-4.3,1.76	11.9,.057,3.47,.51,2.85,1.06,9.70,.59	8	Constant	NA	8	-3.25663	0.2844
PFEIFFER_HAEMATOPOIETIC_AND_LYMPHOID_TISSUE	Pfeiffer	AZD6244	MEK	.0025,.0080,.025,.080,.25,.80,2.53,8	-8.2,1.58,-7.1,-.62,11.8,2.77,-9.0,-31	.48,8.34,12.6,7.81,16.7,10.9,5.62,4.79	8	Sigmoid	3.20616	8	-31.4158	0.2601
PK1_PANCREAS	PK-1	AZD6244	MEK	.0025,.0080,.025,.080,.25,.80,2.53,8	-5.9,-6.9,-9.7,-16,-18,-28,-32,-45	4.54,5.00,1.10,.79,1.08,10.5,1.66,5.09	8	Sigmoid	8.52436	8	-44.3106	1.5048
PK45H_PANCREAS	PK-45H	AZD6244	MEK	.0025,.0080,.025,.080,.25,.80,2.53,8	-16,-11,-30,-40,-61,-61,-76,-72	4.78,17.2,4.52,.45,.19,6.43,5.61,2.51	8	Sigmoid	0.0917303	0.137998	-73.4562	3.606
PK59_PANCREAS	PK-59	AZD6244	MEK	.0025,.0080,.025,.080,.25,.80,2.53,8	-6.2,-7.8,-9.3,-8.6,-13,-23,-35,-48	6.09,.77,.38,1.10,.80,6.08,12.8,9.51	8	Sigmoid	1.84135	8	-47.4225	1.0042
PL45_PANCREAS	PL45	AZD6244	MEK	.0025,.0080,.025,.080,.25,.80,2.53,8	-2.7,-1.7,-.72,-13,-34,-40,-46,-51	4.62,10.9,4.67,.56,8.82,13.6,8.77,4.76	8	Sigmoid	0.165374	8	-48.5565	1.7413
PLCPRF5_LIVER	PLC/PRF/5	AZD6244	MEK	.0025,.0080,.025,.080,.25,.80,2.53,8	-11,-11,-16,-12,-16,-22,-25,-31	2.91,7.72,8.81,1.78,3.45,3.18,.63,6.62	8	Constant	NA	8	-17.1881	0.8398
PSN1_PANCREAS	PSN1	AZD6244	MEK	.0025,.0080,.025,.080,.25,.80,2.53,8	-8.2,-3.9,-8.1,-12,-36,-45,-72,-82	3.02,3.73,1.13,.68,3.33,4.36,.65,2.28	8	Sigmoid	0.70537	0.797091	-82.0349	2.4693
QGP1_PANCREAS	QGP-1	AZD6244	MEK	.0025,.0080,.025,.080,.25,.80,2.53,8	-35,-30,-24,-51,-56,-47,-68,-67	5.95,6.67,7.63,14.3,3.65,5.25,6.42,6.00	8	Sigmoid	0.0682859	0.0788352	-59.909	3.5502
RAJI_HAEMATOPOIETIC_AND_LYMPHOID_TISSUE	Raji	AZD6244	MEK	.0025,.0080,.025,.080,.25,.80,2.53,8	-.75,-1.8,29.8,1.62,15.9,14.8,-28,9.33	7.09,10.5,16.8,14.0,18.4,17.0,13.0,26.6	8	Constant	NA	8	3.78947	0.2204
RD_SOFT_TISSUE	RD	AZD6244	MEK	.0025,.0080,.025,.080,.25,.80,2.53,8	10.0,-5.3,-20,-29,-28,-50,-54,-62	12.9,3.36,7.88,11.1,29.7,4.80,3.63,3.92	8	Sigmoid	7.38317	1.37904	-61.2647	2.5031
REH_HAEMATOPOIETIC_AND_LYMPHOID_TISSUE	Reh	AZD6244	MEK	.0025,.0080,.025,.080,.25,.80,2.53,8	-5.8,.53,-1.9,1.39,-2.5,3.84,5.12,5.88	.81,4.70,1.32,7.42,2.52,5.21,3.00,9.02	8	Constant	NA	8	-0.490596	0.04644
RERFGC1B_STOMACH	RERF-GC-1B	AZD6244	MEK	.0025,.0080,.025,.080,.25,.80,2.53,8	5.12,-10,-18,-19,-24,-15,-31,-44	7.11,4.20,1.12,3.49,12.7,32.8,16.5,14.4	8	Sigmoid	7.42868	8	-37.4327	1.7254
RERFLCAI_LUNG	RERF-LC-AI	AZD6244	MEK	.0025,.0080,.025,.080,.25,.80,2.53,8	-22,-11,-9.0,-7.5,-11,-13,-23,-22	4.90,.74,4.52,5.12,5.00,3.29,3.62,1.74	8	Constant	NA	8	-13.2033	1.0537
RKN_OVARY	RKN	AZD6244	MEK	.0025,.0080,.025,.080,.25,.80,2.53,8	-11,-6.4,-20,-28,-44,-48,-51,-56	7.12,2.76,2.12,2.87,2.27,4.16,.077,1.48	8	Sigmoid	0.0869183	0.854864	-53.8774	2.1173
RKO_LARGE_INTESTINE	RKO	AZD6244	MEK	.0025,.0080,.025,.080,.25,.80,2.53,8	-6.0,-9.6,3.40,-5.5,-32,-37,-49,-63	14.4,3.98,6.49,4.43,2.21,3.41,6.63,4.88	8	Sigmoid	0.532536	1.89902	-59.9935	2.2005
RL952_ENDOMETRIUM	RL95-2	AZD6244	MEK	.0025,.0080,.025,.080,.25,.80,2.53,8	-20,-19,-24,-30,-42,-44,-61,-66	11.2,7.46,12.8,3.57,9.63,6.91,2.81,2.46	8	Sigmoid	8.42694	1.52569	-68.4898	2.7961
RPMI7951_SKIN	RPMI-7951	AZD6244	MEK	.0025,.0080,.025,.080,.25,.80,2.53,8	-14,-8.9,4.29,-1.6,-7.7,-21,-36,-40	7.58,11.6,7.65,2.68,1.23,9.35,12.0,10.2	8	Sigmoid	0.894238	8	-39.7817	1.1178
RPMI8402_HAEMATOPOIETIC_AND_LYMPHOID_TISSUE	RPMI-8402	AZD6244	MEK	.0025,.0080,.025,.080,.25,.80,2.53,8	-9.1,4.61,.44,1.14,-14,2.02,2.51,-12	2.97,2.86,9.91,1.63,8.77,2.65,24.2,2.28	8	Constant	NA	8	-3.05621	0.6701
RT112_URINARY_TRACT	RT-112	AZD6244	MEK	.0025,.0080,.025,.080,.25,.80,2.53,8	-6.5,-9.7,-4.6,-15,-29,-30,-39,-57	1.71,1.47,1.30,2.53,3.14,3.95,10.4,1.42	8	Sigmoid	2.37956	3.99227	-57.1728	1.6626
RT4_URINARY_TRACT	RT4	AZD6244	MEK	.0080,.025,.080,.25,.80,2.53,8	-20,-20,-15,7.88,-.75,-24,-55	2.82,24.0,1.36,7.34,10.5,22.4,17.1	7	Sigmoid	2.98011	4.40242	-55.36	1.6026
RVH421_SKIN	RVH-421	AZD6244	MEK	.0025,.0080,.025,.080,.25,.80,2.53,8	-11,2.81,-12,-20,-53,-62,-72,-75	4.68,7.15,.87,4.01,1.68,2.77,3.66,1.16	8	Sigmoid	0.163197	0.257207	-72.7413	2.5274
SAOS2_BONE	Saos-2	AZD6244	MEK	.0025,.0080,.025,.080,.25,.80,2.53,8	-7.3,-4.3,-12,-2.0,-4.4,2.23,-8.0,-1.8	6.61,2.42,4.79,2.90,13.9,5.66,8.78,18.3	8	Constant	NA	8	-3.43514	0.2236
SBC5_LUNG	SBC-5	AZD6244	MEK	.0025,.0080,.025,.080,.25,.80,2.53,8	-10,-7.0,-5.0,-3.7,-8.0,-12,-34,-47	.96,4.00,.14,2.15,5.57,.74,3.91,.41	8	Sigmoid	1.96159	8	-47.3871	0.5487
SCABER_URINARY_TRACT	SCaBER	AZD6244	MEK	.0025,.0080,.025,.080,.25,.80,2.53,8	-14,-10,-7.7,-24,-21,-38,-26,-52	9.26,7.78,8.90,9.79,2.87,14.6,7.14,6.07	8	Sigmoid	8.97289	8	-48.4029	1.7235
SCC25_UPPER_AERODIGESTIVE_TRACT	SCC-25	AZD6244	MEK	.0025,.0080,.025,.080,.25,.80,2.53,8	-11,1.45,17.5,3.26,14.5,2.62,-30,-40	16.0,10.2,9.03,4.60,3.90,4.33,7.48,.76	8	Sigmoid	1.6511	8	-40.2855	0.494
SCC9_UPPER_AERODIGESTIVE_TRACT	SCC-9	AZD6244	MEK	.0025,.0080,.025,.080,.25,.80,2.53,8	-8.6,-.37,-11,-21,-29,-39,-46,-52	17.1,5.00,24.8,25.1,4.87,12.6,15.8,14.0	8	Sigmoid	0.22348	5.70111	-50.906	1.6772
SF126_CENTRAL_NERVOUS_SYSTEM	SF126	AZD6244	MEK	.0025,.0080,.025,.080,.25,.80,2.53,8	-1.1,-4.1,-2.1,-7.7,-3.9,-9.5,-5.1,-14	10.8,7.36,14.0,.77,.55,5.92,7.77,.99	8	Constant	NA	8	-7.70959	0.2737
SF295_CENTRAL_NERVOUS_SYSTEM	SF-295	AZD6244	MEK	.0025,.0080,.025,.080,.25,.80,2.53,8	-8.3,-3.6,-18,.51,-11,-2.0,-15,-6.8	.41,15.4,5.99,1.75,9.05,6.45,3.77,9.29	8	Constant	NA	8	-8.32832	0.466
SF8657	SF8657	AZD6244	MEK	.0025,.0080,.025,.080,.25,.80,2.53,8	-9.5,-6.0,-18,-6.1,-25,-4.9,-18,1.88	1.93,8.60,4.99,2.08,8.40,9.50,.21,6.27	8	Constant	NA	8	-11.0196	0.6626
SH10TC_STOMACH	SH-10-TC	AZD6244	MEK	.0025,.0080,.025,.080,.25,.80,2.53,8	-5.1,1.10,-6.3,-2.4,4.13,3.25,3.61,.18	2.97,1.83,1.10,.88,6.29,3.12,1.32,1.95	8	Constant	NA	8	-0.0888845	0.04748
SHP77_LUNG	SHP-77	AZD6244	MEK	.0025,.0080,.025,.080,.25,.80,2.53,8	-17,41.3,9.72,33.9,.56,-2.4,-22,27.4	12.8,15.3,4.91,35.5,3.20,9.75,15.4,9.22	8	Linear	NA	8	-17.7938	0.2575
SIGM5_HAEMATOPOIETIC_AND_LYMPHOID_TISSUE	SIG-M5	AZD6244	MEK	.0025,.0080,.025,.080,.25,.80,2.53,8	-25,-58,-87,-92,-93,-94,-94,-94	.49,16.0,.48,1.07,1.03,1.68,.75,1.09	8	Sigmoid	0.0073013	0.00644435	-93.415	6.4934
SIMA_AUTONOMIC_GANGLIA	SIMA	AZD6244	MEK	.0025,.0080,.025,.080,.25,.80,2.53,8	.95,14.7,-15,-1.8,-24,-33,-42,-42	42.1,21.3,19.6,23.3,7.39,9.00,26.3,4.98	8	Sigmoid	7.558	8	-44.5901	1.7358
SJRH30_SOFT_TISSUE	SJRH30	AZD6244	MEK	.0025,.0080,.025,.080,.25,.80,2.53,8	4.17,.45,-5.3,-3.8,-3.6,-3.7,-3.7,-13	8.98,7.18,3.61,8.16,3.18,1.56,7.61,9.95	8	Constant	NA	8	-3.59562	0.5556
SJSA1_BONE	SJSA-1	AZD6244	MEK	.0025,.0080,.025,.080,.25,.80,2.53,8	4.15,-1.7,2.50,4.35,-7.4,-24,-29,-30	31.3,17.1,24.8,11.1,4.21,37.0,12.0,12.5	8	Constant	NA	8	-11.6439	0.833
SKBR3_BREAST	SK-BR-3	AZD6244	MEK	.0025,.0080,.025,.080,.25,.80,2.53,8	-1.8,4.43,-5.1,18.6,2.59,15.2,16.6,20.3	27.0,26.6,17.8,25.0,18.6,36.2,21.1,15.3	8	Constant	NA	8	8.36393	0
SKCO1_LARGE_INTESTINE	SK-CO-1	AZD6244	MEK	.0025,.0080,.025,.080,.25,.80,2.53,8	-15,-6.2,-14,-24,-34,-48,-60,-71	3.44,.040,15.0,9.52,.83,1.39,6.95,1.29	8	Sigmoid	0.58905	0.922985	-70.2955	2.6927
SKES1_BONE	SK-ES-1	AZD6244	MEK	.0025,.0080,.025,.080,.25,.80,2.53,8	-54,-11,-6.4,-1.2,1.62,-2.3,7.33,-6.4	9.39,21.0,16.5,6.56,24.9,3.39,10.6,3.57	8	Constant	NA	8	-4.31438	0.7745
SKHEP1_LIVER	SK-HEP-1	AZD6244	MEK	.0025,.0080,.025,.080,.25,.80,2.53,8	-20,-3.7,-16,-11,-1.6,-21,-22,-33	9.05,6.21,4.44,3.94,13.9,2.62,6.60,2.13	8	Sigmoid	8.14343	8	-32.8224	1.2855
SKLMS1_SOFT_TISSUE	SK-LMS-1	AZD6244	MEK	.0025,.0080,.025,.080,.25,.80,2.53,8	-6.1,4.52,-17,-15,-9.8,-6.2,-29,-29	9.22,1.23,9.53,19.0,8.30,9.01,4.69,.29	8	Constant	NA	8	-12.2525	1.6815
SKLU1_LUNG	SK-LU-1	AZD6244	MEK	.0025,.0080,.025,.080,.25,.80,2.53,8	-.37,5.63,-2.2,-10,-9.3,.63,-33,-47	4.13,7.51,4.62,5.36,2.76,13.1,9.26,.22	8	Sigmoid	2.16351	8	-46.6175	1.4771
SKMEL24_SKIN	SK-MEL-24	AZD6244	MEK	.0025,.0080,.025,.080,.25,.80,2.53,8	-4.8,-4.0,-11,-13,-32,-37,-52,-60	10.4,1.12,14.6,13.4,17.4,.80,10.4,2.27	8	Sigmoid	0.682797	2.31263	-60.0505	2.0305
SKMEL2_SKIN	SK-MEL-2	AZD6244	MEK	.0025,.0080,.025,.080,.25,.80,2.53,8	6.18,-19,19.4,-13,8.41,-25,-50,-68	12.9,17.6,10.1,.69,17.6,1.49,2.79,1.04	8	Sigmoid	1.31956	2.41327	-67.4734	1.7595
SKMEL30_SKIN	SK-MEL-30	AZD6244	MEK	.0025,.0080,.025,.080,.25,.80,2.53,8	-5.2,-8.0,-23,-45,-70,-72,-76,-76	12.2,6.32,5.80,3.24,2.35,2.27,1.02,5.09	8	Sigmoid	0.0619427	0.0914396	-76.0623	3.251
SKMEL31_SKIN	SK-MEL-31	AZD6244	MEK	.0025,.0080,.025,.080,.25,.80,2.53,8	-18,-1.4,1.83,10.5,-3.2,-.063,-31,-33	3.74,.99,2.52,13.5,12.1,18.4,5.54,6.06	8	Sigmoid	1.53227	8	-33.3139	0.8945
SKMEL5_SKIN	SK-MEL-5	AZD6244	MEK	.0025,.0080,.025,.080,.25,.80,2.53,8	-36,2.33,-25,-39,-58,-62,-67,-68	36.2,2.28,2.49,2.93,6.68,.74,2.90,4.07	8	Sigmoid	0.0748871	0.168869	-67.6911	2.9562
SKMES1_LUNG	SK-MES-1	AZD6244	MEK	.0025,.0080,.025,.080,.25,.80,2.53,8	18.9,24.3,-7.8,-5.3,28.8,4.08,-24,-44	28.3,3.21,20.8,13.9,24.8,18.9,.38,2.33	8	Linear	NA	8	-43.7125	0.8823
SKMM2_HAEMATOPOIETIC_AND_LYMPHOID_TISSUE	SK-MM-2	AZD6244	MEK	.0025,.0080,.025,.080,.25,.80,2.53,8	-1.1,-17,-19,-28,-19,-18,-25,-35	5.46,5.73,5.35,4.24,13.8,2.17,6.79,9.87	8	Sigmoid	0.00318373	8	-24.0473	1.3523
SKNAS_AUTONOMIC_GANGLIA	SK-N-AS	AZD6244	MEK	.0025,.0080,.025,.080,.25,.80,2.53,8	-6.7,-11,-8.8,-29,-56,-64,-71,-74	3.48,2.19,3.94,2.62,1.81,1.07,4.15,.10	8	Sigmoid	0.129301	0.203246	-71.864	3.1582
SKNBE2_AUTONOMIC_GANGLIA	SK-N-BE(2)	AZD6244	MEK	.0025,.0080,.025,.080,.25,.80,2.53,8	-29,7.19,-11,3.54,-19,-33,-44,-47	9.99,22.6,3.12,21.8,21.8,1.38,2.00,11.0	8	Sigmoid	0.71541	8	-45.2455	1.5398
SKNDZ_AUTONOMIC_GANGLIA	SK-N-DZ	AZD6244	MEK	.0025,.0080,.025,.080,.25,.80,2.53,8	7.04,-5.0,-7.0,-12,-6.7,-3.4,-8.1,-15	29.9,17.4,.061,15.8,4.44,18.3,16.0,21.3	8	Constant	NA	8	-6.95161	0.7211
SKNFI_AUTONOMIC_GANGLIA	SK-N-FI	AZD6244	MEK	.0025,.025,.080,.25,.80,2.53,8	-22,-35,19.0,-35,-6.3,-50,-15	50.4,14.1,5.83,38.6,14.0,14.8,25.9	7	Constant	NA	8	-20.7954	1.8228
SKNSH_AUTONOMIC_GANGLIA	SK-N-SH	AZD6244	MEK	.0025,.0080,.025,.080,.25,.80,2.53,8	13.9,6.17,6.10,2.50,-1.1,1.91,-12,-30	21.0,1.29,8.20,10.2,15.7,11.2,21.8,2.78	8	Sigmoid	8.52748	8	-29.4085	0.5364
SKOV3_OVARY	SK-OV-3	AZD6244	MEK	.0025,.0080,.025,.080,.25,.80,2.53,8	-13,6.46,-14,.72,-4.7,4.17,-10,2.97	18.1,10.7,4.75,5.76,6.38,12.5,5.09,6.75	8	Constant	NA	8	-9.37573	0.334
SNGM_ENDOMETRIUM	SNG-M	AZD6244	MEK	.0025,.0080,.025,.080,.25,.80,2.53,8	-6.9,-5.9,-5.6,-10,-12,-14,-23,-23	7.18,4.84,1.09,.21,6.00,1.96,8.78,9.30	8	Constant	NA	8	-11.1334	1.1646
SNU16_STOMACH	SNU-16	AZD6244	MEK	.0025,.0080,.025,.080,.25,.80,2.53,8	-4.4,-12,-16,23.2,5.22,26.3,-16,35.3	2.47,41.4,7.75,26.6,9.95,20.1,6.41,31.6	8	Constant	NA	8	2.03887	0.4836
SNU182_LIVER	SNU-182	AZD6244	MEK	.0025,.0080,.025,.080,.25,.80,2.53,8	-6.4,1.40,-11,-3.7,-7.7,-18,-36,-50	15.2,5.97,8.15,6.19,25.2,4.64,7.21,11.6	8	Sigmoid	1.77222	8	-49.9496	1.7
SNU1_STOMACH	SNU-1	AZD6244	MEK	.0025,.0080,.025,.080,.25,.80,2.53,8	8.42,-8.6,-5.2,-27,-32,-43,-49,-58	6.12,18.0,9.18,.76,2.26,3.90,7.17,1.88	8	Sigmoid	0.0382072	2.09087	-57.5077	1.9704
SNU387_LIVER	SNU-387	AZD6244	MEK	.0025,.0080,.025,.080,.25,.80,2.53,8	8.31,-10,14.0,-4.8,-.14,-13,-4.5,-19	26.4,6.60,7.01,27.8,3.43,2.78,22.5,13.1	8	Constant	NA	8	-7.63164	0.4998
SNU398_LIVER	SNU-398	AZD6244	MEK	.0025,.0080,.025,.080,.25,.80,2.53,8	6.10,-18,-9.8,.49,-17,-25,-33,-46	12.8,4.35,7.43,17.5,.46,12.0,4.11,8.44	8	Sigmoid	8.51538	8	-46.1385	1.4041
SNU423_LIVER	SNU-423	AZD6244	MEK	.0025,.0080,.025,.080,.25,.80,2.53,8	-13,-4.5,-12,3.26,-11,-3.1,-.080,-2.9	5.66,.68,14.8,6.06,1.01,10.5,5.52,10.5	8	Constant	NA	8	-4.50483	0.3714
SNU449_LIVER	SNU-449	AZD6244	MEK	.0025,.0080,.025,.080,.25,.80,2.53,8	-.73,-3.1,-2.3,-2.1,6.02,.79,-15,-23	1.45,6.43,15.4,2.94,5.44,8.37,2.99,3.25	8	Sigmoid	2.25353	8	-22.8447	0.2108
SNU475_LIVER	SNU-475	AZD6244	MEK	.0025,.0080,.025,.080,.25,.80,2.53,8	5.71,35.8,-36,-6.2,16.2,57.6,9.34,-3.8	11.5,14.5,41.4,31.1,12.2,3.28,5.70,2.06	8	Constant	NA	8	10.5792	0.9279
SNUC2A_LARGE_INTESTINE	SNU-C2A	AZD6244	MEK	.0025,.0080,.025,.080,.25,.80,2.53,8	-7.2,-12,-14,7.67,-13,-1.2,-38,-26	3.62,25.1,.56,12.0,13.9,6.16,7.67,6.21	8	Constant	NA	8	-11.6558	1.3236
SNUC2B	SNU-C2B	AZD6244	MEK	.0080,.025,.080,.25,.80,2.53,8	-22,-29,-26,-32,-40,-46,-51	6.88,26.1,7.91,16.6,8.68,3.50,9.22	7	Sigmoid	0.468447	6.36122	-50.522	2.5823
SQ1_LUNG	Sq-1	AZD6244	MEK	.0025,.0080,.025,.080,.25,.80,2.53,8	-7.1,11.7,-20,-11,-6.9,2.55,-22,-19	2.87,4.23,5.01,1.45,1.82,2.02,5.86,1.91	8	Constant	NA	8	-9.44872	0.9389
SU8686_PANCREAS	SU.86.86	AZD6244	MEK	.0025,.0080,.025,.080,.25,.80,2.53,8	-4.9,-2.9,.13,-.96,3.18,-1.4,-26,-28	5.25,4.55,5.80,3.69,2.82,5.10,12.6,5.62	8	Sigmoid	1.6609	8	-28.298	0.616
SUDHL10_HAEMATOPOIETIC_AND_LYMPHOID_TISSUE	SU-DHL-10	AZD6244	MEK	.0025,.0080,.025,.080,.25,.80,2.53,8	-10,-4.6,-3.1,-1.6,-27,-9.8,-.61,2.14	16.4,5.94,3.85,15.7,20.5,12.9,31.1,33.5	8	Constant	NA	8	-7.13074	0.4243
SUDHL4_HAEMATOPOIETIC_AND_LYMPHOID_TISSUE	SU-DHL-4	AZD6244	MEK	.0025,.0080,.025,.080,.25,.80,2.53,8	-3.8,-13,-8.8,2.59,-13,-15,2.39,-2.7	10.00,12.5,1.59,6.47,11.8,10.4,1.53,4.75	8	Constant	NA	8	-5.5687	1.7324
SUDHL6_HAEMATOPOIETIC_AND_LYMPHOID_TISSUE	SU-DHL-6	AZD6244	MEK	.0025,.0080,.025,.080,.25,.80,2.53,8	1.05,20.6,-12,-14,-5.9,15.2,-14,29.1	46.6,31.8,40.9,18.0,26.8,6.41,53.9,22.4	8	Constant	NA	8	11.4501	0.5246
SUDHL8_HAEMATOPOIETIC_AND_LYMPHOID_TISSUE	SU-DHL-8	AZD6244	MEK	.0025,.0080,.025,.080,.25,.80,2.53,8	-12,13.6,-10,5.09,-16,-11,-20,.92	15.2,2.40,9.92,3.51,.81,4.92,4.38,4.49	8	Constant	NA	8	-5.59797	1.5696
SUIT2_PANCREAS	SUIT-2	AZD6244	MEK	.0025,.0080,.025,.080,.25,.80,2.53,8	-.63,2.79,-11,-17,-33,-43,-63,-66	6.87,3.84,12.3,9.82,7.06,10.4,3.02,5.36	8	Sigmoid	0.276105	0.552703	-66.6246	2.0782
SUPM2_HAEMATOPOIETIC_AND_LYMPHOID_TISSUE	SUP-M2	AZD6244	MEK	.0025,.0080,.025,.080,.25,.80,2.53,8	.096,2.05,-1.1,8.32,-4.1,-14,-54,-56	32.6,8.18,26.2,7.87,16.8,7.23,45.7,3.54	8	Sigmoid	8.07636	6.54872	-55.286	1.0256
SUPT1_HAEMATOPOIETIC_AND_LYMPHOID_TISSUE	SUP-T1	AZD6244	MEK	.0025,.0080,.025,.080,.25,.80,2.53,8	2.83,.34,10.3,-.23,-1.1,3.39,-2.8,-.38	.87,18.8,14.4,13.6,2.43,26.9,7.29,15.1	8	Constant	NA	8	1.37964	0.02767
SW1088_CENTRAL_NERVOUS_SYSTEM	SW 1088	AZD6244	MEK	.0025,.0080,.025,.080,.25,.80,2.53,8	33.9,3.19,11.7,2.58,10.5,16.1,2.92,5.61	.89,8.43,28.7,2.24,5.22,3.41,17.2,.75	8	Constant	NA	8	7.91245	0
SW1271_LUNG	SW 1271	AZD6244	MEK	.0025,.0080,.025,.080,.25,.80,2.53,8	13.1,-.45,-4.7,-7.2,-16,-45,-52,-59	13.4,8.21,2.13,2.29,4.35,8.91,2.79,.32	8	Sigmoid	0.437268	1.70814	-58.4901	1.669
SW1353_BONE	SW 1353	AZD6244	MEK	.0025,.0080,.025,.080,.25,.80,2.53,8	-3.7,1.65,-16,-9.0,-32,-2.1,-12,-13	3.15,12.3,.52,3.42,5.42,4.03,1.36,14.2	8	Constant	NA	8	-8.82793	0.9301
SW1417_LARGE_INTESTINE	SW1417	AZD6244	MEK	.0025,.0080,.025,.080,.25,.80,2.53,8	19.1,25.0,-15,-18,-51,-53,-78,-71	38.3,11.8,5.12,17.3,4.66,21.1,.98,4.06	8	Sigmoid	0.0124567	0.20047	-75.218	2.4436
SW1573_LUNG	SW 1573	AZD6244	MEK	.0025,.0080,.025,.080,.25,.80,2.53,8	-17,-9.2,-13,-7.8,-9.2,-14,-33,-38	.34,5.07,.89,2.04,1.45,.52,1.36,.063	8	Sigmoid	1.67923	8	-38.4242	0.9396
SW1990_PANCREAS	SW 1990	AZD6244	MEK	.0025,.0080,.025,.080,.25,.80,2.53,8	-2.6,-.25,-.54,-8.3,-20,-24,-43,-62	6.32,.89,.15,14.9,2.63,5.59,1.59,9.11	8	Sigmoid	5.13597	3.99601	-60.7597	1.5884
SW403_LARGE_INTESTINE	SW403	AZD6244	MEK	.0025,.0080,.025,.080,.25,.80,2.53,8	-5.1,-8.2,-37,-44,-62,-72,-79,-70	13.7,4.78,.88,15.1,1.59,1.18,.76,9.71	8	Sigmoid	0.0126385	0.064917	-78.0532	2.9688
SW480_LARGE_INTESTINE	SW480	AZD6244	MEK	.0025,.0080,.025,.080,.25,.80,2.53,8	-3.0,7.91,-22,-20,-29,-41,-49,-57	9.30,2.30,11.2,1.82,1.77,.24,3.27,6.79	8	Sigmoid	0.23766	2.80363	-56.8574	2.2851
SW48_LARGE_INTESTINE	SW48	AZD6244	MEK	.0025,.0080,.025,.080,.25,.80,2.53,8	-44,-30,-48,-55,-69,-66,-78,-76	44.4,16.5,12.5,7.17,1.14,5.65,.82,5.41	8	Sigmoid	7.0804	0.0362561	-77.2796	4.7855
SW579_THYROID	SW579	AZD6244	MEK	.0025,.0080,.025,.080,.25,.80,2.53,8	-7.0,4.17,-16,4.04,-.50,7.48,3.46,-13	3.93,5.52,3.47,1.82,17.7,2.57,3.95,1.83	8	Constant	NA	8	0.656041	0.3181
SW620_LARGE_INTESTINE	SW620	AZD6244	MEK	.0025,.0080,.025,.080,.25,.80,2.53,8	-12,-31,-33,-48,-64,-66,-72,-73	4.06,3.10,9.22,7.27,1.42,2.70,.041,.21	8	Sigmoid	7.15641	0.0581313	-73.6001	3.5274
SW780_URINARY_TRACT	SW 780	AZD6244	MEK	.0025,.0080,.025,.080,.25,.80,2.53,8	.59,-18,-30,-6.9,-23,-24,-48,-56	6.81,2.29,3.98,12.1,10.9,2.96,5.00,.71	8	Sigmoid	8.24386	4.86574	-57.1913	1.8812
SW900_LUNG	SW 900	AZD6244	MEK	.0025,.0080,.025,.080,.25,.80,2.53,8	-9.8,1.41,-4.3,20.7,-13,1.37,-11,-2.8	6.00,4.32,4.13,7.06,9.08,17.0,3.56,.83	8	Constant	NA	8	-4.57851	0.3037
T24_URINARY_TRACT	T24	AZD6244	MEK	.0025,.0080,.025,.080,.25,.80,2.53,8	3.61,-5.7,-15,-20,-21,-22,-31,-38	8.42,3.90,3.23,3.41,1.62,4.62,3.43,1.13	8	Sigmoid	0.0274601	8	-35.7466	1.535
T3M10_LUNG	T3M-10	AZD6244	MEK	.0025,.0080,.025,.080,.25,.80,2.53,8	-13,-18,6.05,-8.0,-30,-23,-39,-44	.28,15.7,22.8,29.4,8.30,1.71,1.04,5.25	8	Sigmoid	8.07874	8	-43.9481	1.1293
T47D_BREAST	T-47D	AZD6244	MEK	.0025,.0080,.025,.080,.25,.80,2.53,8	.76,-5.4,-8.1,17.4,-15,-2.5,-17,-7.4	2.39,12.4,13.1,13.9,2.42,11.0,8.17,1.03	8	Constant	NA	8	-7.3515	0.6917
T84_LARGE_INTESTINE	T84	AZD6244	MEK	.0025,.0080,.025,.080,.25,.80,2.53,8	1.04,40.3,-24,8.69,-33,62.7,-38,-61	63.5,79.8,27.8,15.4,31.6,203,7.81,1.30	8	Constant	NA	8	-23.036	1.568
T98G_CENTRAL_NERVOUS_SYSTEM	T98G	AZD6244	MEK	.0025,.0080,.025,.080,.25,.80,2.53,8	-13,-2.1,6.03,2.26,.99,-3.9,9.39,-2.7	4.45,4.16,2.39,10.5,7.75,1.34,2.24,4.05	8	Constant	NA	8	-1.53781	0.8136
TC71_BONE	TC-71	AZD6244	MEK	.0025,.0080,.025,.080,.25,.80,2.53,8	4.26,-3.5,6.56,12.9,21.1,20.3,16.8,17.9	7.18,6.57,11.4,.44,13.9,3.41,8.29,3.99	8	Linear	NA	8	-2.32161	0.01673
TCCSUP_URINARY_TRACT	TCCSUP	AZD6244	MEK	.0025,.0080,.025,.080,.25,.80,2.53,8	1.35,.76,2.85,10.6,2.70,9.19,3.53,6.06	5.09,.76,15.4,1.37,11.9,2.81,10.1,2.17	8	Constant	NA	8	6.03192	0
TE11_OESOPHAGUS	TE-11	AZD6244	MEK	.0025,.0080,.025,.080,.25,.80,2.53,8	-27,-15,-3.9,.083,-7.0,-11,-15,-19	1.21,4.55,4.47,5.61,13.3,1.68,.023,10.3	8	Constant	NA	8	-12.2872	0.3205
TE15_OESOPHAGUS	TE-15	AZD6244	MEK	.0025,.0080,.025,.080,.25,.80,2.53,8	-5.5,18.8,-46,-46,-37,-19,-57,-65	33.1,2.70,30.3,7.20,27.4,4.92,13.4,.022	8	Linear	NA	0.953288	-66.6851	2.7173
TE1_OESOPHAGUS	TE-1	AZD6244	MEK	.0025,.0080,.025,.080,.25,.80,2.53,8	-6.7,-15,-14,-4.4,-4.3,-15,-20,-28	12.7,3.63,4.39,1.09,.017,14.3,.83,2.34	8	Constant	NA	8	-13.7203	1.114
TE5_OESOPHAGUS	TE-5	AZD6244	MEK	.0025,.0080,.025,.080,.25,.80,2.53,8	-4.4,-2.2,-2.5,.29,-.42,-6.7,-22,-25	3.44,3.62,1.29,5.07,6.59,.55,1.12,2.23	8	Sigmoid	1.3343	8	-24.9579	0.6396
TE617T_SOFT_TISSUE	TE 617.T	AZD6244	MEK	.0025,.0080,.025,.080,.25,.80,2.53,8	-9.6,-18,-18,-20,-28,-50,-52,-59	32.2,13.4,22.7,13.1,17.0,2.97,3.68,2.92	8	Sigmoid	0.397453	0.92628	-56.5108	2.5837
TE9_OESOPHAGUS	TE-9	AZD6244	MEK	.0025,.0080,.025,.080,.25,.80,2.53,8	-7.4,-12,-16,-14,-2.4,.33,-5.3,-15	3.49,10.8,9.36,11.9,4.13,1.07,8.45,1.57	8	Constant	NA	8	-7.94089	0.8854
TEN_ENDOMETRIUM	TEN	AZD6244	MEK	.0025,.0080,.025,.080,.25,.80,2.53,8	-7.0,13.6,-18,18.7,-1.1,22.0,1.19,4.93	4.67,15.5,4.46,20.5,25.1,6.73,6.21,6.27	8	Constant	NA	8	4.14094	0.6637
TOLEDO_HAEMATOPOIETIC_AND_LYMPHOID_TISSUE	Toledo	AZD6244	MEK	.0025,.0080,.025,.080,.25,.80,2.53,8	.33,-13,-3.2,11.8,13.4,7.31,-8.8,-22	4.73,.20,3.75,34.5,4.36,21.2,4.72,4.13	8	Constant	NA	8	-5.66226	0.05558
TOV112D_OVARY	TOV-112D	AZD6244	MEK	.0025,.0080,.025,.080,.25,.80,2.53,8	1.25,9.03,-.44,7.39,-4.8,-3.2,4.33,-7.9	2.59,9.81,3.23,8.75,5.55,2.25,3.81,7.83	8	Constant	NA	8	0.538654	0.09705
TOV21G_OVARY	TOV-21G	AZD6244	MEK	.0025,.0080,.025,.080,.25,.80,2.53,8	-2.2,-11,-2.7,-3.7,2.27,-7.7,-9.3,-29	6.58,17.0,10.9,2.10,14.9,14.5,7.13,9.82	8	Sigmoid	7.73143	8	-28.5052	1.2785
TT2609C02_THYROID	TT2609-C02	AZD6244	MEK	.0025,.0080,.025,.080,.25,.80,2.53,8	-7.3,-9.4,-24,-34,-51,-49,-62,-66	8.04,9.00,21.9,6.53,8.38,12.6,10.6,7.50	8	Sigmoid	0.0735743	0.35644	-64.655	3.1457
TYKNU_OVARY	TYK-nu	AZD6244	MEK	.0025,.0080,.025,.080,.25,.80,2.53,8	-4.7,15.2,-4.4,10.5,-15,-16,-34,-29	8.98,7.47,2.15,12.6,3.32,8.09,3.93,11.2	8	Sigmoid	0.399597	8	-31.3532	0.6276
U118MG_CENTRAL_NERVOUS_SYSTEM	U-118 MG	AZD6244	MEK	.0025,.0080,.025,.080,.25,.80,2.53,8	-6.9,-.96,6.47,7.81,5.31,-1.5,-1.1,-12	1.84,3.07,2.27,6.94,10.9,4.76,19.4,14.6	8	Constant	NA	8	-0.398843	0.1341
U2OS_BONE	U-2 OS	AZD6244	MEK	.0025,.0080,.025,.080,.25,.80,2.53,8	4.15,-3.2,-.014,-20,-16,-26,-18,-29	.64,21.7,8.42,18.4,1.37,11.0,.21,28.7	8	Constant	NA	8	-16.2048	1.2003
U87MG_CENTRAL_NERVOUS_SYSTEM	U-87 MG	AZD6244	MEK	.0025,.0080,.025,.080,.25,.80,2.53,8	-13,6.43,-7.1,1.97,2.41,13.9,-7.1,-5.0	2.05,5.86,7.82,6.34,4.13,.97,4.08,7.33	8	Constant	NA	8	-1.11214	0.4738
U937_HAEMATOPOIETIC_AND_LYMPHOID_TISSUE	U-937	AZD6244	MEK	.0025,.0080,.025,.080,.25,.80,2.53,8	-13,-13,-7.7,-5.7,-7.1,-10.0,-17,-31	10.8,9.17,8.78,1.80,15.7,10.0,22.1,16.1	8	Sigmoid	2.23437	8	-41.7821	1.1403
UACC257_SKIN	UACC-257	AZD6244	MEK	.0025,.0080,.025,.080,.25,.80,2.53,8	-5.3,-4.5,-7.4,-28,-51,-68,-71,-78	.30,12.5,11.2,.041,1.15,1.67,1.31,2.80	8	Sigmoid	0.146748	0.234048	-75.3175	2.9813
[truncated: 9,672 more rows]
