# Supplementary material for: DISIS: Prediction of Drug Response through an Iterative Sure Independence Screening
Source: PLoS One. 2015 Mar 20;10(3):e0120408. doi: 10.1371/journal.pone.0120408 (PMC4368776; doi:10.1371/journal.pone.0120408)
Supplement: S2 Dataset — (TXT) [file pone.0120408.s010.txt]

Hugo_Symbol	Entrez_Gene_Id	Center	NCBI_Build	Chromosome	Start_position	End_position	Strand	Variant_Classification	Variant_Type	Reference_Allele	Tumor_Seq_Allele1	Tumor_Seq_Allele2	dbSNP_RS	dbSNP_Val_Status	Tumor_Sample_Barcode	Matched_Norm_Sample_Barcode	Match_Norm_Seq_Allele1	Match_Norm_Seq_Allele2	Tumor_Validation_Allele1	Tumor_Validation_Allele2	Match_Norm_Validation_Allele1	Match_Norm_Validation_Allele2	Verification_Status	Validation_Status	Mutation_Status	Sequencing_Phase	Genome_Change	Annotation_Transcript	Transcript_Strand	cDNA_Change	Codon_Change	Protein_Change	Other_Transcripts	Refseq_mRNA_Id	Refseq_prot_Id	SwissProt_acc_Id	SwissProt_entry_Id	Description	UniProt_AApos	UniProt_Region	UniProt_Site	Oncomap_Assays_Names	Assay.Direction
BRAF	673	broad.mit.edu	36	7	140127886	140127886	+	Missense_Mutation	SNP	C	A	A			MDAMB231_BREAST											Phase_I	g.chr7:140127886C>A	uc003vwc.2	-	c.1391G>T	c.(1390-1392)GGA>GTA	p.G464V		NM_004333	NP_004324	P15056	BRAF_HUMAN	B-Raf	464	ATP (By similarity).|Protein kinase.		OM_00035	R
BRAF	673	broad.mit.edu	36	7	140127880	140127880	+	Missense_Mutation	SNP	C	A	A			NCIH1666_LUNG											Phase_I	g.chr7:140127880C>A	uc003vwc.2	-	c.1397G>T	c.(1396-1398)GGA>GTA	p.G466V		NM_004333	NP_004324	P15056	BRAF_HUMAN	B-Raf	466	ATP (By similarity).|Protein kinase.		OM_00043A	F
BRAF	673	broad.mit.edu	36	7	140127880	140127880	+	Missense_Mutation	SNP	C	A	A			CAL12T_LUNG											Phase_I	g.chr7:140127880C>A	uc003vwc.2	-	c.1397G>T	c.(1396-1398)GGA>GTA	p.G466V		NM_004333	NP_004324	P15056	BRAF_HUMAN	B-Raf	466	ATP (By similarity).|Protein kinase.		OM_00043A	F
BRAF	673	broad.mit.edu	36	7	140127871	140127871	+	Missense_Mutation	SNP	C	G	G			NCIH1755_LUNG											Phase_I	g.chr7:140127871C>G	uc003vwc.2	-	c.1406G>C	c.(1405-1407)GGA>GCA	p.G469A		NM_004333	NP_004324	P15056	BRAF_HUMAN	B-Raf	469	ATP (By similarity).|Protein kinase.		OM_00045	F
BRAF	673	broad.mit.edu	36	7	140127871	140127871	+	Missense_Mutation	SNP	C	G	G			NCIH1395_LUNG											Phase_I	g.chr7:140127871C>G	uc003vwc.2	-	c.1406G>C	c.(1405-1407)GGA>GCA	p.G469A		NM_004333	NP_004324	P15056	BRAF_HUMAN	B-Raf	469	ATP (By similarity).|Protein kinase.		OM_00045	F
BRAF	673	broad.mit.edu	36	7	140099618	140099618	+	Missense_Mutation	SNP	C	G	G			NCIH508_LARGE_INTESTINE											Phase_I	g.chr7:140099618C>G	uc003vwc.2	-	c.1786G>C	c.(1786-1788)GGT>CGT	p.G596R		NM_004333	NP_004324	P15056	BRAF_HUMAN	B-Raf	596	Protein kinase.		OM_00049	F
BRAF	673	broad.mit.edu	36	7	140099615	140099615	+	Missense_Mutation	SNP	G	C	C			NCIH2087_LUNG											Phase_I	g.chr7:140099615G>C	uc003vwc.2	-	c.1789C>G	c.(1789-1791)CTA>GTA	p.L597V		NM_004333	NP_004324	P15056	BRAF_HUMAN	B-Raf	597	Protein kinase.		OM_00050	R
BRAF	673	broad.mit.edu	36	7	140099605	140099605	+	Missense_Mutation	SNP	A	T	T			HS695T_SKIN											Phase_I	g.chr7:140099605A>T	uc003vwc.2	-	c.1799T>A	c.(1798-1800)GTG>GAG	p.V600E		NM_004333	NP_004324	P15056	BRAF_HUMAN	B-Raf	600	Protein kinase.		OM_00052A	F
BRAF	673	broad.mit.edu	36	7	140099605	140099605	+	Missense_Mutation	SNP	A	T	T			C32_SKIN											Phase_I	g.chr7:140099605A>T	uc003vwc.2	-	c.1799T>A	c.(1798-1800)GTG>GAG	p.V600E		NM_004333	NP_004324	P15056	BRAF_HUMAN	B-Raf	600	Protein kinase.		OM_00052A	F
BRAF	673	broad.mit.edu	36	7	140099605	140099605	+	Missense_Mutation	SNP	A	T	T			HS294T_SKIN											Phase_I	g.chr7:140099605A>T	uc003vwc.2	-	c.1799T>A	c.(1798-1800)GTG>GAG	p.V600E		NM_004333	NP_004324	P15056	BRAF_HUMAN	B-Raf	600	Protein kinase.		OM_00052A	F
BRAF	673	broad.mit.edu	36	7	140099605	140099605	+	Missense_Mutation	SNP	A	T	T			K029AX_SKIN											Phase_I	g.chr7:140099605A>T	uc003vwc.2	-	c.1799T>A	c.(1798-1800)GTG>GAG	p.V600E		NM_004333	NP_004324	P15056	BRAF_HUMAN	B-Raf	600	Protein kinase.		OM_00052A	F
BRAF	673	broad.mit.edu	36	7	140099605	140099605	+	Missense_Mutation	SNP	A	T	T			RPMI7951_SKIN											Phase_I	g.chr7:140099605A>T	uc003vwc.2	-	c.1799T>A	c.(1798-1800)GTG>GAG	p.V600E		NM_004333	NP_004324	P15056	BRAF_HUMAN	B-Raf	600	Protein kinase.		OM_00052A	F
BRAF	673	broad.mit.edu	36	7	140099605	140099605	+	Missense_Mutation	SNP	A	T	T			COLO800_SKIN											Phase_I	g.chr7:140099605A>T	uc003vwc.2	-	c.1799T>A	c.(1798-1800)GTG>GAG	p.V600E		NM_004333	NP_004324	P15056	BRAF_HUMAN	B-Raf	600	Protein kinase.		OM_00052A	F
BRAF	673	broad.mit.edu	36	7	140099605	140099605	+	Missense_Mutation	SNP	A	T	T			IGR37_SKIN											Phase_I	g.chr7:140099605A>T	uc003vwc.2	-	c.1799T>A	c.(1798-1800)GTG>GAG	p.V600E		NM_004333	NP_004324	P15056	BRAF_HUMAN	B-Raf	600	Protein kinase.		OM_00052A	F
BRAF	673	broad.mit.edu	36	7	140099605	140099605	+	Missense_Mutation	SNP	A	T	T			G361_SKIN											Phase_I	g.chr7:140099605A>T	uc003vwc.2	-	c.1799T>A	c.(1798-1800)GTG>GAG	p.V600E		NM_004333	NP_004324	P15056	BRAF_HUMAN	B-Raf	600	Protein kinase.		OM_00052A	F
BRAF	673	broad.mit.edu	36	7	140099605	140099605	+	Missense_Mutation	SNP	A	T	T			SKMEL28_SKIN											Phase_I	g.chr7:140099605A>T	uc003vwc.2	-	c.1799T>A	c.(1798-1800)GTG>GAG	p.V600E		NM_004333	NP_004324	P15056	BRAF_HUMAN	B-Raf	600	Protein kinase.		OM_00052A	F
BRAF	673	broad.mit.edu	36	7	140099605	140099605	+	Missense_Mutation	SNP	A	T	T			SKHEP1_LIVER											Phase_I	g.chr7:140099605A>T	uc003vwc.2	-	c.1799T>A	c.(1798-1800)GTG>GAG	p.V600E		NM_004333	NP_004324	P15056	BRAF_HUMAN	B-Raf	600	Protein kinase.		OM_00052A	F
BRAF	673	broad.mit.edu	36	7	140099605	140099605	+	Missense_Mutation	SNP	A	T	T			A375_SKIN											Phase_I	g.chr7:140099605A>T	uc003vwc.2	-	c.1799T>A	c.(1798-1800)GTG>GAG	p.V600E		NM_004333	NP_004324	P15056	BRAF_HUMAN	B-Raf	600	Protein kinase.		OM_00052A	F
BRAF	673	broad.mit.edu	36	7	140099605	140099605	+	Missense_Mutation	SNP	A	T	T			SKMEL24_SKIN											Phase_I	g.chr7:140099605A>T	uc003vwc.2	-	c.1799T>A	c.(1798-1800)GTG>GAG	p.V600E		NM_004333	NP_004324	P15056	BRAF_HUMAN	B-Raf	600	Protein kinase.		OM_00052A	F
BRAF	673	broad.mit.edu	36	7	140099605	140099605	+	Missense_Mutation	SNP	A	T	T			LOXIMVI_SKIN											Phase_I	g.chr7:140099605A>T	uc003vwc.2	-	c.1799T>A	c.(1798-1800)GTG>GAG	p.V600E		NM_004333	NP_004324	P15056	BRAF_HUMAN	B-Raf	600	Protein kinase.		OM_00052A	F
BRAF	673	broad.mit.edu	36	7	140099605	140099605	+	Missense_Mutation	SNP	A	T	T			UACC257_SKIN											Phase_I	g.chr7:140099605A>T	uc003vwc.2	-	c.1799T>A	c.(1798-1800)GTG>GAG	p.V600E		NM_004333	NP_004324	P15056	BRAF_HUMAN	B-Raf	600	Protein kinase.		OM_00052A	F
BRAF	673	broad.mit.edu	36	7	140099605	140099605	+	Missense_Mutation	SNP	A	T	T			COLO829_SKIN											Phase_I	g.chr7:140099605A>T	uc003vwc.2	-	c.1799T>A	c.(1798-1800)GTG>GAG	p.V600E		NM_004333	NP_004324	P15056	BRAF_HUMAN	B-Raf	600	Protein kinase.		OM_00052A	F
BRAF	673	broad.mit.edu	36	7	140099605	140099605	+	Missense_Mutation	SNP	A	T	T			A673_BONE											Phase_I	g.chr7:140099605A>T	uc003vwc.2	-	c.1799T>A	c.(1798-1800)GTG>GAG	p.V600E		NM_004333	NP_004324	P15056	BRAF_HUMAN	B-Raf	600	Protein kinase.		OM_00052A	F
BRAF	673	broad.mit.edu	36	7	140099605	140099605	+	Missense_Mutation	SNP	A	T	T			MELHO_SKIN											Phase_I	g.chr7:140099605A>T	uc003vwc.2	-	c.1799T>A	c.(1798-1800)GTG>GAG	p.V600E		NM_004333	NP_004324	P15056	BRAF_HUMAN	B-Raf	600	Protein kinase.		OM_00052A	F
BRAF	673	broad.mit.edu	36	7	140099605	140099605	+	Missense_Mutation	SNP	A	T	T			COLO201_LARGE_INTESTINE											Phase_I	g.chr7:140099605A>T	uc003vwc.2	-	c.1799T>A	c.(1798-1800)GTG>GAG	p.V600E		NM_004333	NP_004324	P15056	BRAF_HUMAN	B-Raf	600	Protein kinase.		OM_00052A	F
BRAF	673	broad.mit.edu	36	7	140099605	140099605	+	Missense_Mutation	SNP	A	T	T			DU4475_BREAST											Phase_I	g.chr7:140099605A>T	uc003vwc.2	-	c.1799T>A	c.(1798-1800)GTG>GAG	p.V600E		NM_004333	NP_004324	P15056	BRAF_HUMAN	B-Raf	600	Protein kinase.		OM_00052A	F
BRAF	673	broad.mit.edu	36	7	140099605	140099605	+	Missense_Mutation	SNP	A	T	T			GCT_SOFT_TISSUE											Phase_I	g.chr7:140099605A>T	uc003vwc.2	-	c.1799T>A	c.(1798-1800)GTG>GAG	p.V600E		NM_004333	NP_004324	P15056	BRAF_HUMAN	B-Raf	600	Protein kinase.		OM_00052A	F
BRAF	673	broad.mit.edu	36	7	140099605	140099605	+	Missense_Mutation	SNP	A	T	T			COLO818_SKIN											Phase_I	g.chr7:140099605A>T	uc003vwc.2	-	c.1799T>A	c.(1798-1800)GTG>GAG	p.V600E		NM_004333	NP_004324	P15056	BRAF_HUMAN	B-Raf	600	Protein kinase.		OM_00052A	F
BRAF	673	broad.mit.edu	36	7	140099605	140099605	+	Missense_Mutation	SNP	A	T	T			COLO849_SKIN											Phase_I	g.chr7:140099605A>T	uc003vwc.2	-	c.1799T>A	c.(1798-1800)GTG>GAG	p.V600E		NM_004333	NP_004324	P15056	BRAF_HUMAN	B-Raf	600	Protein kinase.		OM_00052A	F
BRAF	673	broad.mit.edu	36	7	140099605	140099605	+	Missense_Mutation	SNP	A	T	T			BT474_BREAST											Phase_I	g.chr7:140099605A>T	uc003vwc.2	-	c.1799T>A	c.(1798-1800)GTG>GAG	p.V600E		NM_004333	NP_004324	P15056	BRAF_HUMAN	B-Raf	600	Protein kinase.		OM_00052A	F
BRAF	673	broad.mit.edu	36	7	140099605	140099605	+	Missense_Mutation	SNP	A	T	T			ES2_OVARY											Phase_I	g.chr7:140099605A>T	uc003vwc.2	-	c.1799T>A	c.(1798-1800)GTG>GAG	p.V600E		NM_004333	NP_004324	P15056	BRAF_HUMAN	B-Raf	600	Protein kinase.		OM_00052A	F
BRAF	673	broad.mit.edu	36	7	140099605	140099605	+	Missense_Mutation	SNP	A	T	T			COLO679_SKIN											Phase_I	g.chr7:140099605A>T	uc003vwc.2	-	c.1799T>A	c.(1798-1800)GTG>GAG	p.V600E		NM_004333	NP_004324	P15056	BRAF_HUMAN	B-Raf	600	Protein kinase.		OM_00052A	F
BRAF	673	broad.mit.edu	36	7	140099605	140099605	+	Missense_Mutation	SNP	A	T	T			SH4_SKIN											Phase_I	g.chr7:140099605A>T	uc003vwc.2	-	c.1799T>A	c.(1798-1800)GTG>GAG	p.V600E		NM_004333	NP_004324	P15056	BRAF_HUMAN	B-Raf	600	Protein kinase.		OM_00052A	F
BRAF	673	broad.mit.edu	36	7	140099605	140099605	+	Missense_Mutation	SNP	A	T	T			8505C_THYROID											Phase_I	g.chr7:140099605A>T	uc003vwc.2	-	c.1799T>A	c.(1798-1800)GTG>GAG	p.V600E		NM_004333	NP_004324	P15056	BRAF_HUMAN	B-Raf	600	Protein kinase.		OM_00052A	F
BRAF	673	broad.mit.edu	36	7	140099605	140099605	+	Missense_Mutation	SNP	A	T	T			UACC62_SKIN											Phase_I	g.chr7:140099605A>T	uc003vwc.2	-	c.1799T>A	c.(1798-1800)GTG>GAG	p.V600E		NM_004333	NP_004324	P15056	BRAF_HUMAN	B-Raf	600	Protein kinase.		OM_00052A	F
BRAF	673	broad.mit.edu	36	7	140099605	140099605	+	Missense_Mutation	SNP	A	T	T			DBTRG05MG_CENTRAL_NERVOUS_SYSTEM											Phase_I	g.chr7:140099605A>T	uc003vwc.2	-	c.1799T>A	c.(1798-1800)GTG>GAG	p.V600E		NM_004333	NP_004324	P15056	BRAF_HUMAN	B-Raf	600	Protein kinase.		OM_00052A	F
BRAF	673	broad.mit.edu	36	7	140099605	140099605	+	Missense_Mutation	SNP	A	T	T			SW1417_LARGE_INTESTINE											Phase_I	g.chr7:140099605A>T	uc003vwc.2	-	c.1799T>A	c.(1798-1800)GTG>GAG	p.V600E		NM_004333	NP_004324	P15056	BRAF_HUMAN	B-Raf	600	Protein kinase.		OM_00052A	F
BRAF	673	broad.mit.edu	36	7	140099605	140099605	+	Missense_Mutation	SNP	A	T	T			A2058_SKIN											Phase_I	g.chr7:140099605A>T	uc003vwc.2	-	c.1799T>A	c.(1798-1800)GTG>GAG	p.V600E		NM_004333	NP_004324	P15056	BRAF_HUMAN	B-Raf	600	Protein kinase.		OM_00052A	F
BRAF	673	broad.mit.edu	36	7	140099605	140099605	+	Missense_Mutation	SNP	A	T	T			SKMEL5_SKIN											Phase_I	g.chr7:140099605A>T	uc003vwc.2	-	c.1799T>A	c.(1798-1800)GTG>GAG	p.V600E		NM_004333	NP_004324	P15056	BRAF_HUMAN	B-Raf	600	Protein kinase.		OM_00052A	F
BRAF	673	broad.mit.edu	36	7	140099605	140099605	+	Missense_Mutation	SNP	A	T	T			COLO783_SKIN											Phase_I	g.chr7:140099605A>T	uc003vwc.2	-	c.1799T>A	c.(1798-1800)GTG>GAG	p.V600E		NM_004333	NP_004324	P15056	BRAF_HUMAN	B-Raf	600	Protein kinase.		OM_00052A	F
BRAF	673	broad.mit.edu	36	7	140099605	140099605	+	Missense_Mutation	SNP	A	T	T			AM38_CENTRAL_NERVOUS_SYSTEM											Phase_I	g.chr7:140099605A>T	uc003vwc.2	-	c.1799T>A	c.(1798-1800)GTG>GAG	p.V600E		NM_004333	NP_004324	P15056	BRAF_HUMAN	B-Raf	600	Protein kinase.		OM_00052A	F
BRAF	673	broad.mit.edu	36	7	140099605	140099605	+	Missense_Mutation	SNP	A	T	T			RKO_LARGE_INTESTINE											Phase_I	g.chr7:140099605A>T	uc003vwc.2	-	c.1799T>A	c.(1798-1800)GTG>GAG	p.V600E		NM_004333	NP_004324	P15056	BRAF_HUMAN	B-Raf	600	Protein kinase.		OM_00052A	F
BRAF	673	broad.mit.edu	36	7	140099605	140099605	+	Missense_Mutation	SNP	A	T	T			KG1C_CENTRAL_NERVOUS_SYSTEM											Phase_I	g.chr7:140099605A>T	uc003vwc.2	-	c.1799T>A	c.(1798-1800)GTG>GAG	p.V600E		NM_004333	NP_004324	P15056	BRAF_HUMAN	B-Raf	600	Protein kinase.		OM_00052A	F
BRAF	673	broad.mit.edu	36	7	140099605	140099605	+	Missense_Mutation	SNP	A	T	T			IGR39_SKIN											Phase_I	g.chr7:140099605A>T	uc003vwc.2	-	c.1799T>A	c.(1798-1800)GTG>GAG	p.V600E		NM_004333	NP_004324	P15056	BRAF_HUMAN	B-Raf	600	Protein kinase.		OM_00052A	F
BRAF	673	broad.mit.edu	36	7	140099605	140099605	+	Missense_Mutation	SNP	A	T	T			WM793_SKIN											Phase_I	g.chr7:140099605A>T	uc003vwc.2	-	c.1799T>A	c.(1798-1800)GTG>GAG	p.V600E		NM_004333	NP_004324	P15056	BRAF_HUMAN	B-Raf	600	Protein kinase.		OM_00052A	F
BRAF	673	broad.mit.edu	36	7	140099605	140099605	+	Missense_Mutation	SNP	A	T	T			OUMS23_LARGE_INTESTINE											Phase_I	g.chr7:140099605A>T	uc003vwc.2	-	c.1799T>A	c.(1798-1800)GTG>GAG	p.V600E		NM_004333	NP_004324	P15056	BRAF_HUMAN	B-Raf	600	Protein kinase.		OM_00052A	F
BRAF	673	broad.mit.edu	36	7	140099605	140099605	+	Missense_Mutation	SNP	A	T	T			IGR1_SKIN											Phase_I	g.chr7:140099605A>T	uc003vwc.2	-	c.1799T>A	c.(1798-1800)GTG>GAG	p.V600E		NM_004333	NP_004324	P15056	BRAF_HUMAN	B-Raf	600	Protein kinase.		OM_00052A	F
BRAF	673	broad.mit.edu	36	7	140099605	140099605	+	Missense_Mutation	SNP	A	T	T			HS939T_SKIN											Phase_I	g.chr7:140099605A>T	uc003vwc.2	-	c.1799T>A	c.(1798-1800)GTG>GAG	p.V600E		NM_004333	NP_004324	P15056	BRAF_HUMAN	B-Raf	600	Protein kinase.		OM_00052A	F
BRAF	673	broad.mit.edu	36	7	140099605	140099605	+	Missense_Mutation	SNP	A	T	T			A101D_SKIN											Phase_I	g.chr7:140099605A>T	uc003vwc.2	-	c.1799T>A	c.(1798-1800)GTG>GAG	p.V600E		NM_004333	NP_004324	P15056	BRAF_HUMAN	B-Raf	600	Protein kinase.		OM_00052A	F
BRAF	673	broad.mit.edu	36	7	140099605	140099605	+	Missense_Mutation	SNP	A	T	T			BHT101_THYROID											Phase_I	g.chr7:140099605A>T	uc003vwc.2	-	c.1799T>A	c.(1798-1800)GTG>GAG	p.V600E		NM_004333	NP_004324	P15056	BRAF_HUMAN	B-Raf	600	Protein kinase.		OM_00052A	F
BRAF	673	broad.mit.edu	36	7	140099605	140099605	+	Missense_Mutation	SNP	A	T	T			SNUC5_LARGE_INTESTINE											Phase_I	g.chr7:140099605A>T	uc003vwc.2	-	c.1799T>A	c.(1798-1800)GTG>GAG	p.V600E		NM_004333	NP_004324	P15056	BRAF_HUMAN	B-Raf	600	Protein kinase.		OM_00052A	F
BRAF	673	broad.mit.edu	36	7	140099605	140099605	+	Missense_Mutation	SNP	A	T	T			SIGM5_HAEMATOPOIETIC_AND_LYMPHOID_TISSUE											Phase_I	g.chr7:140099605A>T	uc003vwc.2	-	c.1799T>A	c.(1798-1800)GTG>GAG	p.V600E		NM_004333	NP_004324	P15056	BRAF_HUMAN	B-Raf	600	Protein kinase.		OM_00052A	F
BRAF	673	broad.mit.edu	36	7	140099605	140099605	+	Missense_Mutation	SNP	A	T	T			BCPAP_THYROID											Phase_I	g.chr7:140099605A>T	uc003vwc.2	-	c.1799T>A	c.(1798-1800)GTG>GAG	p.V600E		NM_004333	NP_004324	P15056	BRAF_HUMAN	B-Raf	600	Protein kinase.		OM_00052A	F
BRAF	673	broad.mit.edu	36	7	140099605	140099605	+	Missense_Mutation	SNP	A	T	T			NCIH854_LUNG											Phase_I	g.chr7:140099605A>T	uc003vwc.2	-	c.1799T>A	c.(1798-1800)GTG>GAG	p.V600E		NM_004333	NP_004324	P15056	BRAF_HUMAN	B-Raf	600	Protein kinase.		OM_00052A	F
BRAF	673	broad.mit.edu	36	7	140099605	140099605	+	Missense_Mutation	SNP	A	T	T			JHOM2B_OVARY											Phase_I	g.chr7:140099605A>T	uc003vwc.2	-	c.1799T>A	c.(1798-1800)GTG>GAG	p.V600E		NM_004333	NP_004324	P15056	BRAF_HUMAN	B-Raf	600	Protein kinase.		OM_00052A	F
BRAF	673	broad.mit.edu	36	7	140099605	140099605	+	Missense_Mutation	SNP	A	T	T			8305C_THYROID											Phase_I	g.chr7:140099605A>T	uc003vwc.2	-	c.1799T>A	c.(1798-1800)GTG>GAG	p.V600E		NM_004333	NP_004324	P15056	BRAF_HUMAN	B-Raf	600	Protein kinase.		OM_00052A	F
BRAF	673	broad.mit.edu	36	7	140099605	140099605	+	Missense_Mutation	SNP	A	T	T			WM88_SKIN											Phase_I	g.chr7:140099605A>T	uc003vwc.2	-	c.1799T>A	c.(1798-1800)GTG>GAG	p.V600E		NM_004333	NP_004324	P15056	BRAF_HUMAN	B-Raf	600	Protein kinase.		OM_00052A	F
BRAF	673	broad.mit.edu	36	7	140099605	140099605	+	Missense_Mutation	SNP	A	T	T			HT29_LARGE_INTESTINE											Phase_I	g.chr7:140099605A>T	uc003vwc.2	-	c.1799T>A	c.(1798-1800)GTG>GAG	p.V600E		NM_004333	NP_004324	P15056	BRAF_HUMAN	B-Raf	600	Protein kinase.		OM_00052A	F
BRAF	673	broad.mit.edu	36	7	140099605	140099605	+	Missense_Mutation	SNP	A	T	T			SKMEL1_SKIN											Phase_I	g.chr7:140099605A>T	uc003vwc.2	-	c.1799T>A	c.(1798-1800)GTG>GAG	p.V600E		NM_004333	NP_004324	P15056	BRAF_HUMAN	B-Raf	600	Protein kinase.		OM_00052A	F
BRAF	673	broad.mit.edu	36	7	140099605	140099605	+	Missense_Mutation	SNP	A	T	T			MALME3M_SKIN											Phase_I	g.chr7:140099605A>T	uc003vwc.2	-	c.1799T>A	c.(1798-1800)GTG>GAG	p.V600E		NM_004333	NP_004324	P15056	BRAF_HUMAN	B-Raf	600	Protein kinase.		OM_00052A	F
BRAF	673	broad.mit.edu	36	7	140099605	140099605	+	Missense_Mutation	SNP	A	T	T			MDAMB435S_SKIN											Phase_I	g.chr7:140099605A>T	uc003vwc.2	-	c.1799T>A	c.(1798-1800)GTG>GAG	p.V600E		NM_004333	NP_004324	P15056	BRAF_HUMAN	B-Raf	600	Protein kinase.		OM_00052A	F
BRAF	673	broad.mit.edu	36	7	140099605	140099605	+	Missense_Mutation	SNP	A	T	T			CL34_LARGE_INTESTINE											Phase_I	g.chr7:140099605A>T	uc003vwc.2	-	c.1799T>A	c.(1798-1800)GTG>GAG	p.V600E		NM_004333	NP_004324	P15056	BRAF_HUMAN	B-Raf	600	Protein kinase.		OM_00052A	F
BRAF	673	broad.mit.edu	36	7	140099605	140099605	+	Missense_Mutation	SNP	A	T	T			WM1799_SKIN											Phase_I	g.chr7:140099605A>T	uc003vwc.2	-	c.1799T>A	c.(1798-1800)GTG>GAG	p.V600E		NM_004333	NP_004324	P15056	BRAF_HUMAN	B-Raf	600	Protein kinase.		OM_00052A	F
BRAF	673	broad.mit.edu	36	7	140099605	140099605	+	Missense_Mutation	SNP	A	T	T			COLO205_LARGE_INTESTINE											Phase_I	g.chr7:140099605A>T	uc003vwc.2	-	c.1799T>A	c.(1798-1800)GTG>GAG	p.V600E		NM_004333	NP_004324	P15056	BRAF_HUMAN	B-Raf	600	Protein kinase.		OM_00052A	F
BRAF	673	broad.mit.edu	36	7	140099605	140099605	+	Missense_Mutation	SNP	A	T	T			COLO741_SKIN											Phase_I	g.chr7:140099605A>T	uc003vwc.2	-	c.1799T>A	c.(1798-1800)GTG>GAG	p.V600E		NM_004333	NP_004324	P15056	BRAF_HUMAN	B-Raf	600	Protein kinase.		OM_00052A	F
BRAF	673	broad.mit.edu	36	7	140099605	140099605	+	Missense_Mutation	SNP	A	T	T			WM983B_SKIN											Phase_I	g.chr7:140099605A>T	uc003vwc.2	-	c.1799T>A	c.(1798-1800)GTG>GAG	p.V600E		NM_004333	NP_004324	P15056	BRAF_HUMAN	B-Raf	600	Protein kinase.		OM_00052A	F
BRAF	673	broad.mit.edu	36	7	140099605	140099605	+	Missense_Mutation	SNP	A	T	T			RVH421_SKIN											Phase_I	g.chr7:140099605A>T	uc003vwc.2	-	c.1799T>A	c.(1798-1800)GTG>GAG	p.V600E		NM_004333	NP_004324	P15056	BRAF_HUMAN	B-Raf	600	Protein kinase.		OM_00052A	F
BRAF	673	broad.mit.edu	36	7	140099601	140099601	+	Missense_Mutation	SNP	T	A	A			U266B1_HAEMATOPOIETIC_AND_LYMPHOID_TISSUE											Phase_I	g.chr7:140099601T>A	uc003vwc.2	-	c.1803A>T	c.(1801-1803)AAA>AAT	p.K601N		NM_004333	NP_004324	P15056	BRAF_HUMAN	B-Raf	601	Protein kinase.		OM_00055	R
EGFR	1956	broad.mit.edu	36	7	55209959	55209973	+	In_Frame_Del	DEL	GGAATTAAGAGAAGC	-	-			PC14_LUNG											Phase_I	g.chr7:55209959_55209973delGGAATTAAGAGAAGC	uc003tqk.1	+	c.2235_2249delGGAATTAAGAGAAGC	c.(2233-2250)AAGGAATTAAGAGAAGCA>AAA	p.ELREA746del	EGFR_uc010kzg.1_In_Frame_Del_p.ELREA701del	NM_005228	NP_005219	P00533	EGFR_HUMAN	epidermal growth factor receptor isoform a	746_750	Cytoplasmic (Potential).|Protein kinase.		OM_00069	F
EGFR	1956	broad.mit.edu	36	7	55209959	55209973	+	In_Frame_Del	DEL	GGAATTAAGAGAAGC	-	-			NCIH1650_LUNG											Phase_I	g.chr7:55209959_55209973delGGAATTAAGAGAAGC	uc003tqk.1	+	c.2235_2249delGGAATTAAGAGAAGC	c.(2233-2250)AAGGAATTAAGAGAAGCA>AAA	p.ELREA746del	EGFR_uc010kzg.1_In_Frame_Del_p.ELREA701del	NM_005228	NP_005219	P00533	EGFR_HUMAN	epidermal growth factor receptor isoform a	746_750	Cytoplasmic (Potential).|Protein kinase.		OM_00069	F
EGFR	1956	broad.mit.edu	36	7	55209959	55209973	+	In_Frame_Del	DEL	GGAATTAAGAGAAGC	-	-			HCC2935_LUNG											Phase_I	g.chr7:55209959_55209973delGGAATTAAGAGAAGC	uc003tqk.1	+	c.2235_2249delGGAATTAAGAGAAGC	c.(2233-2250)AAGGAATTAAGAGAAGCA>AAA	p.ELREA746del	EGFR_uc010kzg.1_In_Frame_Del_p.ELREA701del	NM_005228	NP_005219	P00533	EGFR_HUMAN	epidermal growth factor receptor isoform a	746_750	Cytoplasmic (Potential).|Protein kinase.		OM_00069	F
EGFR	1956	broad.mit.edu	36	7	55216565	55216565	+	Missense_Mutation	SNP	C	T	T			NCIH1975_LUNG											Phase_I	g.chr7:55216565C>T	uc003tqk.1	+	c.2369C>T	c.(2368-2370)ACG>ATG	p.T790M	EGFR_uc010kzg.1_Missense_Mutation_p.T745M	NM_005228	NP_005219	P00533	EGFR_HUMAN	epidermal growth factor receptor isoform a	790	Cytoplasmic (Potential).|Protein kinase.		OM_00107A	F
EGFR	1956	broad.mit.edu	36	7	55216565	55216565	+	Missense_Mutation	SNP	C	T	T			NCIH1975_LUNG											Phase_I	g.chr7:55216565C>T	uc003tqk.1	+	c.2369C>T	c.(2368-2370)ACG>ATG	p.T790M	EGFR_uc010kzg.1_Missense_Mutation_p.T745M	NM_005228	NP_005219	P00533	EGFR_HUMAN	epidermal growth factor receptor isoform a	790	Cytoplasmic (Potential).|Protein kinase.		OM_00107B	R
EGFR	1956	broad.mit.edu	36	7	55227009	55227009	+	Missense_Mutation	SNP	T	G	G			NCIH1975_LUNG											Phase_I	g.chr7:55227009T>G	uc003tqk.1	+	c.2573T>G	c.(2572-2574)CTG>CGG	p.L858R	EGFR_uc010kzg.1_Missense_Mutation_p.L813R	NM_005228	NP_005219	P00533	EGFR_HUMAN	epidermal growth factor receptor isoform a	858	Cytoplasmic (Potential).|Protein kinase.		OM_00108A	F
EGFR	1956	broad.mit.edu	36	7	55227009	55227009	+	Missense_Mutation	SNP	T	G	G			NCIH3255_LUNG											Phase_I	g.chr7:55227009T>G	uc003tqk.1	+	c.2573T>G	c.(2572-2574)CTG>CGG	p.L858R	EGFR_uc010kzg.1_Missense_Mutation_p.L813R	NM_005228	NP_005219	P00533	EGFR_HUMAN	epidermal growth factor receptor isoform a	858	Cytoplasmic (Potential).|Protein kinase.		OM_00108A	F
EGFR	1956	broad.mit.edu	36	7	55227009	55227009	+	Missense_Mutation	SNP	T	G	G			NCIH1975_LUNG											Phase_I	g.chr7:55227009T>G	uc003tqk.1	+	c.2573T>G	c.(2572-2574)CTG>CGG	p.L858R	EGFR_uc010kzg.1_Missense_Mutation_p.L813R	NM_005228	NP_005219	P00533	EGFR_HUMAN	epidermal growth factor receptor isoform a	858	Cytoplasmic (Potential).|Protein kinase.		OM_00108B	R
EGFR	1956	broad.mit.edu	36	7	55209201	55209201	+	Missense_Mutation	SNP	G	A	A	rs28929495	unknown	SW48_LARGE_INTESTINE											Phase_I	g.chr7:55209201G>A	uc003tqk.1	+	c.2155G>A	c.(2155-2157)GGC>AGC	p.G719S	EGFR_uc010kzg.1_Missense_Mutation_p.G674S	NM_005228	NP_005219	P00533	EGFR_HUMAN	epidermal growth factor receptor isoform a	719	Cytoplasmic (Potential).|ATP (By similarity).|Protein kinase.		OM_00112	F
FGFR1	2260	broad.mit.edu	36	8	38405095	38405095	+	Missense_Mutation	SNP	G	A	A			HCC1395_BREAST											Phase_I	g.chr8:38405095G>A	uc010lwg.1	-	c.374C>T	c.(373-375)TCG>TTG	p.S125L	FGFR1_uc010lwh.1_Missense_Mutation_p.S125L|FGFR1_uc010lwi.1_Missense_Mutation_p.S36L|FGFR1_uc010lwj.1_Missense_Mutation_p.S36L|FGFR1_uc010lwk.1_Missense_Mutation_p.S117L|FGFR1_uc003xlp.1_Missense_Mutation_p.S125L|FGFR1_uc003xlt.2_5'UTR|FGFR1_uc010lwl.1_Missense_Mutation_p.S158L|FGFR1_uc010lwm.1_Missense_Mutation_p.S125L|FGFR1_uc010lwn.1_Missense_Mutation_p.S36L|FGFR1_uc003xlu.1_Missense_Mutation_…	NM_023110	NP_075598	P11362	FGFR1_HUMAN	fibroblast growth factor receptor 1 isoform 1	125	Extracellular (Potential).		OM_00127	F
FGFR3	2261	broad.mit.edu	36	4	1773362	1773362	+	Missense_Mutation	SNP	C	T	T			639V_URINARY_TRACT											Phase_I	g.chr4:1773362C>T	uc003gdr.2	+	c.742C>T	c.(742-744)CGC>TGC	p.R248C	FGFR3_uc003gds.2_Missense_Mutation_p.R248C|FGFR3_uc003gdq.2_Missense_Mutation_p.R248C|FGFR3_uc010icb.1_Missense_Mutation_p.R90C|FGFR3_uc003gdt.1_Missense_Mutation_p.R90C	NM_000142	NP_000133	P22607	FGFR3_HUMAN	fibroblast growth factor receptor 3 isoform 1	248	Extracellular (Potential).		OM_00129A	F
FGFR3	2261	broad.mit.edu	36	4	1775897	1775897	+	Missense_Mutation	SNP	A	G	G			KMS11_HAEMATOPOIETIC_AND_LYMPHOID_TISSUE											Phase_I	g.chr4:1775897A>G	uc003gdr.2	+	c.1118A>G	c.(1117-1119)TAT>TGT	p.Y373C	FGFR3_uc003gds.2_Intron|FGFR3_uc003gdq.2_Missense_Mutation_p.Y373C	NM_000142	NP_000133	P22607	FGFR3_HUMAN	fibroblast growth factor receptor 3 isoform 1	373	Extracellular (Potential).		OM_00132B	R
HRAS	3265	broad.mit.edu	36	11	524288	524288	+	Missense_Mutation	SNP	C	A	A			T24_URINARY_TRACT											Phase_I	g.chr11:524288C>A	uc001lpv.1	-	c.35G>T	c.(34-36)GGC>GTC	p.G12V	HRAS_uc001lpu.1_Missense_Mutation_p.G12V	NM_005343	NP_005334	P01112	RASH_HUMAN	v-Ha-ras Harvey rat sarcoma viral oncogene	12	GTP.		OM_00138A	F
HRAS	3265	broad.mit.edu	36	11	524288	524288	+	Missense_Mutation	SNP	C	T	T			HS578T_BREAST											Phase_I	g.chr11:524288C>T	uc001lpv.1	-	c.35G>A	c.(34-36)GGC>GAC	p.G12D	HRAS_uc001lpu.1_Missense_Mutation_p.G12D	NM_005343	NP_005334	P01112	RASH_HUMAN	v-Ha-ras Harvey rat sarcoma viral oncogene	12	GTP.		OM_00139	F
HRAS	3265	broad.mit.edu	36	11	524286	524286	+	Missense_Mutation	SNP	C	T	T			KASUMI2_HAEMATOPOIETIC_AND_LYMPHOID_TISSUE											Phase_I	g.chr11:524286C>T	uc001lpv.1	-	c.37G>A	c.(37-39)GGT>AGT	p.G13S	HRAS_uc001lpu.1_Missense_Mutation_p.G13S	NM_005343	NP_005334	P01112	RASH_HUMAN	v-Ha-ras Harvey rat sarcoma viral oncogene	13	GTP.		OM_00146	F
HRAS	3265	broad.mit.edu	36	11	523873	523873	+	Missense_Mutation	SNP	C	A	A			RL952_ENDOMETRIUM											Phase_I	g.chr11:523873C>A	uc001lpv.1	-	c.183G>T	c.(181-183)CAG>CAT	p.Q61H	HRAS_uc001lpu.1_Missense_Mutation_p.Q61H	NM_005343	NP_005334	P01112	RASH_HUMAN	v-Ha-ras Harvey rat sarcoma viral oncogene	61	GTP.		OM_00150	F
HRAS	3265	broad.mit.edu	36	11	523874	523874	+	Missense_Mutation	SNP	T	A	A			NCIH1915_LUNG											Phase_I	g.chr11:523874T>A	uc001lpv.1	-	c.182A>T	c.(181-183)CAG>CTG	p.Q61L	HRAS_uc001lpu.1_Missense_Mutation_p.Q61L	NM_005343	NP_005334	P01112	RASH_HUMAN	v-Ha-ras Harvey rat sarcoma viral oncogene	61	GTP.		OM_00151A	F
HRAS	3265	broad.mit.edu	36	11	523874	523874	+	Missense_Mutation	SNP	T	A	A			KYSE30_OESOPHAGUS											Phase_I	g.chr11:523874T>A	uc001lpv.1	-	c.182A>T	c.(181-183)CAG>CTG	p.Q61L	HRAS_uc001lpu.1_Missense_Mutation_p.Q61L	NM_005343	NP_005334	P01112	RASH_HUMAN	v-Ha-ras Harvey rat sarcoma viral oncogene	61	GTP.		OM_00151B	R
HRAS	3265	broad.mit.edu	36	11	523874	523874	+	Missense_Mutation	SNP	T	A	A			CJM_SKIN											Phase_I	g.chr11:523874T>A	uc001lpv.1	-	c.182A>T	c.(181-183)CAG>CTG	p.Q61L	HRAS_uc001lpu.1_Missense_Mutation_p.Q61L	NM_005343	NP_005334	P01112	RASH_HUMAN	v-Ha-ras Harvey rat sarcoma viral oncogene	61	GTP.		OM_00151B	R
HRAS	3265	broad.mit.edu	36	11	523874	523874	+	Missense_Mutation	SNP	T	A	A			KNS62_LUNG											Phase_I	g.chr11:523874T>A	uc001lpv.1	-	c.182A>T	c.(181-183)CAG>CTG	p.Q61L	HRAS_uc001lpu.1_Missense_Mutation_p.Q61L	NM_005343	NP_005334	P01112	RASH_HUMAN	v-Ha-ras Harvey rat sarcoma viral oncogene	61	GTP.		OM_00151B	R
HRAS	3265	broad.mit.edu	36	11	523874	523874	+	Missense_Mutation	SNP	T	A	A			HCC1588_LUNG											Phase_I	g.chr11:523874T>A	uc001lpv.1	-	c.182A>T	c.(181-183)CAG>CTG	p.Q61L	HRAS_uc001lpu.1_Missense_Mutation_p.Q61L	NM_005343	NP_005334	P01112	RASH_HUMAN	v-Ha-ras Harvey rat sarcoma viral oncogene	61	GTP.		OM_00151B	R
HRAS	3265	broad.mit.edu	36	11	523874	523874	+	Missense_Mutation	SNP	T	C	C			G292CLONEA141B1_BONE											Phase_I	g.chr11:523874T>C	uc001lpv.1	-	c.182A>G	c.(181-183)CAG>CGG	p.Q61R	HRAS_uc001lpu.1_Missense_Mutation_p.Q61R	NM_005343	NP_005334	P01112	RASH_HUMAN	v-Ha-ras Harvey rat sarcoma viral oncogene	61	GTP.		OM_00152A	F
JAK2	3717	broad.mit.edu	36	9	5063770	5063770	+	Missense_Mutation	SNP	G	T	T			HEL9217_HAEMATOPOIETIC_AND_LYMPHOID_TISSUE											Phase_I	g.chr9:5063770G>T	uc010mhm.1	+	c.1849G>T	c.(1849-1851)GTC>TTC	p.V617F	JAK2_uc003ziw.1_Missense_Mutation_p.V617F	NM_004972	NP_004963	O60674	JAK2_HUMAN	Janus kinase 2	617	Protein kinase 1.		OM_00154A	F
JAK2	3717	broad.mit.edu	36	9	5063770	5063770	+	Missense_Mutation	SNP	G	T	T			HEL_HAEMATOPOIETIC_AND_LYMPHOID_TISSUE											Phase_I	g.chr9:5063770G>T	uc010mhm.1	+	c.1849G>T	c.(1849-1851)GTC>TTC	p.V617F	JAK2_uc003ziw.1_Missense_Mutation_p.V617F	NM_004972	NP_004963	O60674	JAK2_HUMAN	Janus kinase 2	617	Protein kinase 1.		OM_00154A	F
JAK2	3717	broad.mit.edu	36	9	5063770	5063770	+	Missense_Mutation	SNP	G	T	T			SET2_HAEMATOPOIETIC_AND_LYMPHOID_TISSUE											Phase_I	g.chr9:5063770G>T	uc010mhm.1	+	c.1849G>T	c.(1849-1851)GTC>TTC	p.V617F	JAK2_uc003ziw.1_Missense_Mutation_p.V617F	NM_004972	NP_004963	O60674	JAK2_HUMAN	Janus kinase 2	617	Protein kinase 1.		OM_00154A	F
KRAS	3845	broad.mit.edu	36	12	25289551	25289551	+	Missense_Mutation	SNP	C	A	A			PATU8988S_PANCREAS											Phase_I	g.chr12:25289551C>A	uc001rgp.1	-	c.35G>T	c.(34-36)GGT>GTT	p.G12V	KRAS_uc001rgq.1_Missense_Mutation_p.G12V|KRAS_uc001rgr.2_Non-coding_Transcript	NM_033360	NP_203524	P01116	RASK_HUMAN	c-K-ras2 protein isoform a precursor	12	GTP.		OM_00188A	F
KRAS	3845	broad.mit.edu	36	12	25289551	25289551	+	Missense_Mutation	SNP	C	A	A			SNU213_PANCREAS											Phase_I	g.chr12:25289551C>A	uc001rgp.1	-	c.35G>T	c.(34-36)GGT>GTT	p.G12V	KRAS_uc001rgq.1_Missense_Mutation_p.G12V|KRAS_uc001rgr.2_Non-coding_Transcript	NM_033360	NP_203524	P01116	RASK_HUMAN	c-K-ras2 protein isoform a precursor	12	GTP.		OM_00188A	F
KRAS	3845	broad.mit.edu	36	12	25289551	25289551	+	Missense_Mutation	SNP	C	A	A			YAPC_PANCREAS											Phase_I	g.chr12:25289551C>A	uc001rgp.1	-	c.35G>T	c.(34-36)GGT>GTT	p.G12V	KRAS_uc001rgq.1_Missense_Mutation_p.G12V|KRAS_uc001rgr.2_Non-coding_Transcript	NM_033360	NP_203524	P01116	RASK_HUMAN	c-K-ras2 protein isoform a precursor	12	GTP.		OM_00188A	F
KRAS	3845	broad.mit.edu	36	12	25289551	25289551	+	Missense_Mutation	SNP	C	A	A			CAPAN1_PANCREAS											Phase_I	g.chr12:25289551C>A	uc001rgp.1	-	c.35G>T	c.(34-36)GGT>GTT	p.G12V	KRAS_uc001rgq.1_Missense_Mutation_p.G12V|KRAS_uc001rgr.2_Non-coding_Transcript	NM_033360	NP_203524	P01116	RASK_HUMAN	c-K-ras2 protein isoform a precursor	12	GTP.		OM_00188A	F
KRAS	3845	broad.mit.edu	36	12	25289551	25289551	+	Missense_Mutation	SNP	C	A	A			SW900_LUNG											Phase_I	g.chr12:25289551C>A	uc001rgp.1	-	c.35G>T	c.(34-36)GGT>GTT	p.G12V	KRAS_uc001rgq.1_Missense_Mutation_p.G12V|KRAS_uc001rgr.2_Non-coding_Transcript	NM_033360	NP_203524	P01116	RASK_HUMAN	c-K-ras2 protein isoform a precursor	12	GTP.		OM_00188A	F
KRAS	3845	broad.mit.edu	36	12	25289551	25289551	+	Missense_Mutation	SNP	C	A	A			DANG_PANCREAS											Phase_I	g.chr12:25289551C>A	uc001rgp.1	-	c.35G>T	c.(34-36)GGT>GTT	p.G12V	KRAS_uc001rgq.1_Missense_Mutation_p.G12V|KRAS_uc001rgr.2_Non-coding_Transcript	NM_033360	NP_203524	P01116	RASK_HUMAN	c-K-ras2 protein isoform a precursor	12	GTP.		OM_00188A	F
KRAS	3845	broad.mit.edu	36	12	25289551	25289551	+	Missense_Mutation	SNP	C	A	A			RKN_SOFT_TISSUE											Phase_I	g.chr12:25289551C>A	uc001rgp.1	-	c.35G>T	c.(34-36)GGT>GTT	p.G12V	KRAS_uc001rgq.1_Missense_Mutation_p.G12V|KRAS_uc001rgr.2_Non-coding_Transcript	NM_033360	NP_203524	P01116	RASK_HUMAN	c-K-ras2 protein isoform a precursor	12	GTP.		OM_00188A	F
KRAS	3845	broad.mit.edu	36	12	25289551	25289551	+	Missense_Mutation	SNP	C	A	A			RERFLCAD2_LUNG											Phase_I	g.chr12:25289551C>A	uc001rgp.1	-	c.35G>T	c.(34-36)GGT>GTT	p.G12V	KRAS_uc001rgq.1_Missense_Mutation_p.G12V|KRAS_uc001rgr.2_Non-coding_Transcript	NM_033360	NP_203524	P01116	RASK_HUMAN	c-K-ras2 protein isoform a precursor	12	GTP.		OM_00188A	F
KRAS	3845	broad.mit.edu	36	12	25289551	25289551	+	Missense_Mutation	SNP	C	A	A			CAPAN2_PANCREAS											Phase_I	g.chr12:25289551C>A	uc001rgp.1	-	c.35G>T	c.(34-36)GGT>GTT	p.G12V	KRAS_uc001rgq.1_Missense_Mutation_p.G12V|KRAS_uc001rgr.2_Non-coding_Transcript	NM_033360	NP_203524	P01116	RASK_HUMAN	c-K-ras2 protein isoform a precursor	12	GTP.		OM_00188A	F
KRAS	3845	broad.mit.edu	36	12	25289551	25289551	+	Missense_Mutation	SNP	C	A	A			CFPAC1_PANCREAS											Phase_I	g.chr12:25289551C>A	uc001rgp.1	-	c.35G>T	c.(34-36)GGT>GTT	p.G12V	KRAS_uc001rgq.1_Missense_Mutation_p.G12V|KRAS_uc001rgr.2_Non-coding_Transcript	NM_033360	NP_203524	P01116	RASK_HUMAN	c-K-ras2 protein isoform a precursor	12	GTP.		OM_00188A	F
KRAS	3845	broad.mit.edu	36	12	25289551	25289551	+	Missense_Mutation	SNP	C	A	A			A498_KIDNEY											Phase_I	g.chr12:25289551C>A	uc001rgp.1	-	c.35G>T	c.(34-36)GGT>GTT	p.G12V	KRAS_uc001rgq.1_Missense_Mutation_p.G12V|KRAS_uc001rgr.2_Non-coding_Transcript	NM_033360	NP_203524	P01116	RASK_HUMAN	c-K-ras2 protein isoform a precursor	12	GTP.		OM_00188A	F
KRAS	3845	broad.mit.edu	36	12	25289551	25289551	+	Missense_Mutation	SNP	C	A	A			COLO668_LUNG											Phase_I	g.chr12:25289551C>A	uc001rgp.1	-	c.35G>T	c.(34-36)GGT>GTT	p.G12V	KRAS_uc001rgq.1_Missense_Mutation_p.G12V|KRAS_uc001rgr.2_Non-coding_Transcript	NM_033360	NP_203524	P01116	RASK_HUMAN	c-K-ras2 protein isoform a precursor	12	GTP.		OM_00188A	F
KRAS	3845	broad.mit.edu	36	12	25289551	25289551	+	Missense_Mutation	SNP	C	A	A			QGP1_PANCREAS											Phase_I	g.chr12:25289551C>A	uc001rgp.1	-	c.35G>T	c.(34-36)GGT>GTT	p.G12V	KRAS_uc001rgq.1_Missense_Mutation_p.G12V|KRAS_uc001rgr.2_Non-coding_Transcript	NM_033360	NP_203524	P01116	RASK_HUMAN	c-K-ras2 protein isoform a precursor	12	GTP.		OM_00188A	F
KRAS	3845	broad.mit.edu	36	12	25289551	25289551	+	Missense_Mutation	SNP	C	A	A			SW480_LARGE_INTESTINE											Phase_I	g.chr12:25289551C>A	uc001rgp.1	-	c.35G>T	c.(34-36)GGT>GTT	p.G12V	KRAS_uc001rgq.1_Missense_Mutation_p.G12V|KRAS_uc001rgr.2_Non-coding_Transcript	NM_033360	NP_203524	P01116	RASK_HUMAN	c-K-ras2 protein isoform a precursor	12	GTP.		OM_00188A	F
KRAS	3845	broad.mit.edu	36	12	25289551	25289551	+	Missense_Mutation	SNP	C	A	A			PATU8902_PANCREAS											Phase_I	g.chr12:25289551C>A	uc001rgp.1	-	c.35G>T	c.(34-36)GGT>GTT	p.G12V	KRAS_uc001rgq.1_Missense_Mutation_p.G12V|KRAS_uc001rgr.2_Non-coding_Transcript	NM_033360	NP_203524	P01116	RASK_HUMAN	c-K-ras2 protein isoform a precursor	12	GTP.		OM_00188A	F
KRAS	3845	broad.mit.edu	36	12	25289551	25289551	+	Missense_Mutation	SNP	C	A	A			NCIH441_LUNG											Phase_I	g.chr12:25289551C>A	uc001rgp.1	-	c.35G>T	c.(34-36)GGT>GTT	p.G12V	KRAS_uc001rgq.1_Missense_Mutation_p.G12V|KRAS_uc001rgr.2_Non-coding_Transcript	NM_033360	NP_203524	P01116	RASK_HUMAN	c-K-ras2 protein isoform a precursor	12	GTP.		OM_00188A	F
KRAS	3845	broad.mit.edu	36	12	25289551	25289551	+	Missense_Mutation	SNP	C	A	A			PANC0327_PANCREAS											Phase_I	g.chr12:25289551C>A	uc001rgp.1	-	c.35G>T	c.(34-36)GGT>GTT	p.G12V	KRAS_uc001rgq.1_Missense_Mutation_p.G12V|KRAS_uc001rgr.2_Non-coding_Transcript	NM_033360	NP_203524	P01116	RASK_HUMAN	c-K-ras2 protein isoform a precursor	12	GTP.		OM_00188A	F
KRAS	3845	broad.mit.edu	36	12	25289551	25289551	+	Missense_Mutation	SNP	C	A	A			SNGM_ENDOMETRIUM											Phase_I	g.chr12:25289551C>A	uc001rgp.1	-	c.35G>T	c.(34-36)GGT>GTT	p.G12V	KRAS_uc001rgq.1_Missense_Mutation_p.G12V|KRAS_uc001rgr.2_Non-coding_Transcript	NM_033360	NP_203524	P01116	RASK_HUMAN	c-K-ras2 protein isoform a precursor	12	GTP.		OM_00188A	F
KRAS	3845	broad.mit.edu	36	12	25289551	25289551	+	Missense_Mutation	SNP	C	A	A			HLC1_LUNG											Phase_I	g.chr12:25289551C>A	uc001rgp.1	-	c.35G>T	c.(34-36)GGT>GTT	p.G12V	KRAS_uc001rgq.1_Missense_Mutation_p.G12V|KRAS_uc001rgr.2_Non-coding_Transcript	NM_033360	NP_203524	P01116	RASK_HUMAN	c-K-ras2 protein isoform a precursor	12	GTP.		OM_00188A	F
KRAS	3845	broad.mit.edu	36	12	25289551	25289551	+	Missense_Mutation	SNP	C	A	A			HCC56_LARGE_INTESTINE											Phase_I	g.chr12:25289551C>A	uc001rgp.1	-	c.35G>T	c.(34-36)GGT>GTT	p.G12V	KRAS_uc001rgq.1_Missense_Mutation_p.G12V|KRAS_uc001rgr.2_Non-coding_Transcript	NM_033360	NP_203524	P01116	RASK_HUMAN	c-K-ras2 protein isoform a precursor	12	GTP.		OM_00188A	F
KRAS	3845	broad.mit.edu	36	12	25289551	25289551	+	Missense_Mutation	SNP	C	A	A			SW620_LARGE_INTESTINE											Phase_I	g.chr12:25289551C>A	uc001rgp.1	-	c.35G>T	c.(34-36)GGT>GTT	p.G12V	KRAS_uc001rgq.1_Missense_Mutation_p.G12V|KRAS_uc001rgr.2_Non-coding_Transcript	NM_033360	NP_203524	P01116	RASK_HUMAN	c-K-ras2 protein isoform a precursor	12	GTP.		OM_00188A	F
KRAS	3845	broad.mit.edu	36	12	25289551	25289551	+	Missense_Mutation	SNP	C	A	A			KP3_PANCREAS											Phase_I	g.chr12:25289551C>A	uc001rgp.1	-	c.35G>T	c.(34-36)GGT>GTT	p.G12V	KRAS_uc001rgq.1_Missense_Mutation_p.G12V|KRAS_uc001rgr.2_Non-coding_Transcript	NM_033360	NP_203524	P01116	RASK_HUMAN	c-K-ras2 protein isoform a precursor	12	GTP.		OM_00188A	F
KRAS	3845	broad.mit.edu	36	12	25289551	25289551	+	Missense_Mutation	SNP	C	A	A			CORL23_LUNG											Phase_I	g.chr12:25289551C>A	uc001rgp.1	-	c.35G>T	c.(34-36)GGT>GTT	p.G12V	KRAS_uc001rgq.1_Missense_Mutation_p.G12V|KRAS_uc001rgr.2_Non-coding_Transcript	NM_033360	NP_203524	P01116	RASK_HUMAN	c-K-ras2 protein isoform a precursor	12	GTP.		OM_00188A	F
KRAS	3845	broad.mit.edu	36	12	25289551	25289551	+	Missense_Mutation	SNP	C	A	A			SH10TC_STOMACH											Phase_I	g.chr12:25289551C>A	uc001rgp.1	-	c.35G>T	c.(34-36)GGT>GTT	p.G12V	KRAS_uc001rgq.1_Missense_Mutation_p.G12V|KRAS_uc001rgr.2_Non-coding_Transcript	NM_033360	NP_203524	P01116	RASK_HUMAN	c-K-ras2 protein isoform a precursor	12	GTP.		OM_00188A	F
KRAS	3845	broad.mit.edu	36	12	25289551	25289551	+	Missense_Mutation	SNP	C	A	A			SW403_LARGE_INTESTINE											Phase_I	g.chr12:25289551C>A	uc001rgp.1	-	c.35G>T	c.(34-36)GGT>GTT	p.G12V	KRAS_uc001rgq.1_Missense_Mutation_p.G12V|KRAS_uc001rgr.2_Non-coding_Transcript	NM_033360	NP_203524	P01116	RASK_HUMAN	c-K-ras2 protein isoform a precursor	12	GTP.		OM_00188A	F
KRAS	3845	broad.mit.edu	36	12	25289551	25289551	+	Missense_Mutation	SNP	C	A	A			HMC18_BREAST											Phase_I	g.chr12:25289551C>A	uc001rgp.1	-	c.35G>T	c.(34-36)GGT>GTT	p.G12V	KRAS_uc001rgq.1_Missense_Mutation_p.G12V|KRAS_uc001rgr.2_Non-coding_Transcript	NM_033360	NP_203524	P01116	RASK_HUMAN	c-K-ras2 protein isoform a precursor	12	GTP.		OM_00188A	F
KRAS	3845	broad.mit.edu	36	12	25289551	25289551	+	Missense_Mutation	SNP	C	A	A			LCLC97TM1_LUNG											Phase_I	g.chr12:25289551C>A	uc001rgp.1	-	c.35G>T	c.(34-36)GGT>GTT	p.G12V	KRAS_uc001rgq.1_Missense_Mutation_p.G12V|KRAS_uc001rgr.2_Non-coding_Transcript	NM_033360	NP_203524	P01116	RASK_HUMAN	c-K-ras2 protein isoform a precursor	12	GTP.		OM_00188A	F
KRAS	3845	broad.mit.edu	36	12	25289551	25289551	+	Missense_Mutation	SNP	C	A	A			HUPT4_PANCREAS											Phase_I	g.chr12:25289551C>A	uc001rgp.1	-	c.35G>T	c.(34-36)GGT>GTT	p.G12V	KRAS_uc001rgq.1_Missense_Mutation_p.G12V|KRAS_uc001rgr.2_Non-coding_Transcript	NM_033360	NP_203524	P01116	RASK_HUMAN	c-K-ras2 protein isoform a precursor	12	GTP.		OM_00188A	F
KRAS	3845	broad.mit.edu	36	12	25289551	25289551	+	Missense_Mutation	SNP	C	A	A			NCIH2444_LUNG											Phase_I	g.chr12:25289551C>A	uc001rgp.1	-	c.35G>T	c.(34-36)GGT>GTT	p.G12V	KRAS_uc001rgq.1_Missense_Mutation_p.G12V|KRAS_uc001rgr.2_Non-coding_Transcript	NM_033360	NP_203524	P01116	RASK_HUMAN	c-K-ras2 protein isoform a precursor	12	GTP.		OM_00188A	F
KRAS	3845	broad.mit.edu	36	12	25289551	25289551	+	Missense_Mutation	SNP	C	A	A			PATU8988T_PANCREAS											Phase_I	g.chr12:25289551C>A	uc001rgp.1	-	c.35G>T	c.(34-36)GGT>GTT	p.G12V	KRAS_uc001rgq.1_Missense_Mutation_p.G12V|KRAS_uc001rgr.2_Non-coding_Transcript	NM_033360	NP_203524	P01116	RASK_HUMAN	c-K-ras2 protein isoform a precursor	12	GTP.		OM_00188A	F
KRAS	3845	broad.mit.edu	36	12	25289551	25289551	+	Missense_Mutation	SNP	C	A	A			CAPAN2_PANCREAS											Phase_I	g.chr12:25289551C>A	uc001rgp.1	-	c.35G>T	c.(34-36)GGT>GTT	p.G12V	KRAS_uc001rgq.1_Missense_Mutation_p.G12V|KRAS_uc001rgr.2_Non-coding_Transcript	NM_033360	NP_203524	P01116	RASK_HUMAN	c-K-ras2 protein isoform a precursor	12	GTP.		OM_00188B	R
KRAS	3845	broad.mit.edu	36	12	25289551	25289551	+	Missense_Mutation	SNP	C	A	A			PATU8902_PANCREAS											Phase_I	g.chr12:25289551C>A	uc001rgp.1	-	c.35G>T	c.(34-36)GGT>GTT	p.G12V	KRAS_uc001rgq.1_Missense_Mutation_p.G12V|KRAS_uc001rgr.2_Non-coding_Transcript	NM_033360	NP_203524	P01116	RASK_HUMAN	c-K-ras2 protein isoform a precursor	12	GTP.		OM_00188B	R
KRAS	3845	broad.mit.edu	36	12	25289551	25289551	+	Missense_Mutation	SNP	C	A	A			LCLC97TM1_LUNG											Phase_I	g.chr12:25289551C>A	uc001rgp.1	-	c.35G>T	c.(34-36)GGT>GTT	p.G12V	KRAS_uc001rgq.1_Missense_Mutation_p.G12V|KRAS_uc001rgr.2_Non-coding_Transcript	NM_033360	NP_203524	P01116	RASK_HUMAN	c-K-ras2 protein isoform a precursor	12	GTP.		OM_00188B	R
KRAS	3845	broad.mit.edu	36	12	25289551	25289551	+	Missense_Mutation	SNP	C	A	A			QGP1_PANCREAS											Phase_I	g.chr12:25289551C>A	uc001rgp.1	-	c.35G>T	c.(34-36)GGT>GTT	p.G12V	KRAS_uc001rgq.1_Missense_Mutation_p.G12V|KRAS_uc001rgr.2_Non-coding_Transcript	NM_033360	NP_203524	P01116	RASK_HUMAN	c-K-ras2 protein isoform a precursor	12	GTP.		OM_00188B	R
KRAS	3845	broad.mit.edu	36	12	25289551	25289551	+	Missense_Mutation	SNP	C	A	A			PANC0327_PANCREAS											Phase_I	g.chr12:25289551C>A	uc001rgp.1	-	c.35G>T	c.(34-36)GGT>GTT	p.G12V	KRAS_uc001rgq.1_Missense_Mutation_p.G12V|KRAS_uc001rgr.2_Non-coding_Transcript	NM_033360	NP_203524	P01116	RASK_HUMAN	c-K-ras2 protein isoform a precursor	12	GTP.		OM_00188B	R
KRAS	3845	broad.mit.edu	36	12	25289551	25289551	+	Missense_Mutation	SNP	C	A	A			SHP77_LUNG											Phase_I	g.chr12:25289551C>A	uc001rgp.1	-	c.35G>T	c.(34-36)GGT>GTT	p.G12V	KRAS_uc001rgq.1_Missense_Mutation_p.G12V|KRAS_uc001rgr.2_Non-coding_Transcript	NM_033360	NP_203524	P01116	RASK_HUMAN	c-K-ras2 protein isoform a precursor	12	GTP.		OM_00188B	R
KRAS	3845	broad.mit.edu	36	12	25289551	25289551	+	Missense_Mutation	SNP	C	A	A			DANG_PANCREAS											Phase_I	g.chr12:25289551C>A	uc001rgp.1	-	c.35G>T	c.(34-36)GGT>GTT	p.G12V	KRAS_uc001rgq.1_Missense_Mutation_p.G12V|KRAS_uc001rgr.2_Non-coding_Transcript	NM_033360	NP_203524	P01116	RASK_HUMAN	c-K-ras2 protein isoform a precursor	12	GTP.		OM_00188B	R
KRAS	3845	broad.mit.edu	36	12	25289551	25289551	+	Missense_Mutation	SNP	C	A	A			SW620_LARGE_INTESTINE											Phase_I	g.chr12:25289551C>A	uc001rgp.1	-	c.35G>T	c.(34-36)GGT>GTT	p.G12V	KRAS_uc001rgq.1_Missense_Mutation_p.G12V|KRAS_uc001rgr.2_Non-coding_Transcript	NM_033360	NP_203524	P01116	RASK_HUMAN	c-K-ras2 protein isoform a precursor	12	GTP.		OM_00188B	R
KRAS	3845	broad.mit.edu	36	12	25289551	25289551	+	Missense_Mutation	SNP	C	A	A			HCC56_LARGE_INTESTINE											Phase_I	g.chr12:25289551C>A	uc001rgp.1	-	c.35G>T	c.(34-36)GGT>GTT	p.G12V	KRAS_uc001rgq.1_Missense_Mutation_p.G12V|KRAS_uc001rgr.2_Non-coding_Transcript	NM_033360	NP_203524	P01116	RASK_HUMAN	c-K-ras2 protein isoform a precursor	12	GTP.		OM_00188B	R
KRAS	3845	broad.mit.edu	36	12	25289551	25289551	+	Missense_Mutation	SNP	C	A	A			HUPT4_PANCREAS											Phase_I	g.chr12:25289551C>A	uc001rgp.1	-	c.35G>T	c.(34-36)GGT>GTT	p.G12V	KRAS_uc001rgq.1_Missense_Mutation_p.G12V|KRAS_uc001rgr.2_Non-coding_Transcript	NM_033360	NP_203524	P01116	RASK_HUMAN	c-K-ras2 protein isoform a precursor	12	GTP.		OM_00188B	R
KRAS	3845	broad.mit.edu	36	12	25289551	25289551	+	Missense_Mutation	SNP	C	A	A			RCM1_LARGE_INTESTINE											Phase_I	g.chr12:25289551C>A	uc001rgp.1	-	c.35G>T	c.(34-36)GGT>GTT	p.G12V	KRAS_uc001rgq.1_Missense_Mutation_p.G12V|KRAS_uc001rgr.2_Non-coding_Transcript	NM_033360	NP_203524	P01116	RASK_HUMAN	c-K-ras2 protein isoform a precursor	12	GTP.		OM_00188B	R
KRAS	3845	broad.mit.edu	36	12	25289551	25289551	+	Missense_Mutation	SNP	C	A	A			NCIH727_LUNG											Phase_I	g.chr12:25289551C>A	uc001rgp.1	-	c.35G>T	c.(34-36)GGT>GTT	p.G12V	KRAS_uc001rgq.1_Missense_Mutation_p.G12V|KRAS_uc001rgr.2_Non-coding_Transcript	NM_033360	NP_203524	P01116	RASK_HUMAN	c-K-ras2 protein isoform a precursor	12	GTP.		OM_00188B	R
KRAS	3845	broad.mit.edu	36	12	25289551	25289551	+	Missense_Mutation	SNP	C	A	A			CFPAC1_PANCREAS											Phase_I	g.chr12:25289551C>A	uc001rgp.1	-	c.35G>T	c.(34-36)GGT>GTT	p.G12V	KRAS_uc001rgq.1_Missense_Mutation_p.G12V|KRAS_uc001rgr.2_Non-coding_Transcript	NM_033360	NP_203524	P01116	RASK_HUMAN	c-K-ras2 protein isoform a precursor	12	GTP.		OM_00188B	R
KRAS	3845	broad.mit.edu	36	12	25289551	25289551	+	Missense_Mutation	SNP	C	A	A			SW403_LARGE_INTESTINE											Phase_I	g.chr12:25289551C>A	uc001rgp.1	-	c.35G>T	c.(34-36)GGT>GTT	p.G12V	KRAS_uc001rgq.1_Missense_Mutation_p.G12V|KRAS_uc001rgr.2_Non-coding_Transcript	NM_033360	NP_203524	P01116	RASK_HUMAN	c-K-ras2 protein isoform a precursor	12	GTP.		OM_00188B	R
KRAS	3845	broad.mit.edu	36	12	25289551	25289551	+	Missense_Mutation	SNP	C	A	A			NCIH441_LUNG											Phase_I	g.chr12:25289551C>A	uc001rgp.1	-	c.35G>T	c.(34-36)GGT>GTT	p.G12V	KRAS_uc001rgq.1_Missense_Mutation_p.G12V|KRAS_uc001rgr.2_Non-coding_Transcript	NM_033360	NP_203524	P01116	RASK_HUMAN	c-K-ras2 protein isoform a precursor	12	GTP.		OM_00188B	R
KRAS	3845	broad.mit.edu	36	12	25289551	25289551	+	Missense_Mutation	SNP	C	A	A			CORL23_LUNG											Phase_I	g.chr12:25289551C>A	uc001rgp.1	-	c.35G>T	c.(34-36)GGT>GTT	p.G12V	KRAS_uc001rgq.1_Missense_Mutation_p.G12V|KRAS_uc001rgr.2_Non-coding_Transcript	NM_033360	NP_203524	P01116	RASK_HUMAN	c-K-ras2 protein isoform a precursor	12	GTP.		OM_00188B	R
KRAS	3845	broad.mit.edu	36	12	25289551	25289551	+	Missense_Mutation	SNP	C	A	A			A498_KIDNEY											Phase_I	g.chr12:25289551C>A	uc001rgp.1	-	c.35G>T	c.(34-36)GGT>GTT	p.G12V	KRAS_uc001rgq.1_Missense_Mutation_p.G12V|KRAS_uc001rgr.2_Non-coding_Transcript	NM_033360	NP_203524	P01116	RASK_HUMAN	c-K-ras2 protein isoform a precursor	12	GTP.		OM_00188B	R
KRAS	3845	broad.mit.edu	36	12	25289552	25289552	+	Missense_Mutation	SNP	C	T	T			A549_LUNG											Phase_I	g.chr12:25289552C>T	uc001rgp.1	-	c.34G>A	c.(34-36)GGT>AGT	p.G12S	KRAS_uc001rgq.1_Missense_Mutation_p.G12S|KRAS_uc001rgr.2_Non-coding_Transcript	NM_033360	NP_203524	P01116	RASK_HUMAN	c-K-ras2 protein isoform a precursor	12	GTP.		OM_00189A	F
KRAS	3845	broad.mit.edu	36	12	25289552	25289552	+	Missense_Mutation	SNP	C	T	T			LS123_LARGE_INTESTINE											Phase_I	g.chr12:25289552C>T	uc001rgp.1	-	c.34G>A	c.(34-36)GGT>AGT	p.G12S	KRAS_uc001rgq.1_Missense_Mutation_p.G12S|KRAS_uc001rgr.2_Non-coding_Transcript	NM_033360	NP_203524	P01116	RASK_HUMAN	c-K-ras2 protein isoform a precursor	12	GTP.		OM_00189A	F
KRAS	3845	broad.mit.edu	36	12	25289552	25289552	+	Missense_Mutation	SNP	C	T	T			KMS20_HAEMATOPOIETIC_AND_LYMPHOID_TISSUE											Phase_I	g.chr12:25289552C>T	uc001rgp.1	-	c.34G>A	c.(34-36)GGT>AGT	p.G12S	KRAS_uc001rgq.1_Missense_Mutation_p.G12S|KRAS_uc001rgr.2_Non-coding_Transcript	NM_033360	NP_203524	P01116	RASK_HUMAN	c-K-ras2 protein isoform a precursor	12	GTP.		OM_00189A	F
KRAS	3845	broad.mit.edu	36	12	25289551	25289551	+	Missense_Mutation	SNP	C	G	G			NCIH1573_LUNG											Phase_I	g.chr12:25289551C>G	uc001rgp.1	-	c.35G>C	c.(34-36)GGT>GCT	p.G12A	KRAS_uc001rgq.1_Missense_Mutation_p.G12A|KRAS_uc001rgr.2_Non-coding_Transcript	NM_033360	NP_203524	P01116	RASK_HUMAN	c-K-ras2 protein isoform a precursor	12	GTP.		OM_00190A	F
KRAS	3845	broad.mit.edu	36	12	25289551	25289551	+	Missense_Mutation	SNP	C	G	G			RERFLCAD1_LUNG											Phase_I	g.chr12:25289551C>G	uc001rgp.1	-	c.35G>C	c.(34-36)GGT>GCT	p.G12A	KRAS_uc001rgq.1_Missense_Mutation_p.G12A|KRAS_uc001rgr.2_Non-coding_Transcript	NM_033360	NP_203524	P01116	RASK_HUMAN	c-K-ras2 protein isoform a precursor	12	GTP.		OM_00190A	F
KRAS	3845	broad.mit.edu	36	12	25289551	25289551	+	Missense_Mutation	SNP	C	G	G			MM1S_HAEMATOPOIETIC_AND_LYMPHOID_TISSUE											Phase_I	g.chr12:25289551C>G	uc001rgp.1	-	c.35G>C	c.(34-36)GGT>GCT	p.G12A	KRAS_uc001rgq.1_Missense_Mutation_p.G12A|KRAS_uc001rgr.2_Non-coding_Transcript	NM_033360	NP_203524	P01116	RASK_HUMAN	c-K-ras2 protein isoform a precursor	12	GTP.		OM_00190A	F
KRAS	3845	broad.mit.edu	36	12	25289551	25289551	+	Missense_Mutation	SNP	C	G	G			KPNSI9S_AUTONOMIC_GANGLIA											Phase_I	g.chr12:25289551C>G	uc001rgp.1	-	c.35G>C	c.(34-36)GGT>GCT	p.G12A	KRAS_uc001rgq.1_Missense_Mutation_p.G12A|KRAS_uc001rgr.2_Non-coding_Transcript	NM_033360	NP_203524	P01116	RASK_HUMAN	c-K-ras2 protein isoform a precursor	12	GTP.		OM_00190A	F
KRAS	3845	broad.mit.edu	36	12	25289551	25289551	+	Missense_Mutation	SNP	C	G	G			NCIH2009_LUNG											Phase_I	g.chr12:25289551C>G	uc001rgp.1	-	c.35G>C	c.(34-36)GGT>GCT	p.G12A	KRAS_uc001rgq.1_Missense_Mutation_p.G12A|KRAS_uc001rgr.2_Non-coding_Transcript	NM_033360	NP_203524	P01116	RASK_HUMAN	c-K-ras2 protein isoform a precursor	12	GTP.		OM_00190A	F
KRAS	3845	broad.mit.edu	36	12	25289551	25289551	+	Missense_Mutation	SNP	C	G	G			COLO775_HAEMATOPOIETIC_AND_LYMPHOID_TISSUE											Phase_I	g.chr12:25289551C>G	uc001rgp.1	-	c.35G>C	c.(34-36)GGT>GCT	p.G12A	KRAS_uc001rgq.1_Missense_Mutation_p.G12A|KRAS_uc001rgr.2_Non-coding_Transcript	NM_033360	NP_203524	P01116	RASK_HUMAN	c-K-ras2 protein isoform a precursor	12	GTP.		OM_00190A	F
KRAS	3845	broad.mit.edu	36	12	25289551	25289551	+	Missense_Mutation	SNP	C	G	G			RPMI8226_HAEMATOPOIETIC_AND_LYMPHOID_TISSUE											Phase_I	g.chr12:25289551C>G	uc001rgp.1	-	c.35G>C	c.(34-36)GGT>GCT	p.G12A	KRAS_uc001rgq.1_Missense_Mutation_p.G12A|KRAS_uc001rgr.2_Non-coding_Transcript	NM_033360	NP_203524	P01116	RASK_HUMAN	c-K-ras2 protein isoform a precursor	12	GTP.		OM_00190A	F
KRAS	3845	broad.mit.edu	36	12	25289551	25289551	+	Missense_Mutation	SNP	C	G	G			SW1116_LARGE_INTESTINE											Phase_I	g.chr12:25289551C>G	uc001rgp.1	-	c.35G>C	c.(34-36)GGT>GCT	p.G12A	KRAS_uc001rgq.1_Missense_Mutation_p.G12A|KRAS_uc001rgr.2_Non-coding_Transcript	NM_033360	NP_203524	P01116	RASK_HUMAN	c-K-ras2 protein isoform a precursor	12	GTP.		OM_00190A	F
KRAS	3845	broad.mit.edu	36	12	25289551	25289551	+	Missense_Mutation	SNP	C	G	G			KMS28BM_HAEMATOPOIETIC_AND_LYMPHOID_TISSUE											Phase_I	g.chr12:25289551C>G	uc001rgp.1	-	c.35G>C	c.(34-36)GGT>GCT	p.G12A	KRAS_uc001rgq.1_Missense_Mutation_p.G12A|KRAS_uc001rgr.2_Non-coding_Transcript	NM_033360	NP_203524	P01116	RASK_HUMAN	c-K-ras2 protein isoform a precursor	12	GTP.		OM_00190A	F
KRAS	3845	broad.mit.edu	36	12	25289551	25289551	+	Missense_Mutation	SNP	C	G	G			RERFLCAD1_LUNG											Phase_I	g.chr12:25289551C>G	uc001rgp.1	-	c.35G>C	c.(34-36)GGT>GCT	p.G12A	KRAS_uc001rgq.1_Missense_Mutation_p.G12A|KRAS_uc001rgr.2_Non-coding_Transcript	NM_033360	NP_203524	P01116	RASK_HUMAN	c-K-ras2 protein isoform a precursor	12	GTP.		OM_00190B	R
KRAS	3845	broad.mit.edu	36	12	25289551	25289551	+	Missense_Mutation	SNP	C	G	G			RPMI8226_HAEMATOPOIETIC_AND_LYMPHOID_TISSUE											Phase_I	g.chr12:25289551C>G	uc001rgp.1	-	c.35G>C	c.(34-36)GGT>GCT	p.G12A	KRAS_uc001rgq.1_Missense_Mutation_p.G12A|KRAS_uc001rgr.2_Non-coding_Transcript	NM_033360	NP_203524	P01116	RASK_HUMAN	c-K-ras2 protein isoform a precursor	12	GTP.		OM_00190B	R
KRAS	3845	broad.mit.edu	36	12	25289551	25289551	+	Missense_Mutation	SNP	C	G	G			MM1S_HAEMATOPOIETIC_AND_LYMPHOID_TISSUE											Phase_I	g.chr12:25289551C>G	uc001rgp.1	-	c.35G>C	c.(34-36)GGT>GCT	p.G12A	KRAS_uc001rgq.1_Missense_Mutation_p.G12A|KRAS_uc001rgr.2_Non-coding_Transcript	NM_033360	NP_203524	P01116	RASK_HUMAN	c-K-ras2 protein isoform a precursor	12	GTP.		OM_00190B	R
KRAS	3845	broad.mit.edu	36	12	25289551	25289551	+	Missense_Mutation	SNP	C	T	T			SNU1033_LARGE_INTESTINE											Phase_I	g.chr12:25289551C>T	uc001rgp.1	-	c.35G>A	c.(34-36)GGT>GAT	p.G12D	KRAS_uc001rgq.1_Missense_Mutation_p.G12D|KRAS_uc001rgr.2_Non-coding_Transcript	NM_033360	NP_203524	P01116	RASK_HUMAN	c-K-ras2 protein isoform a precursor	12	GTP.		OM_00191A	F
KRAS	3845	broad.mit.edu	36	12	25289551	25289551	+	Missense_Mutation	SNP	C	T	T			PANC0203_PANCREAS											Phase_I	g.chr12:25289551C>T	uc001rgp.1	-	c.35G>A	c.(34-36)GGT>GAT	p.G12D	KRAS_uc001rgq.1_Missense_Mutation_p.G12D|KRAS_uc001rgr.2_Non-coding_Transcript	NM_033360	NP_203524	P01116	RASK_HUMAN	c-K-ras2 protein isoform a precursor	12	GTP.		OM_00191A	F
KRAS	3845	broad.mit.edu	36	12	25289551	25289551	+	Missense_Mutation	SNP	C	T	T			SU8686_PANCREAS											Phase_I	g.chr12:25289551C>T	uc001rgp.1	-	c.35G>A	c.(34-36)GGT>GAT	p.G12D	KRAS_uc001rgq.1_Missense_Mutation_p.G12D|KRAS_uc001rgr.2_Non-coding_Transcript	NM_033360	NP_203524	P01116	RASK_HUMAN	c-K-ras2 protein isoform a precursor	12	GTP.		OM_00191A	F
KRAS	3845	broad.mit.edu	36	12	25289551	25289551	+	Missense_Mutation	SNP	C	T	T			KCIMOH1_PANCREAS											Phase_I	g.chr12:25289551C>T	uc001rgp.1	-	c.35G>A	c.(34-36)GGT>GAT	p.G12D	KRAS_uc001rgq.1_Missense_Mutation_p.G12D|KRAS_uc001rgr.2_Non-coding_Transcript	NM_033360	NP_203524	P01116	RASK_HUMAN	c-K-ras2 protein isoform a precursor	12	GTP.		OM_00191A	F
KRAS	3845	broad.mit.edu	36	12	25289551	25289551	+	Missense_Mutation	SNP	C	T	T			PK1_PANCREAS											Phase_I	g.chr12:25289551C>T	uc001rgp.1	-	c.35G>A	c.(34-36)GGT>GAT	p.G12D	KRAS_uc001rgq.1_Missense_Mutation_p.G12D|KRAS_uc001rgr.2_Non-coding_Transcript	NM_033360	NP_203524	P01116	RASK_HUMAN	c-K-ras2 protein isoform a precursor	12	GTP.		OM_00191A	F
KRAS	3845	broad.mit.edu	36	12	25289551	25289551	+	Missense_Mutation	SNP	C	T	T			PANC1_PANCREAS											Phase_I	g.chr12:25289551C>T	uc001rgp.1	-	c.35G>A	c.(34-36)GGT>GAT	p.G12D	KRAS_uc001rgq.1_Missense_Mutation_p.G12D|KRAS_uc001rgr.2_Non-coding_Transcript	NM_033360	NP_203524	P01116	RASK_HUMAN	c-K-ras2 protein isoform a precursor	12	GTP.		OM_00191A	F
KRAS	3845	broad.mit.edu	36	12	25289551	25289551	+	Missense_Mutation	SNP	C	T	T			GSU_STOMACH											Phase_I	g.chr12:25289551C>T	uc001rgp.1	-	c.35G>A	c.(34-36)GGT>GAT	p.G12D	KRAS_uc001rgq.1_Missense_Mutation_p.G12D|KRAS_uc001rgr.2_Non-coding_Transcript	NM_033360	NP_203524	P01116	RASK_HUMAN	c-K-ras2 protein isoform a precursor	12	GTP.		OM_00191A	F
KRAS	3845	broad.mit.edu	36	12	25289551	25289551	+	Missense_Mutation	SNP	C	T	T			LS513_LARGE_INTESTINE											Phase_I	g.chr12:25289551C>T	uc001rgp.1	-	c.35G>A	c.(34-36)GGT>GAT	p.G12D	KRAS_uc001rgq.1_Missense_Mutation_p.G12D|KRAS_uc001rgr.2_Non-coding_Transcript	NM_033360	NP_203524	P01116	RASK_HUMAN	c-K-ras2 protein isoform a precursor	12	GTP.		OM_00191A	F
KRAS	3845	broad.mit.edu	36	12	25289551	25289551	+	Missense_Mutation	SNP	C	T	T			PANC0813_PANCREAS											Phase_I	g.chr12:25289551C>T	uc001rgp.1	-	c.35G>A	c.(34-36)GGT>GAT	p.G12D	KRAS_uc001rgq.1_Missense_Mutation_p.G12D|KRAS_uc001rgr.2_Non-coding_Transcript	NM_033360	NP_203524	P01116	RASK_HUMAN	c-K-ras2 protein isoform a precursor	12	GTP.		OM_00191A	F
KRAS	3845	broad.mit.edu	36	12	25289551	25289551	+	Missense_Mutation	SNP	C	T	T			NCIH684_LIVER											Phase_I	g.chr12:25289551C>T	uc001rgp.1	-	c.35G>A	c.(34-36)GGT>GAT	p.G12D	KRAS_uc001rgq.1_Missense_Mutation_p.G12D|KRAS_uc001rgr.2_Non-coding_Transcript	NM_033360	NP_203524	P01116	RASK_HUMAN	c-K-ras2 protein isoform a precursor	12	GTP.		OM_00191A	F
KRAS	3845	broad.mit.edu	36	12	25289551	25289551	+	Missense_Mutation	SNP	C	T	T			HUCCT1_BILIARY_TRACT											Phase_I	g.chr12:25289551C>T	uc001rgp.1	-	c.35G>A	c.(34-36)GGT>GAT	p.G12D	KRAS_uc001rgq.1_Missense_Mutation_p.G12D|KRAS_uc001rgr.2_Non-coding_Transcript	NM_033360	NP_203524	P01116	RASK_HUMAN	c-K-ras2 protein isoform a precursor	12	GTP.		OM_00191A	F
KRAS	3845	broad.mit.edu	36	12	25289551	25289551	+	Missense_Mutation	SNP	C	T	T			SUIT2_PANCREAS											Phase_I	g.chr12:25289551C>T	uc001rgp.1	-	c.35G>A	c.(34-36)GGT>GAT	p.G12D	KRAS_uc001rgq.1_Missense_Mutation_p.G12D|KRAS_uc001rgr.2_Non-coding_Transcript	NM_033360	NP_203524	P01116	RASK_HUMAN	c-K-ras2 protein isoform a precursor	12	GTP.		OM_00191A	F
KRAS	3845	broad.mit.edu	36	12	25289551	25289551	+	Missense_Mutation	SNP	C	T	T			HCC1588_LUNG											Phase_I	g.chr12:25289551C>T	uc001rgp.1	-	c.35G>A	c.(34-36)GGT>GAT	p.G12D	KRAS_uc001rgq.1_Missense_Mutation_p.G12D|KRAS_uc001rgr.2_Non-coding_Transcript	NM_033360	NP_203524	P01116	RASK_HUMAN	c-K-ras2 protein isoform a precursor	12	GTP.		OM_00191A	F
KRAS	3845	broad.mit.edu	36	12	25289551	25289551	+	Missense_Mutation	SNP	C	T	T			HEC50B_ENDOMETRIUM											Phase_I	g.chr12:25289551C>T	uc001rgp.1	-	c.35G>A	c.(34-36)GGT>GAT	p.G12D	KRAS_uc001rgq.1_Missense_Mutation_p.G12D|KRAS_uc001rgr.2_Non-coding_Transcript	NM_033360	NP_203524	P01116	RASK_HUMAN	c-K-ras2 protein isoform a precursor	12	GTP.		OM_00191A	F
KRAS	3845	broad.mit.edu	36	12	25289551	25289551	+	Missense_Mutation	SNP	C	T	T			SW1990_PANCREAS											Phase_I	g.chr12:25289551C>T	uc001rgp.1	-	c.35G>A	c.(34-36)GGT>GAT	p.G12D	KRAS_uc001rgq.1_Missense_Mutation_p.G12D|KRAS_uc001rgr.2_Non-coding_Transcript	NM_033360	NP_203524	P01116	RASK_HUMAN	c-K-ras2 protein isoform a precursor	12	GTP.		OM_00191A	F
KRAS	3845	broad.mit.edu	36	12	25289551	25289551	+	Missense_Mutation	SNP	C	T	T			PL45_PANCREAS											Phase_I	g.chr12:25289551C>T	uc001rgp.1	-	c.35G>A	c.(34-36)GGT>GAT	p.G12D	KRAS_uc001rgq.1_Missense_Mutation_p.G12D|KRAS_uc001rgr.2_Non-coding_Transcript	NM_033360	NP_203524	P01116	RASK_HUMAN	c-K-ras2 protein isoform a precursor	12	GTP.		OM_00191A	F
KRAS	3845	broad.mit.edu	36	12	25289551	25289551	+	Missense_Mutation	SNP	C	T	T			HEC1A_ENDOMETRIUM											Phase_I	g.chr12:25289551C>T	uc001rgp.1	-	c.35G>A	c.(34-36)GGT>GAT	p.G12D	KRAS_uc001rgq.1_Missense_Mutation_p.G12D|KRAS_uc001rgr.2_Non-coding_Transcript	NM_033360	NP_203524	P01116	RASK_HUMAN	c-K-ras2 protein isoform a precursor	12	GTP.		OM_00191A	F
KRAS	3845	broad.mit.edu	36	12	25289551	25289551	+	Missense_Mutation	SNP	C	T	T			SNUC2A_LARGE_INTESTINE											Phase_I	g.chr12:25289551C>T	uc001rgp.1	-	c.35G>A	c.(34-36)GGT>GAT	p.G12D	KRAS_uc001rgq.1_Missense_Mutation_p.G12D|KRAS_uc001rgr.2_Non-coding_Transcript	NM_033360	NP_203524	P01116	RASK_HUMAN	c-K-ras2 protein isoform a precursor	12	GTP.		OM_00191A	F
KRAS	3845	broad.mit.edu	36	12	25289551	25289551	+	Missense_Mutation	SNP	C	T	T			GP2D_LARGE_INTESTINE											Phase_I	g.chr12:25289551C>T	uc001rgp.1	-	c.35G>A	c.(34-36)GGT>GAT	p.G12D	KRAS_uc001rgq.1_Missense_Mutation_p.G12D|KRAS_uc001rgr.2_Non-coding_Transcript	NM_033360	NP_203524	P01116	RASK_HUMAN	c-K-ras2 protein isoform a precursor	12	GTP.		OM_00191A	F
KRAS	3845	broad.mit.edu	36	12	25289551	25289551	+	Missense_Mutation	SNP	C	T	T			PANC0403_PANCREAS											Phase_I	g.chr12:25289551C>T	uc001rgp.1	-	c.35G>A	c.(34-36)GGT>GAT	p.G12D	KRAS_uc001rgq.1_Missense_Mutation_p.G12D|KRAS_uc001rgr.2_Non-coding_Transcript	NM_033360	NP_203524	P01116	RASK_HUMAN	c-K-ras2 protein isoform a precursor	12	GTP.		OM_00191A	F
KRAS	3845	broad.mit.edu	36	12	25289551	25289551	+	Missense_Mutation	SNP	C	T	T			SNU869_BILIARY_TRACT											Phase_I	g.chr12:25289551C>T	uc001rgp.1	-	c.35G>A	c.(34-36)GGT>GAT	p.G12D	KRAS_uc001rgq.1_Missense_Mutation_p.G12D|KRAS_uc001rgr.2_Non-coding_Transcript	NM_033360	NP_203524	P01116	RASK_HUMAN	c-K-ras2 protein isoform a precursor	12	GTP.		OM_00191A	F
KRAS	3845	broad.mit.edu	36	12	25289551	25289551	+	Missense_Mutation	SNP	C	T	T			SKLU1_LUNG											Phase_I	g.chr12:25289551C>T	uc001rgp.1	-	c.35G>A	c.(34-36)GGT>GAT	p.G12D	KRAS_uc001rgq.1_Missense_Mutation_p.G12D|KRAS_uc001rgr.2_Non-coding_Transcript	NM_033360	NP_203524	P01116	RASK_HUMAN	c-K-ras2 protein isoform a precursor	12	GTP.		OM_00191A	F
KRAS	3845	broad.mit.edu	36	12	25289551	25289551	+	Missense_Mutation	SNP	C	T	T			SNU601_STOMACH											Phase_I	g.chr12:25289551C>T	uc001rgp.1	-	c.35G>A	c.(34-36)GGT>GAT	p.G12D	KRAS_uc001rgq.1_Missense_Mutation_p.G12D|KRAS_uc001rgr.2_Non-coding_Transcript	NM_033360	NP_203524	P01116	RASK_HUMAN	c-K-ras2 protein isoform a precursor	12	GTP.		OM_00191A	F
KRAS	3845	broad.mit.edu	36	12	25289551	25289551	+	Missense_Mutation	SNP	C	T	T			ASPC1_PANCREAS											Phase_I	g.chr12:25289551C>T	uc001rgp.1	-	c.35G>A	c.(34-36)GGT>GAT	p.G12D	KRAS_uc001rgq.1_Missense_Mutation_p.G12D|KRAS_uc001rgr.2_Non-coding_Transcript	NM_033360	NP_203524	P01116	RASK_HUMAN	c-K-ras2 protein isoform a precursor	12	GTP.		OM_00191A	F
KRAS	3845	broad.mit.edu	36	12	25289551	25289551	+	Missense_Mutation	SNP	C	T	T			HPAFII_PANCREAS											Phase_I	g.chr12:25289551C>T	uc001rgp.1	-	c.35G>A	c.(34-36)GGT>GAT	p.G12D	KRAS_uc001rgq.1_Missense_Mutation_p.G12D|KRAS_uc001rgr.2_Non-coding_Transcript	NM_033360	NP_203524	P01116	RASK_HUMAN	c-K-ras2 protein isoform a precursor	12	GTP.		OM_00191A	F
KRAS	3845	broad.mit.edu	36	12	25289551	25289551	+	Missense_Mutation	SNP	C	T	T			HPAC_PANCREAS											Phase_I	g.chr12:25289551C>T	uc001rgp.1	-	c.35G>A	c.(34-36)GGT>GAT	p.G12D	KRAS_uc001rgq.1_Missense_Mutation_p.G12D|KRAS_uc001rgr.2_Non-coding_Transcript	NM_033360	NP_203524	P01116	RASK_HUMAN	c-K-ras2 protein isoform a precursor	12	GTP.		OM_00191A	F
KRAS	3845	broad.mit.edu	36	12	25289551	25289551	+	Missense_Mutation	SNP	C	T	T			KP4_PANCREAS											Phase_I	g.chr12:25289551C>T	uc001rgp.1	-	c.35G>A	c.(34-36)GGT>GAT	p.G12D	KRAS_uc001rgq.1_Missense_Mutation_p.G12D|KRAS_uc001rgr.2_Non-coding_Transcript	NM_033360	NP_203524	P01116	RASK_HUMAN	c-K-ras2 protein isoform a precursor	12	GTP.		OM_00191A	F
KRAS	3845	broad.mit.edu	36	12	25289551	25289551	+	Missense_Mutation	SNP	C	T	T			LS180_LARGE_INTESTINE											Phase_I	g.chr12:25289551C>T	uc001rgp.1	-	c.35G>A	c.(34-36)GGT>GAT	p.G12D	KRAS_uc001rgq.1_Missense_Mutation_p.G12D|KRAS_uc001rgr.2_Non-coding_Transcript	NM_033360	NP_203524	P01116	RASK_HUMAN	c-K-ras2 protein isoform a precursor	12	GTP.		OM_00191A	F
KRAS	3845	broad.mit.edu	36	12	25289551	25289551	+	Missense_Mutation	SNP	C	T	T			PK59_PANCREAS											Phase_I	g.chr12:25289551C>T	uc001rgp.1	-	c.35G>A	c.(34-36)GGT>GAT	p.G12D	KRAS_uc001rgq.1_Missense_Mutation_p.G12D|KRAS_uc001rgr.2_Non-coding_Transcript	NM_033360	NP_203524	P01116	RASK_HUMAN	c-K-ras2 protein isoform a precursor	12	GTP.		OM_00191A	F
KRAS	3845	broad.mit.edu	36	12	25289551	25289551	+	Missense_Mutation	SNP	C	T	T			KOPN8_HAEMATOPOIETIC_AND_LYMPHOID_TISSUE											Phase_I	g.chr12:25289551C>T	uc001rgp.1	-	c.35G>A	c.(34-36)GGT>GAT	p.G12D	KRAS_uc001rgq.1_Missense_Mutation_p.G12D|KRAS_uc001rgr.2_Non-coding_Transcript	NM_033360	NP_203524	P01116	RASK_HUMAN	c-K-ras2 protein isoform a precursor	12	GTP.		OM_00191A	F
KRAS	3845	broad.mit.edu	36	12	25289551	25289551	+	Missense_Mutation	SNP	C	T	T			HEC1B_ENDOMETRIUM											Phase_I	g.chr12:25289551C>T	uc001rgp.1	-	c.35G>A	c.(34-36)GGT>GAT	p.G12D	KRAS_uc001rgq.1_Missense_Mutation_p.G12D|KRAS_uc001rgr.2_Non-coding_Transcript	NM_033360	NP_203524	P01116	RASK_HUMAN	c-K-ras2 protein isoform a precursor	12	GTP.		OM_00191A	F
KRAS	3845	broad.mit.edu	36	12	25289551	25289551	+	Missense_Mutation	SNP	C	T	T			L33_PANCREAS											Phase_I	g.chr12:25289551C>T	uc001rgp.1	-	c.35G>A	c.(34-36)GGT>GAT	p.G12D	KRAS_uc001rgq.1_Missense_Mutation_p.G12D|KRAS_uc001rgr.2_Non-coding_Transcript	NM_033360	NP_203524	P01116	RASK_HUMAN	c-K-ras2 protein isoform a precursor	12	GTP.		OM_00191A	F
KRAS	3845	broad.mit.edu	36	12	25289551	25289551	+	Missense_Mutation	SNP	C	T	T			PANC0504_PANCREAS											Phase_I	g.chr12:25289551C>T	uc001rgp.1	-	c.35G>A	c.(34-36)GGT>GAT	p.G12D	KRAS_uc001rgq.1_Missense_Mutation_p.G12D|KRAS_uc001rgr.2_Non-coding_Transcript	NM_033360	NP_203524	P01116	RASK_HUMAN	c-K-ras2 protein isoform a precursor	12	GTP.		OM_00191A	F
KRAS	3845	broad.mit.edu	36	12	25289551	25289551	+	Missense_Mutation	SNP	C	T	T			OV7_OVARY											Phase_I	g.chr12:25289551C>T	uc001rgp.1	-	c.35G>A	c.(34-36)GGT>GAT	p.G12D	KRAS_uc001rgq.1_Missense_Mutation_p.G12D|KRAS_uc001rgr.2_Non-coding_Transcript	NM_033360	NP_203524	P01116	RASK_HUMAN	c-K-ras2 protein isoform a precursor	12	GTP.		OM_00191A	F
KRAS	3845	broad.mit.edu	36	12	25289551	25289551	+	Missense_Mutation	SNP	C	T	T			SNU61_LARGE_INTESTINE											Phase_I	g.chr12:25289551C>T	uc001rgp.1	-	c.35G>A	c.(34-36)GGT>GAT	p.G12D	KRAS_uc001rgq.1_Missense_Mutation_p.G12D|KRAS_uc001rgr.2_Non-coding_Transcript	NM_033360	NP_203524	P01116	RASK_HUMAN	c-K-ras2 protein isoform a precursor	12	GTP.		OM_00191A	F
KRAS	3845	broad.mit.edu	36	12	25289551	25289551	+	Missense_Mutation	SNP	C	T	T			KARPAS620_HAEMATOPOIETIC_AND_LYMPHOID_TISSUE											Phase_I	g.chr12:25289551C>T	uc001rgp.1	-	c.35G>A	c.(34-36)GGT>GAT	p.G12D	KRAS_uc001rgq.1_Missense_Mutation_p.G12D|KRAS_uc001rgr.2_Non-coding_Transcript	NM_033360	NP_203524	P01116	RASK_HUMAN	c-K-ras2 protein isoform a precursor	12	GTP.		OM_00191A	F
KRAS	3845	broad.mit.edu	36	12	25289551	25289551	+	Missense_Mutation	SNP	C	T	T			SNU8_OVARY											Phase_I	g.chr12:25289551C>T	uc001rgp.1	-	c.35G>A	c.(34-36)GGT>GAT	p.G12D	KRAS_uc001rgq.1_Missense_Mutation_p.G12D|KRAS_uc001rgr.2_Non-coding_Transcript	NM_033360	NP_203524	P01116	RASK_HUMAN	c-K-ras2 protein isoform a precursor	12	GTP.		OM_00191A	F
KRAS	3845	broad.mit.edu	36	12	25289551	25289551	+	Missense_Mutation	SNP	C	T	T			KLM1_PANCREAS											Phase_I	g.chr12:25289551C>T	uc001rgp.1	-	c.35G>A	c.(34-36)GGT>GAT	p.G12D	KRAS_uc001rgq.1_Missense_Mutation_p.G12D|KRAS_uc001rgr.2_Non-coding_Transcript	NM_033360	NP_203524	P01116	RASK_HUMAN	c-K-ras2 protein isoform a precursor	12	GTP.		OM_00191A	F
KRAS	3845	broad.mit.edu	36	12	25289551	25289551	+	Missense_Mutation	SNP	C	T	T			HEYA8_OVARY											Phase_I	g.chr12:25289551C>T	uc001rgp.1	-	c.35G>A	c.(34-36)GGT>GAT	p.G12D	KRAS_uc001rgq.1_Missense_Mutation_p.G12D|KRAS_uc001rgr.2_Non-coding_Transcript	NM_033360	NP_203524	P01116	RASK_HUMAN	c-K-ras2 protein isoform a precursor	12	GTP.		OM_00191A	F
KRAS	3845	broad.mit.edu	36	12	25289551	25289551	+	Missense_Mutation	SNP	C	T	T			SNU1197_LARGE_INTESTINE											Phase_I	g.chr12:25289551C>T	uc001rgp.1	-	c.35G>A	c.(34-36)GGT>GAT	p.G12D	KRAS_uc001rgq.1_Missense_Mutation_p.G12D|KRAS_uc001rgr.2_Non-coding_Transcript	NM_033360	NP_203524	P01116	RASK_HUMAN	c-K-ras2 protein isoform a precursor	12	GTP.		OM_00191A	F
KRAS	3845	broad.mit.edu	36	12	25289551	25289551	+	Missense_Mutation	SNP	C	T	T			CL40_LARGE_INTESTINE											Phase_I	g.chr12:25289551C>T	uc001rgp.1	-	c.35G>A	c.(34-36)GGT>GAT	p.G12D	KRAS_uc001rgq.1_Missense_Mutation_p.G12D|KRAS_uc001rgr.2_Non-coding_Transcript	NM_033360	NP_203524	P01116	RASK_HUMAN	c-K-ras2 protein isoform a precursor	12	GTP.		OM_00191A	F
KRAS	3845	broad.mit.edu	36	12	25289551	25289551	+	Missense_Mutation	SNP	C	T	T			AGS_STOMACH											Phase_I	g.chr12:25289551C>T	uc001rgp.1	-	c.35G>A	c.(34-36)GGT>GAT	p.G12D	KRAS_uc001rgq.1_Missense_Mutation_p.G12D|KRAS_uc001rgr.2_Non-coding_Transcript	NM_033360	NP_203524	P01116	RASK_HUMAN	c-K-ras2 protein isoform a precursor	12	GTP.		OM_00191A	F
KRAS	3845	broad.mit.edu	36	12	25289551	25289551	+	Missense_Mutation	SNP	C	T	T			MCAS_OVARY											Phase_I	g.chr12:25289551C>T	uc001rgp.1	-	c.35G>A	c.(34-36)GGT>GAT	p.G12D	KRAS_uc001rgq.1_Missense_Mutation_p.G12D|KRAS_uc001rgr.2_Non-coding_Transcript	NM_033360	NP_203524	P01116	RASK_HUMAN	c-K-ras2 protein isoform a precursor	12	GTP.		OM_00191A	F
KRAS	3845	broad.mit.edu	36	12	25289551	25289551	+	Missense_Mutation	SNP	C	T	T			COLO678_LARGE_INTESTINE											Phase_I	g.chr12:25289551C>T	uc001rgp.1	-	c.35G>A	c.(34-36)GGT>GAT	p.G12D	KRAS_uc001rgq.1_Missense_Mutation_p.G12D|KRAS_uc001rgr.2_Non-coding_Transcript	NM_033360	NP_203524	P01116	RASK_HUMAN	c-K-ras2 protein isoform a precursor	12	GTP.		OM_00191A	F
KRAS	3845	broad.mit.edu	36	12	25289551	25289551	+	Missense_Mutation	SNP	C	T	T			TGBC11TKB_STOMACH											Phase_I	g.chr12:25289551C>T	uc001rgp.1	-	c.35G>A	c.(34-36)GGT>GAT	p.G12D	KRAS_uc001rgq.1_Missense_Mutation_p.G12D|KRAS_uc001rgr.2_Non-coding_Transcript	NM_033360	NP_203524	P01116	RASK_HUMAN	c-K-ras2 protein isoform a precursor	12	GTP.		OM_00191A	F
KRAS	3845	broad.mit.edu	36	12	25289551	25289551	+	Missense_Mutation	SNP	C	T	T			PANC1005_PANCREAS											Phase_I	g.chr12:25289551C>T	uc001rgp.1	-	c.35G>A	c.(34-36)GGT>GAT	p.G12D	KRAS_uc001rgq.1_Missense_Mutation_p.G12D|KRAS_uc001rgr.2_Non-coding_Transcript	NM_033360	NP_203524	P01116	RASK_HUMAN	c-K-ras2 protein isoform a precursor	12	GTP.		OM_00191A	F
KRAS	3845	broad.mit.edu	36	12	25289551	25289551	+	Missense_Mutation	SNP	C	T	T			639V_URINARY_TRACT											Phase_I	g.chr12:25289551C>T	uc001rgp.1	-	c.35G>A	c.(34-36)GGT>GAT	p.G12D	KRAS_uc001rgq.1_Missense_Mutation_p.G12D|KRAS_uc001rgr.2_Non-coding_Transcript	NM_033360	NP_203524	P01116	RASK_HUMAN	c-K-ras2 protein isoform a precursor	12	GTP.		OM_00191A	F
KRAS	3845	broad.mit.edu	36	12	25289551	25289551	+	Missense_Mutation	SNP	C	T	T			SNU407_LARGE_INTESTINE											Phase_I	g.chr12:25289551C>T	uc001rgp.1	-	c.35G>A	c.(34-36)GGT>GAT	p.G12D	KRAS_uc001rgq.1_Missense_Mutation_p.G12D|KRAS_uc001rgr.2_Non-coding_Transcript	NM_033360	NP_203524	P01116	RASK_HUMAN	c-K-ras2 protein isoform a precursor	12	GTP.		OM_00191A	F
KRAS	3845	broad.mit.edu	36	12	25289551	25289551	+	Missense_Mutation	SNP	C	T	T			SNU410_PANCREAS											Phase_I	g.chr12:25289551C>T	uc001rgp.1	-	c.35G>A	c.(34-36)GGT>GAT	p.G12D	KRAS_uc001rgq.1_Missense_Mutation_p.G12D|KRAS_uc001rgr.2_Non-coding_Transcript	NM_033360	NP_203524	P01116	RASK_HUMAN	c-K-ras2 protein isoform a precursor	12	GTP.		OM_00191A	F
KRAS	3845	broad.mit.edu	36	12	25289551	25289551	+	Missense_Mutation	SNP	C	T	T			T3M10_LUNG											Phase_I	g.chr12:25289551C>T	uc001rgp.1	-	c.35G>A	c.(34-36)GGT>GAT	p.G12D	KRAS_uc001rgq.1_Missense_Mutation_p.G12D|KRAS_uc001rgr.2_Non-coding_Transcript	NM_033360	NP_203524	P01116	RASK_HUMAN	c-K-ras2 protein isoform a precursor	12	GTP.		OM_00191A	F
KRAS	3845	broad.mit.edu	36	12	25289551	25289551	+	Missense_Mutation	SNP	C	T	T			HPAC_PANCREAS											Phase_I	g.chr12:25289551C>T	uc001rgp.1	-	c.35G>A	c.(34-36)GGT>GAT	p.G12D	KRAS_uc001rgq.1_Missense_Mutation_p.G12D|KRAS_uc001rgr.2_Non-coding_Transcript	NM_033360	NP_203524	P01116	RASK_HUMAN	c-K-ras2 protein isoform a precursor	12	GTP.		OM_00191B	R
KRAS	3845	broad.mit.edu	36	12	25289551	25289551	+	Missense_Mutation	SNP	C	T	T			AGS_STOMACH											Phase_I	g.chr12:25289551C>T	uc001rgp.1	-	c.35G>A	c.(34-36)GGT>GAT	p.G12D	KRAS_uc001rgq.1_Missense_Mutation_p.G12D|KRAS_uc001rgr.2_Non-coding_Transcript	NM_033360	NP_203524	P01116	RASK_HUMAN	c-K-ras2 protein isoform a precursor	12	GTP.		OM_00191B	R
KRAS	3845	broad.mit.edu	36	12	25289551	25289551	+	Missense_Mutation	SNP	C	T	T			HEYA8_OVARY											Phase_I	g.chr12:25289551C>T	uc001rgp.1	-	c.35G>A	c.(34-36)GGT>GAT	p.G12D	KRAS_uc001rgq.1_Missense_Mutation_p.G12D|KRAS_uc001rgr.2_Non-coding_Transcript	NM_033360	NP_203524	P01116	RASK_HUMAN	c-K-ras2 protein isoform a precursor	12	GTP.		OM_00191B	R
KRAS	3845	broad.mit.edu	36	12	25289551	25289551	+	Missense_Mutation	SNP	C	T	T			MCAS_OVARY											Phase_I	g.chr12:25289551C>T	uc001rgp.1	-	c.35G>A	c.(34-36)GGT>GAT	p.G12D	KRAS_uc001rgq.1_Missense_Mutation_p.G12D|KRAS_uc001rgr.2_Non-coding_Transcript	NM_033360	NP_203524	P01116	RASK_HUMAN	c-K-ras2 protein isoform a precursor	12	GTP.		OM_00191B	R
KRAS	3845	broad.mit.edu	36	12	25289551	25289551	+	Missense_Mutation	SNP	C	T	T			SUIT2_PANCREAS											Phase_I	g.chr12:25289551C>T	uc001rgp.1	-	c.35G>A	c.(34-36)GGT>GAT	p.G12D	KRAS_uc001rgq.1_Missense_Mutation_p.G12D|KRAS_uc001rgr.2_Non-coding_Transcript	NM_033360	NP_203524	P01116	RASK_HUMAN	c-K-ras2 protein isoform a precursor	12	GTP.		OM_00191B	R
KRAS	3845	broad.mit.edu	36	12	25289551	25289551	+	Missense_Mutation	SNP	C	T	T			LS180_LARGE_INTESTINE											Phase_I	g.chr12:25289551C>T	uc001rgp.1	-	c.35G>A	c.(34-36)GGT>GAT	p.G12D	KRAS_uc001rgq.1_Missense_Mutation_p.G12D|KRAS_uc001rgr.2_Non-coding_Transcript	NM_033360	NP_203524	P01116	RASK_HUMAN	c-K-ras2 protein isoform a precursor	12	GTP.		OM_00191B	R
KRAS	3845	broad.mit.edu	36	12	25289551	25289551	+	Missense_Mutation	SNP	C	T	T			HPAFII_PANCREAS											Phase_I	g.chr12:25289551C>T	uc001rgp.1	-	c.35G>A	c.(34-36)GGT>GAT	p.G12D	KRAS_uc001rgq.1_Missense_Mutation_p.G12D|KRAS_uc001rgr.2_Non-coding_Transcript	NM_033360	NP_203524	P01116	RASK_HUMAN	c-K-ras2 protein isoform a precursor	12	GTP.		OM_00191B	R
KRAS	3845	broad.mit.edu	36	12	25289551	25289551	+	Missense_Mutation	SNP	C	T	T			PK59_PANCREAS											Phase_I	g.chr12:25289551C>T	uc001rgp.1	-	c.35G>A	c.(34-36)GGT>GAT	p.G12D	KRAS_uc001rgq.1_Missense_Mutation_p.G12D|KRAS_uc001rgr.2_Non-coding_Transcript	NM_033360	NP_203524	P01116	RASK_HUMAN	c-K-ras2 protein isoform a precursor	12	GTP.		OM_00191B	R
KRAS	3845	broad.mit.edu	36	12	25289551	25289551	+	Missense_Mutation	SNP	C	T	T			PK1_PANCREAS											Phase_I	g.chr12:25289551C>T	uc001rgp.1	-	c.35G>A	c.(34-36)GGT>GAT	p.G12D	KRAS_uc001rgq.1_Missense_Mutation_p.G12D|KRAS_uc001rgr.2_Non-coding_Transcript	NM_033360	NP_203524	P01116	RASK_HUMAN	c-K-ras2 protein isoform a precursor	12	GTP.		OM_00191B	R
KRAS	3845	broad.mit.edu	36	12	25289551	25289551	+	Missense_Mutation	SNP	C	T	T			PANC0203_PANCREAS											Phase_I	g.chr12:25289551C>T	uc001rgp.1	-	c.35G>A	c.(34-36)GGT>GAT	p.G12D	KRAS_uc001rgq.1_Missense_Mutation_p.G12D|KRAS_uc001rgr.2_Non-coding_Transcript	NM_033360	NP_203524	P01116	RASK_HUMAN	c-K-ras2 protein isoform a precursor	12	GTP.		OM_00191B	R
KRAS	3845	broad.mit.edu	36	12	25289551	25289551	+	Missense_Mutation	SNP	C	T	T			PANC0403_PANCREAS											Phase_I	g.chr12:25289551C>T	uc001rgp.1	-	c.35G>A	c.(34-36)GGT>GAT	p.G12D	KRAS_uc001rgq.1_Missense_Mutation_p.G12D|KRAS_uc001rgr.2_Non-coding_Transcript	NM_033360	NP_203524	P01116	RASK_HUMAN	c-K-ras2 protein isoform a precursor	12	GTP.		OM_00191B	R
KRAS	3845	broad.mit.edu	36	12	25289551	25289551	+	Missense_Mutation	SNP	C	T	T			HEC1A_ENDOMETRIUM											Phase_I	g.chr12:25289551C>T	uc001rgp.1	-	c.35G>A	c.(34-36)GGT>GAT	p.G12D	KRAS_uc001rgq.1_Missense_Mutation_p.G12D|KRAS_uc001rgr.2_Non-coding_Transcript	NM_033360	NP_203524	P01116	RASK_HUMAN	c-K-ras2 protein isoform a precursor	12	GTP.		OM_00191B	R
KRAS	3845	broad.mit.edu	36	12	25289551	25289551	+	Missense_Mutation	SNP	C	T	T			PANC1005_PANCREAS											Phase_I	g.chr12:25289551C>T	uc001rgp.1	-	c.35G>A	c.(34-36)GGT>GAT	p.G12D	KRAS_uc001rgq.1_Missense_Mutation_p.G12D|KRAS_uc001rgr.2_Non-coding_Transcript	NM_033360	NP_203524	P01116	RASK_HUMAN	c-K-ras2 protein isoform a precursor	12	GTP.		OM_00191B	R
KRAS	3845	broad.mit.edu	36	12	25289551	25289551	+	Missense_Mutation	SNP	C	T	T			T3M10_LUNG											Phase_I	g.chr12:25289551C>T	uc001rgp.1	-	c.35G>A	c.(34-36)GGT>GAT	p.G12D	KRAS_uc001rgq.1_Missense_Mutation_p.G12D|KRAS_uc001rgr.2_Non-coding_Transcript	NM_033360	NP_203524	P01116	RASK_HUMAN	c-K-ras2 protein isoform a precursor	12	GTP.		OM_00191B	R
KRAS	3845	broad.mit.edu	36	12	25289552	25289552	+	Missense_Mutation	SNP	C	A	A			SW1573_LUNG											Phase_I	g.chr12:25289552C>A	uc001rgp.1	-	c.34G>T	c.(34-36)GGT>TGT	p.G12C	KRAS_uc001rgq.1_Missense_Mutation_p.G12C|KRAS_uc001rgr.2_Non-coding_Transcript	NM_033360	NP_203524	P01116	RASK_HUMAN	c-K-ras2 protein isoform a precursor	12	GTP.		OM_00192A	F
KRAS	3845	broad.mit.edu	36	12	25289552	25289552	+	Missense_Mutation	SNP	C	A	A			NCIH23_LUNG											Phase_I	g.chr12:25289552C>A	uc001rgp.1	-	c.34G>T	c.(34-36)GGT>TGT	p.G12C	KRAS_uc001rgq.1_Missense_Mutation_p.G12C|KRAS_uc001rgr.2_Non-coding_Transcript	NM_033360	NP_203524	P01116	RASK_HUMAN	c-K-ras2 protein isoform a precursor	12	GTP.		OM_00192A	F
KRAS	3845	broad.mit.edu	36	12	25289552	25289552	+	Missense_Mutation	SNP	C	A	A			MIAPACA2_PANCREAS											Phase_I	g.chr12:25289552C>A	uc001rgp.1	-	c.34G>T	c.(34-36)GGT>TGT	p.G12C	KRAS_uc001rgq.1_Missense_Mutation_p.G12C|KRAS_uc001rgr.2_Non-coding_Transcript	NM_033360	NP_203524	P01116	RASK_HUMAN	c-K-ras2 protein isoform a precursor	12	GTP.		OM_00192A	F
KRAS	3845	broad.mit.edu	36	12	25289552	25289552	+	Missense_Mutation	SNP	C	A	A			NCIH1792_LUNG											Phase_I	g.chr12:25289552C>A	uc001rgp.1	-	c.34G>T	c.(34-36)GGT>TGT	p.G12C	KRAS_uc001rgq.1_Missense_Mutation_p.G12C|KRAS_uc001rgr.2_Non-coding_Transcript	NM_033360	NP_203524	P01116	RASK_HUMAN	c-K-ras2 protein isoform a precursor	12	GTP.		OM_00192A	F
KRAS	3845	broad.mit.edu	36	12	25289552	25289552	+	Missense_Mutation	SNP	C	A	A			IALM_LUNG											Phase_I	g.chr12:25289552C>A	uc001rgp.1	-	c.34G>T	c.(34-36)GGT>TGT	p.G12C	KRAS_uc001rgq.1_Missense_Mutation_p.G12C|KRAS_uc001rgr.2_Non-coding_Transcript	NM_033360	NP_203524	P01116	RASK_HUMAN	c-K-ras2 protein isoform a precursor	12	GTP.		OM_00192A	F
KRAS	3845	broad.mit.edu	36	12	25289552	25289552	+	Missense_Mutation	SNP	C	A	A			CALU1_LUNG											Phase_I	g.chr12:25289552C>A	uc001rgp.1	-	c.34G>T	c.(34-36)GGT>TGT	p.G12C	KRAS_uc001rgq.1_Missense_Mutation_p.G12C|KRAS_uc001rgr.2_Non-coding_Transcript	NM_033360	NP_203524	P01116	RASK_HUMAN	c-K-ras2 protein isoform a precursor	12	GTP.		OM_00192A	F
KRAS	3845	broad.mit.edu	36	12	25289552	25289552	+	Missense_Mutation	SNP	C	A	A			KYSE410_OESOPHAGUS											Phase_I	g.chr12:25289552C>A	uc001rgp.1	-	c.34G>T	c.(34-36)GGT>TGT	p.G12C	KRAS_uc001rgq.1_Missense_Mutation_p.G12C|KRAS_uc001rgr.2_Non-coding_Transcript	NM_033360	NP_203524	P01116	RASK_HUMAN	c-K-ras2 protein isoform a precursor	12	GTP.		OM_00192A	F
KRAS	3845	broad.mit.edu	36	12	25289552	25289552	+	Missense_Mutation	SNP	C	A	A			OV56_OVARY											Phase_I	g.chr12:25289552C>A	uc001rgp.1	-	c.34G>T	c.(34-36)GGT>TGT	p.G12C	KRAS_uc001rgq.1_Missense_Mutation_p.G12C|KRAS_uc001rgr.2_Non-coding_Transcript	NM_033360	NP_203524	P01116	RASK_HUMAN	c-K-ras2 protein isoform a precursor	12	GTP.		OM_00192A	F
KRAS	3845	broad.mit.edu	36	12	25289552	25289552	+	Missense_Mutation	SNP	C	A	A			NCIH358_LUNG											Phase_I	g.chr12:25289552C>A	uc001rgp.1	-	c.34G>T	c.(34-36)GGT>TGT	p.G12C	KRAS_uc001rgq.1_Missense_Mutation_p.G12C|KRAS_uc001rgr.2_Non-coding_Transcript	NM_033360	NP_203524	P01116	RASK_HUMAN	c-K-ras2 protein isoform a precursor	12	GTP.		OM_00192A	F
KRAS	3845	broad.mit.edu	36	12	25289552	25289552	+	Missense_Mutation	SNP	C	A	A			SW837_LARGE_INTESTINE											Phase_I	g.chr12:25289552C>A	uc001rgp.1	-	c.34G>T	c.(34-36)GGT>TGT	p.G12C	KRAS_uc001rgq.1_Missense_Mutation_p.G12C|KRAS_uc001rgr.2_Non-coding_Transcript	NM_033360	NP_203524	P01116	RASK_HUMAN	c-K-ras2 protein isoform a precursor	12	GTP.		OM_00192A	F
KRAS	3845	broad.mit.edu	36	12	25289552	25289552	+	Missense_Mutation	SNP	C	A	A			NCIH2030_LUNG											Phase_I	g.chr12:25289552C>A	uc001rgp.1	-	c.34G>T	c.(34-36)GGT>TGT	p.G12C	KRAS_uc001rgq.1_Missense_Mutation_p.G12C|KRAS_uc001rgr.2_Non-coding_Transcript	NM_033360	NP_203524	P01116	RASK_HUMAN	c-K-ras2 protein isoform a precursor	12	GTP.		OM_00192A	F
KRAS	3845	broad.mit.edu	36	12	25289552	25289552	+	Missense_Mutation	SNP	C	A	A			SW1463_LARGE_INTESTINE											Phase_I	g.chr12:25289552C>A	uc001rgp.1	-	c.34G>T	c.(34-36)GGT>TGT	p.G12C	KRAS_uc001rgq.1_Missense_Mutation_p.G12C|KRAS_uc001rgr.2_Non-coding_Transcript	NM_033360	NP_203524	P01116	RASK_HUMAN	c-K-ras2 protein isoform a precursor	12	GTP.		OM_00192A	F
KRAS	3845	broad.mit.edu	36	12	25289552	25289552	+	Missense_Mutation	SNP	C	A	A			NCIH2122_LUNG											Phase_I	g.chr12:25289552C>A	uc001rgp.1	-	c.34G>T	c.(34-36)GGT>TGT	p.G12C	KRAS_uc001rgq.1_Missense_Mutation_p.G12C|KRAS_uc001rgr.2_Non-coding_Transcript	NM_033360	NP_203524	P01116	RASK_HUMAN	c-K-ras2 protein isoform a precursor	12	GTP.		OM_00192A	F
KRAS	3845	broad.mit.edu	36	12	25289552	25289552	+	Missense_Mutation	SNP	C	A	A			NCIH1385_LUNG											Phase_I	g.chr12:25289552C>A	uc001rgp.1	-	c.34G>T	c.(34-36)GGT>TGT	p.G12C	KRAS_uc001rgq.1_Missense_Mutation_p.G12C|KRAS_uc001rgr.2_Non-coding_Transcript	NM_033360	NP_203524	P01116	RASK_HUMAN	c-K-ras2 protein isoform a precursor	12	GTP.		OM_00192A	F
KRAS	3845	broad.mit.edu	36	12	25289552	25289552	+	Missense_Mutation	SNP	C	A	A			KHM1B_HAEMATOPOIETIC_AND_LYMPHOID_TISSUE											Phase_I	g.chr12:25289552C>A	uc001rgp.1	-	c.34G>T	c.(34-36)GGT>TGT	p.G12C	KRAS_uc001rgq.1_Missense_Mutation_p.G12C|KRAS_uc001rgr.2_Non-coding_Transcript	NM_033360	NP_203524	P01116	RASK_HUMAN	c-K-ras2 protein isoform a precursor	12	GTP.		OM_00192A	F
KRAS	3845	broad.mit.edu	36	12	25289552	25289552	+	Missense_Mutation	SNP	C	A	A			UMUC3_URINARY_TRACT											Phase_I	g.chr12:25289552C>A	uc001rgp.1	-	c.34G>T	c.(34-36)GGT>TGT	p.G12C	KRAS_uc001rgq.1_Missense_Mutation_p.G12C|KRAS_uc001rgr.2_Non-coding_Transcript	NM_033360	NP_203524	P01116	RASK_HUMAN	c-K-ras2 protein isoform a precursor	12	GTP.		OM_00192A	F
KRAS	3845	broad.mit.edu	36	12	25289552	25289552	+	Missense_Mutation	SNP	C	A	A			LU65_LUNG											Phase_I	g.chr12:25289552C>A	uc001rgp.1	-	c.34G>T	c.(34-36)GGT>TGT	p.G12C	KRAS_uc001rgq.1_Missense_Mutation_p.G12C|KRAS_uc001rgr.2_Non-coding_Transcript	NM_033360	NP_203524	P01116	RASK_HUMAN	c-K-ras2 protein isoform a precursor	12	GTP.		OM_00192A	F
KRAS	3845	broad.mit.edu	36	12	25289552	25289552	+	Missense_Mutation	SNP	C	A	A			HCC44_LUNG											Phase_I	g.chr12:25289552C>A	uc001rgp.1	-	c.34G>T	c.(34-36)GGT>TGT	p.G12C	KRAS_uc001rgq.1_Missense_Mutation_p.G12C|KRAS_uc001rgr.2_Non-coding_Transcript	NM_033360	NP_203524	P01116	RASK_HUMAN	c-K-ras2 protein isoform a precursor	12	GTP.		OM_00192A	F
KRAS	3845	broad.mit.edu	36	12	25289552	25289552	+	Missense_Mutation	SNP	C	A	A			LU99_LUNG											Phase_I	g.chr12:25289552C>A	uc001rgp.1	-	c.34G>T	c.(34-36)GGT>TGT	p.G12C	KRAS_uc001rgq.1_Missense_Mutation_p.G12C|KRAS_uc001rgr.2_Non-coding_Transcript	NM_033360	NP_203524	P01116	RASK_HUMAN	c-K-ras2 protein isoform a precursor	12	GTP.		OM_00192A	F
KRAS	3845	broad.mit.edu	36	12	25289552	25289552	+	Missense_Mutation	SNP	C	A	A			NCIH1373_LUNG											Phase_I	g.chr12:25289552C>A	uc001rgp.1	-	c.34G>T	c.(34-36)GGT>TGT	p.G12C	KRAS_uc001rgq.1_Missense_Mutation_p.G12C|KRAS_uc001rgr.2_Non-coding_Transcript	NM_033360	NP_203524	P01116	RASK_HUMAN	c-K-ras2 protein isoform a precursor	12	GTP.		OM_00192A	F
KRAS	3845	broad.mit.edu	36	12	25289552	25289552	+	Missense_Mutation	SNP	C	A	A			HCC1171_LUNG											Phase_I	g.chr12:25289552C>A	uc001rgp.1	-	c.34G>T	c.(34-36)GGT>TGT	p.G12C	KRAS_uc001rgq.1_Missense_Mutation_p.G12C|KRAS_uc001rgr.2_Non-coding_Transcript	NM_033360	NP_203524	P01116	RASK_HUMAN	c-K-ras2 protein isoform a precursor	12	GTP.		OM_00192B	R
KRAS	3845	broad.mit.edu	36	12	25289552	25289552	+	Missense_Mutation	SNP	C	A	A			CALU1_LUNG											Phase_I	g.chr12:25289552C>A	uc001rgp.1	-	c.34G>T	c.(34-36)GGT>TGT	p.G12C	KRAS_uc001rgq.1_Missense_Mutation_p.G12C|KRAS_uc001rgr.2_Non-coding_Transcript	NM_033360	NP_203524	P01116	RASK_HUMAN	c-K-ras2 protein isoform a precursor	12	GTP.		OM_00192B	R
KRAS	3845	broad.mit.edu	36	12	25289552	25289552	+	Missense_Mutation	SNP	C	A	A			NCIH2030_LUNG											Phase_I	g.chr12:25289552C>A	uc001rgp.1	-	c.34G>T	c.(34-36)GGT>TGT	p.G12C	KRAS_uc001rgq.1_Missense_Mutation_p.G12C|KRAS_uc001rgr.2_Non-coding_Transcript	NM_033360	NP_203524	P01116	RASK_HUMAN	c-K-ras2 protein isoform a precursor	12	GTP.		OM_00192B	R
KRAS	3845	broad.mit.edu	36	12	25289552	25289552	+	Missense_Mutation	SNP	C	G	G			CAL62_THYROID											Phase_I	g.chr12:25289552C>G	uc001rgp.1	-	c.34G>C	c.(34-36)GGT>CGT	p.G12R	KRAS_uc001rgq.1_Missense_Mutation_p.G12R|KRAS_uc001rgr.2_Non-coding_Transcript	NM_033360	NP_203524	P01116	RASK_HUMAN	c-K-ras2 protein isoform a precursor	12	GTP.		OM_00193A	F
KRAS	3845	broad.mit.edu	36	12	25289552	25289552	+	Missense_Mutation	SNP	C	G	G			TCCPAN2_PANCREAS											Phase_I	g.chr12:25289552C>G	uc001rgp.1	-	c.34G>C	c.(34-36)GGT>CGT	p.G12R	KRAS_uc001rgq.1_Missense_Mutation_p.G12R|KRAS_uc001rgr.2_Non-coding_Transcript	NM_033360	NP_203524	P01116	RASK_HUMAN	c-K-ras2 protein isoform a precursor	12	GTP.		OM_00193A	F
KRAS	3845	broad.mit.edu	36	12	25289552	25289552	+	Missense_Mutation	SNP	C	G	G			PSN1_PANCREAS											Phase_I	g.chr12:25289552C>G	uc001rgp.1	-	c.34G>C	c.(34-36)GGT>CGT	p.G12R	KRAS_uc001rgq.1_Missense_Mutation_p.G12R|KRAS_uc001rgr.2_Non-coding_Transcript	NM_033360	NP_203524	P01116	RASK_HUMAN	c-K-ras2 protein isoform a precursor	12	GTP.		OM_00193A	F
KRAS	3845	broad.mit.edu	36	12	25289552	25289552	+	Missense_Mutation	SNP	C	G	G			HUPT3_PANCREAS											Phase_I	g.chr12:25289552C>G	uc001rgp.1	-	c.34G>C	c.(34-36)GGT>CGT	p.G12R	KRAS_uc001rgq.1_Missense_Mutation_p.G12R|KRAS_uc001rgr.2_Non-coding_Transcript	NM_033360	NP_203524	P01116	RASK_HUMAN	c-K-ras2 protein isoform a precursor	12	GTP.		OM_00193A	F
KRAS	3845	broad.mit.edu	36	12	25289552	25289552	+	Missense_Mutation	SNP	C	G	G			HS274T_BREAST											Phase_I	g.chr12:25289552C>G	uc001rgp.1	-	c.34G>C	c.(34-36)GGT>CGT	p.G12R	KRAS_uc001rgq.1_Missense_Mutation_p.G12R|KRAS_uc001rgr.2_Non-coding_Transcript	NM_033360	NP_203524	P01116	RASK_HUMAN	c-K-ras2 protein isoform a precursor	12	GTP.		OM_00193A	F
KRAS	3845	broad.mit.edu	36	12	25289552	25289552	+	Missense_Mutation	SNP	C	G	G			KP2_PANCREAS											Phase_I	g.chr12:25289552C>G	uc001rgp.1	-	c.34G>C	c.(34-36)GGT>CGT	p.G12R	KRAS_uc001rgq.1_Missense_Mutation_p.G12R|KRAS_uc001rgr.2_Non-coding_Transcript	NM_033360	NP_203524	P01116	RASK_HUMAN	c-K-ras2 protein isoform a precursor	12	GTP.		OM_00193A	F
KRAS	3845	broad.mit.edu	36	12	25289552	25289552	+	Missense_Mutation	SNP	C	G	G			NCIH1339_LUNG											Phase_I	g.chr12:25289552C>G	uc001rgp.1	-	c.34G>C	c.(34-36)GGT>CGT	p.G12R	KRAS_uc001rgq.1_Missense_Mutation_p.G12R|KRAS_uc001rgr.2_Non-coding_Transcript	NM_033360	NP_203524	P01116	RASK_HUMAN	c-K-ras2 protein isoform a precursor	12	GTP.		OM_00193B	R
KRAS	3845	broad.mit.edu	36	12	25289549	25289549	+	Missense_Mutation	SNP	C	A	A			NCIH1355_LUNG											Phase_I	g.chr12:25289549C>A	uc001rgp.1	-	c.37G>T	c.(37-39)GGC>TGC	p.G13C	KRAS_uc001rgq.1_Missense_Mutation_p.G13C|KRAS_uc001rgr.2_Non-coding_Transcript	NM_033360	NP_203524	P01116	RASK_HUMAN	c-K-ras2 protein isoform a precursor	13	GTP.		OM_00195A	F
KRAS	3845	broad.mit.edu	36	12	25289549	25289549	+	Missense_Mutation	SNP	C	A	A			NCIH1734_LUNG											Phase_I	g.chr12:25289549C>A	uc001rgp.1	-	c.37G>T	c.(37-39)GGC>TGC	p.G13C	KRAS_uc001rgq.1_Missense_Mutation_p.G13C|KRAS_uc001rgr.2_Non-coding_Transcript	NM_033360	NP_203524	P01116	RASK_HUMAN	c-K-ras2 protein isoform a precursor	13	GTP.		OM_00195A	F
KRAS	3845	broad.mit.edu	36	12	25289549	25289549	+	Missense_Mutation	SNP	C	A	A			TOV21G_OVARY											Phase_I	g.chr12:25289549C>A	uc001rgp.1	-	c.37G>T	c.(37-39)GGC>TGC	p.G13C	KRAS_uc001rgq.1_Missense_Mutation_p.G13C|KRAS_uc001rgr.2_Non-coding_Transcript	NM_033360	NP_203524	P01116	RASK_HUMAN	c-K-ras2 protein isoform a precursor	13	GTP.		OM_00195A	F
KRAS	3845	broad.mit.edu	36	12	25289549	25289549	+	Missense_Mutation	SNP	C	A	A			MORCPR_LUNG											Phase_I	g.chr12:25289549C>A	uc001rgp.1	-	c.37G>T	c.(37-39)GGC>TGC	p.G13C	KRAS_uc001rgq.1_Missense_Mutation_p.G13C|KRAS_uc001rgr.2_Non-coding_Transcript	NM_033360	NP_203524	P01116	RASK_HUMAN	c-K-ras2 protein isoform a precursor	13	GTP.		OM_00195B	R
KRAS	3845	broad.mit.edu	36	12	25289549	25289549	+	Missense_Mutation	SNP	C	A	A			TOV21G_OVARY											Phase_I	g.chr12:25289549C>A	uc001rgp.1	-	c.37G>T	c.(37-39)GGC>TGC	p.G13C	KRAS_uc001rgq.1_Missense_Mutation_p.G13C|KRAS_uc001rgr.2_Non-coding_Transcript	NM_033360	NP_203524	P01116	RASK_HUMAN	c-K-ras2 protein isoform a precursor	13	GTP.		OM_00195B	R
KRAS	3845	broad.mit.edu	36	12	25289548	25289548	+	Missense_Mutation	SNP	C	T	T			T84_LARGE_INTESTINE											Phase_I	g.chr12:25289548C>T	uc001rgp.1	-	c.38G>A	c.(37-39)GGC>GAC	p.G13D	KRAS_uc001rgq.1_Missense_Mutation_p.G13D|KRAS_uc001rgr.2_Non-coding_Transcript	NM_033360	NP_203524	P01116	RASK_HUMAN	c-K-ras2 protein isoform a precursor	13	GTP.		OM_00196A	F
KRAS	3845	broad.mit.edu	36	12	25289548	25289548	+	Missense_Mutation	SNP	C	T	T			HCT8_LARGE_INTESTINE											Phase_I	g.chr12:25289548C>T	uc001rgp.1	-	c.38G>A	c.(37-39)GGC>GAC	p.G13D	KRAS_uc001rgq.1_Missense_Mutation_p.G13D|KRAS_uc001rgr.2_Non-coding_Transcript	NM_033360	NP_203524	P01116	RASK_HUMAN	c-K-ras2 protein isoform a precursor	13	GTP.		OM_00196A	F
KRAS	3845	broad.mit.edu	36	12	25289548	25289548	+	Missense_Mutation	SNP	C	T	T			TOLEDO_HAEMATOPOIETIC_AND_LYMPHOID_TISSUE											Phase_I	g.chr12:25289548C>T	uc001rgp.1	-	c.38G>A	c.(37-39)GGC>GAC	p.G13D	KRAS_uc001rgq.1_Missense_Mutation_p.G13D|KRAS_uc001rgr.2_Non-coding_Transcript	NM_033360	NP_203524	P01116	RASK_HUMAN	c-K-ras2 protein isoform a precursor	13	GTP.		OM_00196A	F
KRAS	3845	broad.mit.edu	36	12	25289548	25289548	+	Missense_Mutation	SNP	C	T	T			HCT15_LARGE_INTESTINE											Phase_I	g.chr12:25289548C>T	uc001rgp.1	-	c.38G>A	c.(37-39)GGC>GAC	p.G13D	KRAS_uc001rgq.1_Missense_Mutation_p.G13D|KRAS_uc001rgr.2_Non-coding_Transcript	NM_033360	NP_203524	P01116	RASK_HUMAN	c-K-ras2 protein isoform a precursor	13	GTP.		OM_00196A	F
KRAS	3845	broad.mit.edu	36	12	25289548	25289548	+	Missense_Mutation	SNP	C	T	T			DV90_LUNG											Phase_I	g.chr12:25289548C>T	uc001rgp.1	-	c.38G>A	c.(37-39)GGC>GAC	p.G13D	KRAS_uc001rgq.1_Missense_Mutation_p.G13D|KRAS_uc001rgr.2_Non-coding_Transcript	NM_033360	NP_203524	P01116	RASK_HUMAN	c-K-ras2 protein isoform a precursor	13	GTP.		OM_00196A	F
KRAS	3845	broad.mit.edu	36	12	25289548	25289548	+	Missense_Mutation	SNP	C	T	T			NCIH647_LUNG											Phase_I	g.chr12:25289548C>T	uc001rgp.1	-	c.38G>A	c.(37-39)GGC>GAC	p.G13D	KRAS_uc001rgq.1_Missense_Mutation_p.G13D|KRAS_uc001rgr.2_Non-coding_Transcript	NM_033360	NP_203524	P01116	RASK_HUMAN	c-K-ras2 protein isoform a precursor	13	GTP.		OM_00196A	F
KRAS	3845	broad.mit.edu	36	12	25289548	25289548	+	Missense_Mutation	SNP	C	T	T			NCIH747_LARGE_INTESTINE											Phase_I	g.chr12:25289548C>T	uc001rgp.1	-	c.38G>A	c.(37-39)GGC>GAC	p.G13D	KRAS_uc001rgq.1_Missense_Mutation_p.G13D|KRAS_uc001rgr.2_Non-coding_Transcript	NM_033360	NP_203524	P01116	RASK_HUMAN	c-K-ras2 protein isoform a precursor	13	GTP.		OM_00196A	F
KRAS	3845	broad.mit.edu	36	12	25289548	25289548	+	Missense_Mutation	SNP	C	T	T			DLD1_LARGE_INTESTINE											Phase_I	g.chr12:25289548C>T	uc001rgp.1	-	c.38G>A	c.(37-39)GGC>GAC	p.G13D	KRAS_uc001rgq.1_Missense_Mutation_p.G13D|KRAS_uc001rgr.2_Non-coding_Transcript	NM_033360	NP_203524	P01116	RASK_HUMAN	c-K-ras2 protein isoform a precursor	13	GTP.		OM_00196A	F
KRAS	3845	broad.mit.edu	36	12	25289548	25289548	+	Missense_Mutation	SNP	C	T	T			NOMO1_HAEMATOPOIETIC_AND_LYMPHOID_TISSUE											Phase_I	g.chr12:25289548C>T	uc001rgp.1	-	c.38G>A	c.(37-39)GGC>GAC	p.G13D	KRAS_uc001rgq.1_Missense_Mutation_p.G13D|KRAS_uc001rgr.2_Non-coding_Transcript	NM_033360	NP_203524	P01116	RASK_HUMAN	c-K-ras2 protein isoform a precursor	13	GTP.		OM_00196A	F
KRAS	3845	broad.mit.edu	36	12	25289548	25289548	+	Missense_Mutation	SNP	C	T	T			HCT116_LARGE_INTESTINE											Phase_I	g.chr12:25289548C>T	uc001rgp.1	-	c.38G>A	c.(37-39)GGC>GAC	p.G13D	KRAS_uc001rgq.1_Missense_Mutation_p.G13D|KRAS_uc001rgr.2_Non-coding_Transcript	NM_033360	NP_203524	P01116	RASK_HUMAN	c-K-ras2 protein isoform a precursor	13	GTP.		OM_00196A	F
KRAS	3845	broad.mit.edu	36	12	25289548	25289548	+	Missense_Mutation	SNP	C	T	T			LOVO_LARGE_INTESTINE											Phase_I	g.chr12:25289548C>T	uc001rgp.1	-	c.38G>A	c.(37-39)GGC>GAC	p.G13D	KRAS_uc001rgq.1_Missense_Mutation_p.G13D|KRAS_uc001rgr.2_Non-coding_Transcript	NM_033360	NP_203524	P01116	RASK_HUMAN	c-K-ras2 protein isoform a precursor	13	GTP.		OM_00196A	F
KRAS	3845	broad.mit.edu	36	12	25289548	25289548	+	Missense_Mutation	SNP	C	T	T			MDAMB231_BREAST											Phase_I	g.chr12:25289548C>T	uc001rgp.1	-	c.38G>A	c.(37-39)GGC>GAC	p.G13D	KRAS_uc001rgq.1_Missense_Mutation_p.G13D|KRAS_uc001rgr.2_Non-coding_Transcript	NM_033360	NP_203524	P01116	RASK_HUMAN	c-K-ras2 protein isoform a precursor	13	GTP.		OM_00196A	F
KRAS	3845	broad.mit.edu	36	12	25271550	25271550	+	Missense_Mutation	SNP	C	T	T			SNU175_LARGE_INTESTINE											Phase_I	g.chr12:25271550C>T	uc001rgp.1	-	c.175G>A	c.(175-177)GCA>ACA	p.A59T	KRAS_uc001rgq.1_Missense_Mutation_p.A59T	NM_033360	NP_203524	P01116	RASK_HUMAN	c-K-ras2 protein isoform a precursor	59	GTP.		OM_00199A	F
KRAS	3845	broad.mit.edu	36	12	25271550	25271550	+	Missense_Mutation	SNP	C	T	T			143B_BONE											Phase_I	g.chr12:25271550C>T	uc001rgp.1	-	c.175G>A	c.(175-177)GCA>ACA	p.A59T	KRAS_uc001rgq.1_Missense_Mutation_p.A59T	NM_033360	NP_203524	P01116	RASK_HUMAN	c-K-ras2 protein isoform a precursor	59	GTP.		OM_00199A	F
KRAS	3845	broad.mit.edu	36	12	25271542	25271542	+	Missense_Mutation	SNP	T	A	A	rs17851045	unknown	NCIH460_LUNG											Phase_I	g.chr12:25271542T>A	uc001rgp.1	-	c.183A>T	c.(181-183)CAA>CAT	p.Q61H	KRAS_uc001rgq.1_Missense_Mutation_p.Q61H	NM_033360	NP_203524	P01116	RASK_HUMAN	c-K-ras2 protein isoform a precursor	61	GTP.		OM_00201A	F
KRAS	3845	broad.mit.edu	36	12	25271542	25271542	+	Missense_Mutation	SNP	T	A	A	rs17851045	unknown	NCIH1155_LUNG											Phase_I	g.chr12:25271542T>A	uc001rgp.1	-	c.183A>T	c.(181-183)CAA>CAT	p.Q61H	KRAS_uc001rgq.1_Missense_Mutation_p.Q61H	NM_033360	NP_203524	P01116	RASK_HUMAN	c-K-ras2 protein isoform a precursor	61	GTP.		OM_00201A	F
KRAS	3845	broad.mit.edu	36	12	25271542	25271542	+	Missense_Mutation	SNP	T	G	G	rs17851045	unknown	T3M4_PANCREAS											Phase_I	g.chr12:25271542T>G	uc001rgp.1	-	c.183A>C	c.(181-183)CAA>CAC	p.Q61H	KRAS_uc001rgq.1_Missense_Mutation_p.Q61H	NM_033360	NP_203524	P01116	RASK_HUMAN	c-K-ras2 protein isoform a precursor	61	GTP.		OM_00202A	F
KRAS	3845	broad.mit.edu	36	12	25271542	25271542	+	Missense_Mutation	SNP	T	G	G	rs17851045	unknown	CL11_LARGE_INTESTINE											Phase_I	g.chr12:25271542T>G	uc001rgp.1	-	c.183A>C	c.(181-183)CAA>CAC	p.Q61H	KRAS_uc001rgq.1_Missense_Mutation_p.Q61H	NM_033360	NP_203524	P01116	RASK_HUMAN	c-K-ras2 protein isoform a precursor	61	GTP.		OM_00202A	F
KRAS	3845	broad.mit.edu	36	12	25271542	25271542	+	Missense_Mutation	SNP	T	G	G	rs17851045	unknown	HS766T_PANCREAS											Phase_I	g.chr12:25271542T>G	uc001rgp.1	-	c.183A>C	c.(181-183)CAA>CAC	p.Q61H	KRAS_uc001rgq.1_Missense_Mutation_p.Q61H	NM_033360	NP_203524	P01116	RASK_HUMAN	c-K-ras2 protein isoform a precursor	61	GTP.		OM_00202A	F
KRAS	3845	broad.mit.edu	36	12	25271542	25271542	+	Missense_Mutation	SNP	T	G	G	rs17851045	unknown	HCC2108_LUNG											Phase_I	g.chr12:25271542T>G	uc001rgp.1	-	c.183A>C	c.(181-183)CAA>CAC	p.Q61H	KRAS_uc001rgq.1_Missense_Mutation_p.Q61H	NM_033360	NP_203524	P01116	RASK_HUMAN	c-K-ras2 protein isoform a precursor	61	GTP.		OM_00202B	R
KRAS	3845	broad.mit.edu	36	12	25271542	25271542	+	Missense_Mutation	SNP	T	G	G	rs17851045	unknown	HS766T_PANCREAS											Phase_I	g.chr12:25271542T>G	uc001rgp.1	-	c.183A>C	c.(181-183)CAA>CAC	p.Q61H	KRAS_uc001rgq.1_Missense_Mutation_p.Q61H	NM_033360	NP_203524	P01116	RASK_HUMAN	c-K-ras2 protein isoform a precursor	61	GTP.		OM_00202B	R
KRAS	3845	broad.mit.edu	36	12	25271544	25271544	+	Missense_Mutation	SNP	G	T	T			SNU668_STOMACH											Phase_I	g.chr12:25271544G>T	uc001rgp.1	-	c.181C>A	c.(181-183)CAA>AAA	p.Q61K	KRAS_uc001rgq.1_Missense_Mutation_p.Q61K	NM_033360	NP_203524	P01116	RASK_HUMAN	c-K-ras2 protein isoform a precursor	61	GTP.		OM_00203A	F
KRAS	3845	broad.mit.edu	36	12	25271544	25271544	+	Missense_Mutation	SNP	G	T	T			CALU6_LUNG											Phase_I	g.chr12:25271544G>T	uc001rgp.1	-	c.181C>A	c.(181-183)CAA>AAA	p.Q61K	KRAS_uc001rgq.1_Missense_Mutation_p.Q61K	NM_033360	NP_203524	P01116	RASK_HUMAN	c-K-ras2 protein isoform a precursor	61	GTP.		OM_00203A	F
KRAS	3845	broad.mit.edu	36	12	25271543	25271543	+	Missense_Mutation	SNP	T	A	A			SW948_LARGE_INTESTINE											Phase_I	g.chr12:25271543T>A	uc001rgp.1	-	c.182A>T	c.(181-183)CAA>CTA	p.Q61L	KRAS_uc001rgq.1_Missense_Mutation_p.Q61L	NM_033360	NP_203524	P01116	RASK_HUMAN	c-K-ras2 protein isoform a precursor	61	GTP.		OM_00204A	F
KRAS	3845	broad.mit.edu	36	12	25271543	25271543	+	Missense_Mutation	SNP	T	A	A			NCIH650_LUNG											Phase_I	g.chr12:25271543T>A	uc001rgp.1	-	c.182A>T	c.(181-183)CAA>CTA	p.Q61L	KRAS_uc001rgq.1_Missense_Mutation_p.Q61L	NM_033360	NP_203524	P01116	RASK_HUMAN	c-K-ras2 protein isoform a precursor	61	GTP.		OM_00204A	F
KRAS	3845	broad.mit.edu	36	12	25271543	25271543	+	Missense_Mutation	SNP	T	A	A			NCIH650_LUNG											Phase_I	g.chr12:25271543T>A	uc001rgp.1	-	c.182A>T	c.(181-183)CAA>CTA	p.Q61L	KRAS_uc001rgq.1_Missense_Mutation_p.Q61L	NM_033360	NP_203524	P01116	RASK_HUMAN	c-K-ras2 protein isoform a precursor	61	GTP.		OM_00204B	R
KRAS	3845	broad.mit.edu	36	12	25271543	25271543	+	Missense_Mutation	SNP	T	A	A			SW948_LARGE_INTESTINE											Phase_I	g.chr12:25271543T>A	uc001rgp.1	-	c.182A>T	c.(181-183)CAA>CTA	p.Q61L	KRAS_uc001rgq.1_Missense_Mutation_p.Q61L	NM_033360	NP_203524	P01116	RASK_HUMAN	c-K-ras2 protein isoform a precursor	61	GTP.		OM_00204B	R
KRAS	3845	broad.mit.edu	36	12	25271543	25271543	+	Missense_Mutation	SNP	T	C	C			PANC0213_PANCREAS											Phase_I	g.chr12:25271543T>C	uc001rgp.1	-	c.182A>G	c.(181-183)CAA>CGA	p.Q61R	KRAS_uc001rgq.1_Missense_Mutation_p.Q61R	NM_033360	NP_203524	P01116	RASK_HUMAN	c-K-ras2 protein isoform a precursor	61	GTP.		OM_00205A	F
KRAS	3845	broad.mit.edu	36	12	25271543	25271543	+	Missense_Mutation	SNP	T	C	C			PANC0213_PANCREAS											Phase_I	g.chr12:25271543T>C	uc001rgp.1	-	c.182A>G	c.(181-183)CAA>CGA	p.Q61R	KRAS_uc001rgq.1_Missense_Mutation_p.Q61R	NM_033360	NP_203524	P01116	RASK_HUMAN	c-K-ras2 protein isoform a precursor	61	GTP.		OM_00205B	R
NRAS	4893	broad.mit.edu	36	1	115060271	115060271	+	Missense_Mutation	SNP	C	A	A			KHM1B_HAEMATOPOIETIC_AND_LYMPHOID_TISSUE											Phase_I	g.chr1:115060271C>A	uc009wgu.1	-	c.34G>T	c.(34-36)GGT>TGT	p.G12C		NM_002524	NP_002515	P01111	RASN_HUMAN	neuroblastoma RAS viral (v-ras) oncogene	12	GTP.		OM_00213A	F
NRAS	4893	broad.mit.edu	36	1	115060271	115060271	+	Missense_Mutation	SNP	C	A	A			P31FUJ_HAEMATOPOIETIC_AND_LYMPHOID_TISSUE											Phase_I	g.chr1:115060271C>A	uc009wgu.1	-	c.34G>T	c.(34-36)GGT>TGT	p.G12C		NM_002524	NP_002515	P01111	RASN_HUMAN	neuroblastoma RAS viral (v-ras) oncogene	12	GTP.		OM_00213A	F
NRAS	4893	broad.mit.edu	36	1	115060271	115060271	+	Missense_Mutation	SNP	C	A	A			MOLT4_HAEMATOPOIETIC_AND_LYMPHOID_TISSUE											Phase_I	g.chr1:115060271C>A	uc009wgu.1	-	c.34G>T	c.(34-36)GGT>TGT	p.G12C		NM_002524	NP_002515	P01111	RASN_HUMAN	neuroblastoma RAS viral (v-ras) oncogene	12	GTP.		OM_00213A	F
NRAS	4893	broad.mit.edu	36	1	115060270	115060270	+	Missense_Mutation	SNP	C	T	T			697_HAEMATOPOIETIC_AND_LYMPHOID_TISSUE											Phase_I	g.chr1:115060270C>T	uc009wgu.1	-	c.35G>A	c.(34-36)GGT>GAT	p.G12D		NM_002524	NP_002515	P01111	RASN_HUMAN	neuroblastoma RAS viral (v-ras) oncogene	12	GTP.		OM_00214A	F
NRAS	4893	broad.mit.edu	36	1	115060270	115060270	+	Missense_Mutation	SNP	C	T	T			TALL1_HAEMATOPOIETIC_AND_LYMPHOID_TISSUE											Phase_I	g.chr1:115060270C>T	uc009wgu.1	-	c.35G>A	c.(34-36)GGT>GAT	p.G12D		NM_002524	NP_002515	P01111	RASN_HUMAN	neuroblastoma RAS viral (v-ras) oncogene	12	GTP.		OM_00214A	F
NRAS	4893	broad.mit.edu	36	1	115060270	115060270	+	Missense_Mutation	SNP	C	T	T			P12ICHIKAWA_HAEMATOPOIETIC_AND_LYMPHOID_TISSUE											Phase_I	g.chr1:115060270C>T	uc009wgu.1	-	c.35G>A	c.(34-36)GGT>GAT	p.G12D		NM_002524	NP_002515	P01111	RASN_HUMAN	neuroblastoma RAS viral (v-ras) oncogene	12	GTP.		OM_00214A	F
NRAS	4893	broad.mit.edu	36	1	115060270	115060270	+	Missense_Mutation	SNP	C	T	T			THP1_HAEMATOPOIETIC_AND_LYMPHOID_TISSUE											Phase_I	g.chr1:115060270C>T	uc009wgu.1	-	c.35G>A	c.(34-36)GGT>GAT	p.G12D		NM_002524	NP_002515	P01111	RASN_HUMAN	neuroblastoma RAS viral (v-ras) oncogene	12	GTP.		OM_00214A	F
NRAS	4893	broad.mit.edu	36	1	115060270	115060270	+	Missense_Mutation	SNP	C	T	T			HEC151_ENDOMETRIUM											Phase_I	g.chr1:115060270C>T	uc009wgu.1	-	c.35G>A	c.(34-36)GGT>GAT	p.G12D		NM_002524	NP_002515	P01111	RASN_HUMAN	neuroblastoma RAS viral (v-ras) oncogene	12	GTP.		OM_00214A	F
NRAS	4893	broad.mit.edu	36	1	115060270	115060270	+	Missense_Mutation	SNP	C	T	T			TYKNU_OVARY											Phase_I	g.chr1:115060270C>T	uc009wgu.1	-	c.35G>A	c.(34-36)GGT>GAT	p.G12D		NM_002524	NP_002515	P01111	RASN_HUMAN	neuroblastoma RAS viral (v-ras) oncogene	12	GTP.		OM_00214A	F
NRAS	4893	broad.mit.edu	36	1	115060270	115060270	+	Missense_Mutation	SNP	C	T	T			MOLT13_HAEMATOPOIETIC_AND_LYMPHOID_TISSUE											Phase_I	g.chr1:115060270C>T	uc009wgu.1	-	c.35G>A	c.(34-36)GGT>GAT	p.G12D		NM_002524	NP_002515	P01111	RASN_HUMAN	neuroblastoma RAS viral (v-ras) oncogene	12	GTP.		OM_00214B	R
NRAS	4893	broad.mit.edu	36	1	115060270	115060270	+	Missense_Mutation	SNP	C	T	T			KE37_HAEMATOPOIETIC_AND_LYMPHOID_TISSUE											Phase_I	g.chr1:115060270C>T	uc009wgu.1	-	c.35G>A	c.(34-36)GGT>GAT	p.G12D		NM_002524	NP_002515	P01111	RASN_HUMAN	neuroblastoma RAS viral (v-ras) oncogene	12	GTP.		OM_00214B	R
NRAS	4893	broad.mit.edu	36	1	115060271	115060271	+	Missense_Mutation	SNP	C	T	T			PF382_HAEMATOPOIETIC_AND_LYMPHOID_TISSUE											Phase_I	g.chr1:115060271C>T	uc009wgu.1	-	c.34G>A	c.(34-36)GGT>AGT	p.G12S		NM_002524	NP_002515	P01111	RASN_HUMAN	neuroblastoma RAS viral (v-ras) oncogene	12	GTP.		OM_00215A	F
NRAS	4893	broad.mit.edu	36	1	115060270	115060270	+	Missense_Mutation	SNP	C	A	A			HS852T_SKIN											Phase_I	g.chr1:115060270C>A	uc009wgu.1	-	c.35G>T	c.(34-36)GGT>GTT	p.G12V		NM_002524	NP_002515	P01111	RASN_HUMAN	neuroblastoma RAS viral (v-ras) oncogene	12	GTP.		OM_00216	F
NRAS	4893	broad.mit.edu	36	1	115060267	115060267	+	Missense_Mutation	SNP	C	A	A			AML193_HAEMATOPOIETIC_AND_LYMPHOID_TISSUE											Phase_I	g.chr1:115060267C>A	uc009wgu.1	-	c.38G>T	c.(37-39)GGT>GTT	p.G13V		NM_002524	NP_002515	P01111	RASN_HUMAN	neuroblastoma RAS viral (v-ras) oncogene	13	GTP.		OM_00218A	F
NRAS	4893	broad.mit.edu	36	1	115060268	115060268	+	Missense_Mutation	SNP	C	G	G			KO52_HAEMATOPOIETIC_AND_LYMPHOID_TISSUE											Phase_I	g.chr1:115060268C>G	uc009wgu.1	-	c.37G>C	c.(37-39)GGT>CGT	p.G13R		NM_002524	NP_002515	P01111	RASN_HUMAN	neuroblastoma RAS viral (v-ras) oncogene	13	GTP.		OM_00219A	F
NRAS	4893	broad.mit.edu	36	1	115060267	115060267	+	Missense_Mutation	SNP	C	T	T			NCIH929_HAEMATOPOIETIC_AND_LYMPHOID_TISSUE											Phase_I	g.chr1:115060267C>T	uc009wgu.1	-	c.38G>A	c.(37-39)GGT>GAT	p.G13D		NM_002524	NP_002515	P01111	RASN_HUMAN	neuroblastoma RAS viral (v-ras) oncogene	13	GTP.		OM_00220A	F
NRAS	4893	broad.mit.edu	36	1	115060267	115060267	+	Missense_Mutation	SNP	C	T	T			KMM1_HAEMATOPOIETIC_AND_LYMPHOID_TISSUE											Phase_I	g.chr1:115060267C>T	uc009wgu.1	-	c.38G>A	c.(37-39)GGT>GAT	p.G13D		NM_002524	NP_002515	P01111	RASN_HUMAN	neuroblastoma RAS viral (v-ras) oncogene	13	GTP.		OM_00220A	F
NRAS	4893	broad.mit.edu	36	1	115060267	115060267	+	Missense_Mutation	SNP	C	T	T			HDMYZ_HAEMATOPOIETIC_AND_LYMPHOID_TISSUE											Phase_I	g.chr1:115060267C>T	uc009wgu.1	-	c.38G>A	c.(37-39)GGT>GAT	p.G13D		NM_002524	NP_002515	P01111	RASN_HUMAN	neuroblastoma RAS viral (v-ras) oncogene	13	GTP.		OM_00220A	F
NRAS	4893	broad.mit.edu	36	1	115060267	115060267	+	Missense_Mutation	SNP	C	T	T			MINO_HAEMATOPOIETIC_AND_LYMPHOID_TISSUE											Phase_I	g.chr1:115060267C>T	uc009wgu.1	-	c.38G>A	c.(37-39)GGT>GAT	p.G13D		NM_002524	NP_002515	P01111	RASN_HUMAN	neuroblastoma RAS viral (v-ras) oncogene	13	GTP.		OM_00220A	F
NRAS	4893	broad.mit.edu	36	1	115060267	115060267	+	Missense_Mutation	SNP	C	T	T			HDMYZ_HAEMATOPOIETIC_AND_LYMPHOID_TISSUE											Phase_I	g.chr1:115060267C>T	uc009wgu.1	-	c.38G>A	c.(37-39)GGT>GAT	p.G13D		NM_002524	NP_002515	P01111	RASN_HUMAN	neuroblastoma RAS viral (v-ras) oncogene	13	GTP.		OM_00220B	R
NRAS	4893	broad.mit.edu	36	1	115058052	115058052	+	Missense_Mutation	SNP	T	G	G	rs11554290	by-hapmap	TF1_HAEMATOPOIETIC_AND_LYMPHOID_TISSUE											Phase_I	g.chr1:115058052T>G	uc009wgu.1	-	c.182A>C	c.(181-183)CAA>CCA	p.Q61P		NM_002524	NP_002515	P01111	RASN_HUMAN	neuroblastoma RAS viral (v-ras) oncogene	61	GTP.		OM_00224	F
NRAS	4893	broad.mit.edu	36	1	115058051	115058051	+	Missense_Mutation	SNP	T	A	A			ME1_HAEMATOPOIETIC_AND_LYMPHOID_TISSUE											Phase_I	g.chr1:115058051T>A	uc009wgu.1	-	c.183A>T	c.(181-183)CAA>CAT	p.Q61H		NM_002524	NP_002515	P01111	RASN_HUMAN	neuroblastoma RAS viral (v-ras) oncogene	61	GTP.		OM_00225	F
NRAS	4893	broad.mit.edu	36	1	115058051	115058051	+	Missense_Mutation	SNP	T	A	A			RD_SOFT_TISSUE											Phase_I	g.chr1:115058051T>A	uc009wgu.1	-	c.183A>T	c.(181-183)CAA>CAT	p.Q61H		NM_002524	NP_002515	P01111	RASN_HUMAN	neuroblastoma RAS viral (v-ras) oncogene	61	GTP.		OM_00225	F
NRAS	4893	broad.mit.edu	36	1	115058052	115058052	+	Missense_Mutation	SNP	T	A	A	rs11554290	by-hapmap	MOLP8_HAEMATOPOIETIC_AND_LYMPHOID_TISSUE											Phase_I	g.chr1:115058052T>A	uc009wgu.1	-	c.182A>T	c.(181-183)CAA>CTA	p.Q61L		NM_002524	NP_002515	P01111	RASN_HUMAN	neuroblastoma RAS viral (v-ras) oncogene	61	GTP.		OM_00226A	F
NRAS	4893	broad.mit.edu	36	1	115058052	115058052	+	Missense_Mutation	SNP	T	A	A	rs11554290	by-hapmap	BFTC905_URINARY_TRACT											Phase_I	g.chr1:115058052T>A	uc009wgu.1	-	c.182A>T	c.(181-183)CAA>CTA	p.Q61L		NM_002524	NP_002515	P01111	RASN_HUMAN	neuroblastoma RAS viral (v-ras) oncogene	61	GTP.		OM_00226A	F
NRAS	4893	broad.mit.edu	36	1	115058052	115058052	+	Missense_Mutation	SNP	T	A	A	rs11554290	by-hapmap	C3A_LIVER											Phase_I	g.chr1:115058052T>A	uc009wgu.1	-	c.182A>T	c.(181-183)CAA>CTA	p.Q61L		NM_002524	NP_002515	P01111	RASN_HUMAN	neuroblastoma RAS viral (v-ras) oncogene	61	GTP.		OM_00226A	F
NRAS	4893	broad.mit.edu	36	1	115058052	115058052	+	Missense_Mutation	SNP	T	A	A	rs11554290	by-hapmap	SNU719_STOMACH											Phase_I	g.chr1:115058052T>A	uc009wgu.1	-	c.182A>T	c.(181-183)CAA>CTA	p.Q61L		NM_002524	NP_002515	P01111	RASN_HUMAN	neuroblastoma RAS viral (v-ras) oncogene	61	GTP.		OM_00226A	F
NRAS	4893	broad.mit.edu	36	1	115058052	115058052	+	Missense_Mutation	SNP	T	A	A	rs11554290	by-hapmap	IPC298_SKIN											Phase_I	g.chr1:115058052T>A	uc009wgu.1	-	c.182A>T	c.(181-183)CAA>CTA	p.Q61L		NM_002524	NP_002515	P01111	RASN_HUMAN	neuroblastoma RAS viral (v-ras) oncogene	61	GTP.		OM_00226A	F
NRAS	4893	broad.mit.edu	36	1	115058052	115058052	+	Missense_Mutation	SNP	T	A	A	rs11554290	by-hapmap	MELJUSO_SKIN											Phase_I	g.chr1:115058052T>A	uc009wgu.1	-	c.182A>T	c.(181-183)CAA>CTA	p.Q61L		NM_002524	NP_002515	P01111	RASN_HUMAN	neuroblastoma RAS viral (v-ras) oncogene	61	GTP.		OM_00226A	F
NRAS	4893	broad.mit.edu	36	1	115058052	115058052	+	Missense_Mutation	SNP	T	A	A	rs11554290	by-hapmap	KMS21BM_HAEMATOPOIETIC_AND_LYMPHOID_TISSUE											Phase_I	g.chr1:115058052T>A	uc009wgu.1	-	c.182A>T	c.(181-183)CAA>CTA	p.Q61L		NM_002524	NP_002515	P01111	RASN_HUMAN	neuroblastoma RAS viral (v-ras) oncogene	61	GTP.		OM_00226A	F
NRAS	4893	broad.mit.edu	36	1	115058052	115058052	+	Missense_Mutation	SNP	T	A	A	rs11554290	by-hapmap	HEPG2_LIVER											Phase_I	g.chr1:115058052T>A	uc009wgu.1	-	c.182A>T	c.(181-183)CAA>CTA	p.Q61L		NM_002524	NP_002515	P01111	RASN_HUMAN	neuroblastoma RAS viral (v-ras) oncogene	61	GTP.		OM_00226A	F
NRAS	4893	broad.mit.edu	36	1	115058052	115058052	+	Missense_Mutation	SNP	T	A	A	rs11554290	by-hapmap	HL60_HAEMATOPOIETIC_AND_LYMPHOID_TISSUE											Phase_I	g.chr1:115058052T>A	uc009wgu.1	-	c.182A>T	c.(181-183)CAA>CTA	p.Q61L		NM_002524	NP_002515	P01111	RASN_HUMAN	neuroblastoma RAS viral (v-ras) oncogene	61	GTP.		OM_00226A	F
NRAS	4893	broad.mit.edu	36	1	115058052	115058052	+	Missense_Mutation	SNP	T	A	A	rs11554290	by-hapmap	OCIAML3_HAEMATOPOIETIC_AND_LYMPHOID_TISSUE											Phase_I	g.chr1:115058052T>A	uc009wgu.1	-	c.182A>T	c.(181-183)CAA>CTA	p.Q61L		NM_002524	NP_002515	P01111	RASN_HUMAN	neuroblastoma RAS viral (v-ras) oncogene	61	GTP.		OM_00226A	F
NRAS	4893	broad.mit.edu	36	1	115058052	115058052	+	Missense_Mutation	SNP	T	A	A	rs11554290	by-hapmap	HCC1195_LUNG											Phase_I	g.chr1:115058052T>A	uc009wgu.1	-	c.182A>T	c.(181-183)CAA>CTA	p.Q61L		NM_002524	NP_002515	P01111	RASN_HUMAN	neuroblastoma RAS viral (v-ras) oncogene	61	GTP.		OM_00226A	F
NRAS	4893	broad.mit.edu	36	1	115058052	115058052	+	Missense_Mutation	SNP	T	C	C	rs11554290	by-hapmap	NCIH2347_LUNG											Phase_I	g.chr1:115058052T>C	uc009wgu.1	-	c.182A>G	c.(181-183)CAA>CGA	p.Q61R		NM_002524	NP_002515	P01111	RASN_HUMAN	neuroblastoma RAS viral (v-ras) oncogene	61	GTP.		OM_00227A	F
NRAS	4893	broad.mit.edu	36	1	115058052	115058052	+	Missense_Mutation	SNP	T	C	C	rs11554290	by-hapmap	KU1919_URINARY_TRACT											Phase_I	g.chr1:115058052T>C	uc009wgu.1	-	c.182A>G	c.(181-183)CAA>CGA	p.Q61R		NM_002524	NP_002515	P01111	RASN_HUMAN	neuroblastoma RAS viral (v-ras) oncogene	61	GTP.		OM_00227A	F
NRAS	4893	broad.mit.edu	36	1	115058052	115058052	+	Missense_Mutation	SNP	T	C	C	rs11554290	by-hapmap	ONS76_CENTRAL_NERVOUS_SYSTEM											Phase_I	g.chr1:115058052T>C	uc009wgu.1	-	c.182A>G	c.(181-183)CAA>CGA	p.Q61R		NM_002524	NP_002515	P01111	RASN_HUMAN	neuroblastoma RAS viral (v-ras) oncogene	61	GTP.		OM_00227A	F
NRAS	4893	broad.mit.edu	36	1	115058052	115058052	+	Missense_Mutation	SNP	T	C	C	rs11554290	by-hapmap	KMS27_HAEMATOPOIETIC_AND_LYMPHOID_TISSUE											Phase_I	g.chr1:115058052T>C	uc009wgu.1	-	c.182A>G	c.(181-183)CAA>CGA	p.Q61R		NM_002524	NP_002515	P01111	RASN_HUMAN	neuroblastoma RAS viral (v-ras) oncogene	61	GTP.		OM_00227A	F
NRAS	4893	broad.mit.edu	36	1	115058052	115058052	+	Missense_Mutation	SNP	T	C	C	rs11554290	by-hapmap	HT1197_URINARY_TRACT											Phase_I	g.chr1:115058052T>C	uc009wgu.1	-	c.182A>G	c.(181-183)CAA>CGA	p.Q61R		NM_002524	NP_002515	P01111	RASN_HUMAN	neuroblastoma RAS viral (v-ras) oncogene	61	GTP.		OM_00227A	F
NRAS	4893	broad.mit.edu	36	1	115058052	115058052	+	Missense_Mutation	SNP	T	C	C	rs11554290	by-hapmap	SKMEL2_SKIN											Phase_I	g.chr1:115058052T>C	uc009wgu.1	-	c.182A>G	c.(181-183)CAA>CGA	p.Q61R		NM_002524	NP_002515	P01111	RASN_HUMAN	neuroblastoma RAS viral (v-ras) oncogene	61	GTP.		OM_00227A	F
NRAS	4893	broad.mit.edu	36	1	115058052	115058052	+	Missense_Mutation	SNP	T	C	C	rs11554290	by-hapmap	TT2609C02_THYROID											Phase_I	g.chr1:115058052T>C	uc009wgu.1	-	c.182A>G	c.(181-183)CAA>CGA	p.Q61R		NM_002524	NP_002515	P01111	RASN_HUMAN	neuroblastoma RAS viral (v-ras) oncogene	61	GTP.		OM_00227A	F
NRAS	4893	broad.mit.edu	36	1	115058052	115058052	+	Missense_Mutation	SNP	T	C	C	rs11554290	by-hapmap	HT1197_URINARY_TRACT											Phase_I	g.chr1:115058052T>C	uc009wgu.1	-	c.182A>G	c.(181-183)CAA>CGA	p.Q61R		NM_002524	NP_002515	P01111	RASN_HUMAN	neuroblastoma RAS viral (v-ras) oncogene	61	GTP.		OM_00227B	R
NRAS	4893	broad.mit.edu	36	1	115058052	115058052	+	Missense_Mutation	SNP	T	C	C	rs11554290	by-hapmap	SW1271_LUNG											Phase_I	g.chr1:115058052T>C	uc009wgu.1	-	c.182A>G	c.(181-183)CAA>CGA	p.Q61R		NM_002524	NP_002515	P01111	RASN_HUMAN	neuroblastoma RAS viral (v-ras) oncogene	61	GTP.		OM_00227B	R
NRAS	4893	broad.mit.edu	36	1	115058052	115058052	+	Missense_Mutation	SNP	T	C	C	rs11554290	by-hapmap	SKMEL2_SKIN											Phase_I	g.chr1:115058052T>C	uc009wgu.1	-	c.182A>G	c.(181-183)CAA>CGA	p.Q61R		NM_002524	NP_002515	P01111	RASN_HUMAN	neuroblastoma RAS viral (v-ras) oncogene	61	GTP.		OM_00227B	R
NRAS	4893	broad.mit.edu	36	1	115058053	115058053	+	Missense_Mutation	SNP	G	T	T			HS944T_SKIN											Phase_I	g.chr1:115058053G>T	uc009wgu.1	-	c.181C>A	c.(181-183)CAA>AAA	p.Q61K		NM_002524	NP_002515	P01111	RASN_HUMAN	neuroblastoma RAS viral (v-ras) oncogene	61	GTP.		OM_00228A	F
NRAS	4893	broad.mit.edu	36	1	115058053	115058053	+	Missense_Mutation	SNP	G	T	T			OCILY19_HAEMATOPOIETIC_AND_LYMPHOID_TISSUE											Phase_I	g.chr1:115058053G>T	uc009wgu.1	-	c.181C>A	c.(181-183)CAA>AAA	p.Q61K		NM_002524	NP_002515	P01111	RASN_HUMAN	neuroblastoma RAS viral (v-ras) oncogene	61	GTP.		OM_00228A	F
NRAS	4893	broad.mit.edu	36	1	115058053	115058053	+	Missense_Mutation	SNP	G	T	T			TYKNU_OVARY											Phase_I	g.chr1:115058053G>T	uc009wgu.1	-	c.181C>A	c.(181-183)CAA>AAA	p.Q61K		NM_002524	NP_002515	P01111	RASN_HUMAN	neuroblastoma RAS viral (v-ras) oncogene	61	GTP.		OM_00228A	F
NRAS	4893	broad.mit.edu	36	1	115058053	115058053	+	Missense_Mutation	SNP	G	T	T			NCIH2087_LUNG											Phase_I	g.chr1:115058053G>T	uc009wgu.1	-	c.181C>A	c.(181-183)CAA>AAA	p.Q61K		NM_002524	NP_002515	P01111	RASN_HUMAN	neuroblastoma RAS viral (v-ras) oncogene	61	GTP.		OM_00228A	F
NRAS	4893	broad.mit.edu	36	1	115058053	115058053	+	Missense_Mutation	SNP	G	T	T			NCIH1299_LUNG											Phase_I	g.chr1:115058053G>T	uc009wgu.1	-	c.181C>A	c.(181-183)CAA>AAA	p.Q61K		NM_002524	NP_002515	P01111	RASN_HUMAN	neuroblastoma RAS viral (v-ras) oncogene	61	GTP.		OM_00228A	F
NRAS	4893	broad.mit.edu	36	1	115058053	115058053	+	Missense_Mutation	SNP	G	T	T			M07E_HAEMATOPOIETIC_AND_LYMPHOID_TISSUE											Phase_I	g.chr1:115058053G>T	uc009wgu.1	-	c.181C>A	c.(181-183)CAA>AAA	p.Q61K		NM_002524	NP_002515	P01111	RASN_HUMAN	neuroblastoma RAS viral (v-ras) oncogene	61	GTP.		OM_00228A	F
NRAS	4893	broad.mit.edu	36	1	115058053	115058053	+	Missense_Mutation	SNP	G	T	T			HUT78_HAEMATOPOIETIC_AND_LYMPHOID_TISSUE											Phase_I	g.chr1:115058053G>T	uc009wgu.1	-	c.181C>A	c.(181-183)CAA>AAA	p.Q61K		NM_002524	NP_002515	P01111	RASN_HUMAN	neuroblastoma RAS viral (v-ras) oncogene	61	GTP.		OM_00228A	F
NRAS	4893	broad.mit.edu	36	1	115058053	115058053	+	Missense_Mutation	SNP	G	T	T			SKMEL30_SKIN											Phase_I	g.chr1:115058053G>T	uc009wgu.1	-	c.181C>A	c.(181-183)CAA>AAA	p.Q61K		NM_002524	NP_002515	P01111	RASN_HUMAN	neuroblastoma RAS viral (v-ras) oncogene	61	GTP.		OM_00228A	F
NRAS	4893	broad.mit.edu	36	1	115058053	115058053	+	Missense_Mutation	SNP	G	T	T			SKNAS_AUTONOMIC_GANGLIA											Phase_I	g.chr1:115058053G>T	uc009wgu.1	-	c.181C>A	c.(181-183)CAA>AAA	p.Q61K		NM_002524	NP_002515	P01111	RASN_HUMAN	neuroblastoma RAS viral (v-ras) oncogene	61	GTP.		OM_00228A	F
NRAS	4893	broad.mit.edu	36	1	115058053	115058053	+	Missense_Mutation	SNP	G	T	T			CHP212_AUTONOMIC_GANGLIA											Phase_I	g.chr1:115058053G>T	uc009wgu.1	-	c.181C>A	c.(181-183)CAA>AAA	p.Q61K		NM_002524	NP_002515	P01111	RASN_HUMAN	neuroblastoma RAS viral (v-ras) oncogene	61	GTP.		OM_00228A	F
NRAS	4893	broad.mit.edu	36	1	115058053	115058053	+	Missense_Mutation	SNP	G	T	T			HT1080_SOFT_TISSUE											Phase_I	g.chr1:115058053G>T	uc009wgu.1	-	c.181C>A	c.(181-183)CAA>AAA	p.Q61K		NM_002524	NP_002515	P01111	RASN_HUMAN	neuroblastoma RAS viral (v-ras) oncogene	61	GTP.		OM_00228A	F
NRAS	4893	broad.mit.edu	36	1	115058053	115058053	+	Missense_Mutation	SNP	G	T	T			SKNSH_AUTONOMIC_GANGLIA											Phase_I	g.chr1:115058053G>T	uc009wgu.1	-	c.181C>A	c.(181-183)CAA>AAA	p.Q61K		NM_002524	NP_002515	P01111	RASN_HUMAN	neuroblastoma RAS viral (v-ras) oncogene	61	GTP.		OM_00228A	F
NRAS	4893	broad.mit.edu	36	1	115058053	115058053	+	Missense_Mutation	SNP	G	T	T			HS936T_SKIN											Phase_I	g.chr1:115058053G>T	uc009wgu.1	-	c.181C>A	c.(181-183)CAA>AAA	p.Q61K		NM_002524	NP_002515	P01111	RASN_HUMAN	neuroblastoma RAS viral (v-ras) oncogene	61	GTP.		OM_00228A	F
NRAS	4893	broad.mit.edu	36	1	115058053	115058053	+	Missense_Mutation	SNP	G	T	T			HS944T_SKIN											Phase_I	g.chr1:115058053G>T	uc009wgu.1	-	c.181C>A	c.(181-183)CAA>AAA	p.Q61K		NM_002524	NP_002515	P01111	RASN_HUMAN	neuroblastoma RAS viral (v-ras) oncogene	61	GTP.		OM_00228B	R
NRAS	4893	broad.mit.edu	36	1	115058053	115058053	+	Missense_Mutation	SNP	G	T	T			HCC15_LUNG											Phase_I	g.chr1:115058053G>T	uc009wgu.1	-	c.181C>A	c.(181-183)CAA>AAA	p.Q61K		NM_002524	NP_002515	P01111	RASN_HUMAN	neuroblastoma RAS viral (v-ras) oncogene	61	GTP.		OM_00228B	R
PIK3CA	5290	broad.mit.edu	36	3	180399570	180399570	+	Missense_Mutation	SNP	G	A	A			SKUT1_SOFT_TISSUE											Phase_I	g.chr3:180399570G>A	uc003fjk.1	+	c.263G>A	c.(262-264)CGA>CAA	p.R88Q		NM_006218	NP_006209	P42336	PK3CA_HUMAN	phosphoinositide-3-kinase, catalytic, alpha	88			OM_00241	R
PIK3CA	5290	broad.mit.edu	36	3	180399570	180399570	+	Missense_Mutation	SNP	G	A	A			JHUEM1_ENDOMETRIUM											Phase_I	g.chr3:180399570G>A	uc003fjk.1	+	c.263G>A	c.(262-264)CGA>CAA	p.R88Q		NM_006218	NP_006209	P42336	PK3CA_HUMAN	phosphoinositide-3-kinase, catalytic, alpha	88			OM_00241	R
PIK3CA	5290	broad.mit.edu	36	3	180399570	180399570	+	Missense_Mutation	SNP	G	A	A			HT115_LARGE_INTESTINE											Phase_I	g.chr3:180399570G>A	uc003fjk.1	+	c.263G>A	c.(262-264)CGA>CAA	p.R88Q		NM_006218	NP_006209	P42336	PK3CA_HUMAN	phosphoinositide-3-kinase, catalytic, alpha	88			OM_00241	R
PIK3CA	5290	broad.mit.edu	36	3	180399570	180399570	+	Missense_Mutation	SNP	G	A	A			SNGM_ENDOMETRIUM											Phase_I	g.chr3:180399570G>A	uc003fjk.1	+	c.263G>A	c.(262-264)CGA>CAA	p.R88Q		NM_006218	NP_006209	P42336	PK3CA_HUMAN	phosphoinositide-3-kinase, catalytic, alpha	88			OM_00241	R
PIK3CA	5290	broad.mit.edu	36	3	180410674	180410674	+	Missense_Mutation	SNP	T	C	C			EFM192A_BREAST											Phase_I	g.chr3:180410674T>C	uc003fjk.1	+	c.1258T>C	c.(1258-1260)TGT>CGT	p.C420R		NM_006218	NP_006209	P42336	PK3CA_HUMAN	phosphoinositide-3-kinase, catalytic, alpha	420	C2.		OM_00243	R
PIK3CA	5290	broad.mit.edu	36	3	180410674	180410674	+	Missense_Mutation	SNP	T	C	C			OVISE_OVARY											Phase_I	g.chr3:180410674T>C	uc003fjk.1	+	c.1258T>C	c.(1258-1260)TGT>CGT	p.C420R		NM_006218	NP_006209	P42336	PK3CA_HUMAN	phosphoinositide-3-kinase, catalytic, alpha	420	C2.		OM_00243	R
PIK3CA	5290	broad.mit.edu	36	3	180410674	180410674	+	Missense_Mutation	SNP	T	C	C			CCK81_LARGE_INTESTINE											Phase_I	g.chr3:180410674T>C	uc003fjk.1	+	c.1258T>C	c.(1258-1260)TGT>CGT	p.C420R		NM_006218	NP_006209	P42336	PK3CA_HUMAN	phosphoinositide-3-kinase, catalytic, alpha	420	C2.		OM_00243	R
PIK3CA	5290	broad.mit.edu	36	3	180410674	180410674	+	Missense_Mutation	SNP	T	C	C			HEC151_ENDOMETRIUM											Phase_I	g.chr3:180410674T>C	uc003fjk.1	+	c.1258T>C	c.(1258-1260)TGT>CGT	p.C420R		NM_006218	NP_006209	P42336	PK3CA_HUMAN	phosphoinositide-3-kinase, catalytic, alpha	420	C2.		OM_00243	R
PIK3CA	5290	broad.mit.edu	36	3	180418768	180418768	+	Missense_Mutation	SNP	C	G	G			BT20_BREAST											Phase_I	g.chr3:180418768C>G	uc003fjk.1	+	c.1616C>G	c.(1615-1617)CCT>CGT	p.P539R		NM_006218	NP_006209	P42336	PK3CA_HUMAN	phosphoinositide-3-kinase, catalytic, alpha	539			OM_00244	R
PIK3CA	5290	broad.mit.edu	36	3	180418768	180418768	+	Missense_Mutation	SNP	C	G	G			MFE296_ENDOMETRIUM											Phase_I	g.chr3:180418768C>G	uc003fjk.1	+	c.1616C>G	c.(1615-1617)CCT>CGT	p.P539R		NM_006218	NP_006209	P42336	PK3CA_HUMAN	phosphoinositide-3-kinase, catalytic, alpha	539			OM_00244	R
PIK3CA	5290	broad.mit.edu	36	3	180418776	180418776	+	Missense_Mutation	SNP	G	A	A			HGC27_STOMACH											Phase_I	g.chr3:180418776G>A	uc003fjk.1	+	c.1624G>A	c.(1624-1626)GAA>AAA	p.E542K		NM_006218	NP_006209	P42336	PK3CA_HUMAN	phosphoinositide-3-kinase, catalytic, alpha	542			OM_00245A	F
PIK3CA	5290	broad.mit.edu	36	3	180418776	180418776	+	Missense_Mutation	SNP	G	A	A			VMCUB1_URINARY_TRACT											Phase_I	g.chr3:180418776G>A	uc003fjk.1	+	c.1624G>A	c.(1624-1626)GAA>AAA	p.E542K		NM_006218	NP_006209	P42336	PK3CA_HUMAN	phosphoinositide-3-kinase, catalytic, alpha	542			OM_00245A	F
PIK3CA	5290	broad.mit.edu	36	3	180418776	180418776	+	Missense_Mutation	SNP	G	A	A			NCIH1341_LUNG											Phase_I	g.chr3:180418776G>A	uc003fjk.1	+	c.1624G>A	c.(1624-1626)GAA>AAA	p.E542K		NM_006218	NP_006209	P42336	PK3CA_HUMAN	phosphoinositide-3-kinase, catalytic, alpha	542			OM_00245A	F
PIK3CA	5290	broad.mit.edu	36	3	180418776	180418776	+	Missense_Mutation	SNP	G	A	A			SW948_LARGE_INTESTINE											Phase_I	g.chr3:180418776G>A	uc003fjk.1	+	c.1624G>A	c.(1624-1626)GAA>AAA	p.E542K		NM_006218	NP_006209	P42336	PK3CA_HUMAN	phosphoinositide-3-kinase, catalytic, alpha	542			OM_00245A	F
PIK3CA	5290	broad.mit.edu	36	3	180418776	180418776	+	Missense_Mutation	SNP	G	A	A			BT483_BREAST											Phase_I	g.chr3:180418776G>A	uc003fjk.1	+	c.1624G>A	c.(1624-1626)GAA>AAA	p.E542K		NM_006218	NP_006209	P42336	PK3CA_HUMAN	phosphoinositide-3-kinase, catalytic, alpha	542			OM_00245A	F
PIK3CA	5290	broad.mit.edu	36	3	180418776	180418776	+	Missense_Mutation	SNP	G	A	A			JHUEM1_ENDOMETRIUM											Phase_I	g.chr3:180418776G>A	uc003fjk.1	+	c.1624G>A	c.(1624-1626)GAA>AAA	p.E542K		NM_006218	NP_006209	P42336	PK3CA_HUMAN	phosphoinositide-3-kinase, catalytic, alpha	542			OM_00245A	F
PIK3CA	5290	broad.mit.edu	36	3	180418776	180418776	+	Missense_Mutation	SNP	G	A	A			IM95_STOMACH											Phase_I	g.chr3:180418776G>A	uc003fjk.1	+	c.1624G>A	c.(1624-1626)GAA>AAA	p.E542K		NM_006218	NP_006209	P42336	PK3CA_HUMAN	phosphoinositide-3-kinase, catalytic, alpha	542			OM_00245A	F
PIK3CA	5290	broad.mit.edu	36	3	180418776	180418776	+	Missense_Mutation	SNP	G	A	A			T84_LARGE_INTESTINE											Phase_I	g.chr3:180418776G>A	uc003fjk.1	+	c.1624G>A	c.(1624-1626)GAA>AAA	p.E542K		NM_006218	NP_006209	P42336	PK3CA_HUMAN	phosphoinositide-3-kinase, catalytic, alpha	542			OM_00245A	F
PIK3CA	5290	broad.mit.edu	36	3	180418776	180418776	+	Missense_Mutation	SNP	G	A	A			CAL51_BREAST											Phase_I	g.chr3:180418776G>A	uc003fjk.1	+	c.1624G>A	c.(1624-1626)GAA>AAA	p.E542K		NM_006218	NP_006209	P42336	PK3CA_HUMAN	phosphoinositide-3-kinase, catalytic, alpha	542			OM_00245A	F
PIK3CA	5290	broad.mit.edu	36	3	180418785	180418785	+	Missense_Mutation	SNP	G	A	A			MCF7_BREAST											Phase_I	g.chr3:180418785G>A	uc003fjk.1	+	c.1633G>A	c.(1633-1635)GAG>AAG	p.E545K		NM_006218	NP_006209	P42336	PK3CA_HUMAN	phosphoinositide-3-kinase, catalytic, alpha	545			OM_00246A	F
PIK3CA	5290	broad.mit.edu	36	3	180418785	180418785	+	Missense_Mutation	SNP	G	A	A			HCC202_BREAST											Phase_I	g.chr3:180418785G>A	uc003fjk.1	+	c.1633G>A	c.(1633-1635)GAG>AAG	p.E545K		NM_006218	NP_006209	P42336	PK3CA_HUMAN	phosphoinositide-3-kinase, catalytic, alpha	545			OM_00246A	F
PIK3CA	5290	broad.mit.edu	36	3	180418785	180418785	+	Missense_Mutation	SNP	G	A	A			DLD1_LARGE_INTESTINE											Phase_I	g.chr3:180418785G>A	uc003fjk.1	+	c.1633G>A	c.(1633-1635)GAG>AAG	p.E545K		NM_006218	NP_006209	P42336	PK3CA_HUMAN	phosphoinositide-3-kinase, catalytic, alpha	545			OM_00246A	F
PIK3CA	5290	broad.mit.edu	36	3	180418785	180418785	+	Missense_Mutation	SNP	G	A	A			MKN1_STOMACH											Phase_I	g.chr3:180418785G>A	uc003fjk.1	+	c.1633G>A	c.(1633-1635)GAG>AAG	p.E545K		NM_006218	NP_006209	P42336	PK3CA_HUMAN	phosphoinositide-3-kinase, catalytic, alpha	545			OM_00246A	F
PIK3CA	5290	broad.mit.edu	36	3	180418785	180418785	+	Missense_Mutation	SNP	G	A	A			NCIH596_LUNG											Phase_I	g.chr3:180418785G>A	uc003fjk.1	+	c.1633G>A	c.(1633-1635)GAG>AAG	p.E545K		NM_006218	NP_006209	P42336	PK3CA_HUMAN	phosphoinositide-3-kinase, catalytic, alpha	545			OM_00246A	F
PIK3CA	5290	broad.mit.edu	36	3	180418785	180418785	+	Missense_Mutation	SNP	G	A	A			HCT15_LARGE_INTESTINE											Phase_I	g.chr3:180418785G>A	uc003fjk.1	+	c.1633G>A	c.(1633-1635)GAG>AAG	p.E545K		NM_006218	NP_006209	P42336	PK3CA_HUMAN	phosphoinositide-3-kinase, catalytic, alpha	545			OM_00246A	F
PIK3CA	5290	broad.mit.edu	36	3	180418785	180418785	+	Missense_Mutation	SNP	G	A	A			KYSE510_OESOPHAGUS											Phase_I	g.chr3:180418785G>A	uc003fjk.1	+	c.1633G>A	c.(1633-1635)GAG>AAG	p.E545K		NM_006218	NP_006209	P42336	PK3CA_HUMAN	phosphoinositide-3-kinase, catalytic, alpha	545			OM_00246A	F
PIK3CA	5290	broad.mit.edu	36	3	180418785	180418785	+	Missense_Mutation	SNP	G	A	A			RERFLCSQ1_LUNG											Phase_I	g.chr3:180418785G>A	uc003fjk.1	+	c.1633G>A	c.(1633-1635)GAG>AAG	p.E545K		NM_006218	NP_006209	P42336	PK3CA_HUMAN	phosphoinositide-3-kinase, catalytic, alpha	545			OM_00246A	F
PIK3CA	5290	broad.mit.edu	36	3	180418785	180418785	+	Missense_Mutation	SNP	G	A	A			MDAMB361_BREAST											Phase_I	g.chr3:180418785G>A	uc003fjk.1	+	c.1633G>A	c.(1633-1635)GAG>AAG	p.E545K		NM_006218	NP_006209	P42336	PK3CA_HUMAN	phosphoinositide-3-kinase, catalytic, alpha	545			OM_00246A	F
PIK3CA	5290	broad.mit.edu	36	3	180418785	180418785	+	Missense_Mutation	SNP	G	A	A			HT1197_URINARY_TRACT											Phase_I	g.chr3:180418785G>A	uc003fjk.1	+	c.1633G>A	c.(1633-1635)GAG>AAG	p.E545K		NM_006218	NP_006209	P42336	PK3CA_HUMAN	phosphoinositide-3-kinase, catalytic, alpha	545			OM_00246A	F
PIK3CA	5290	broad.mit.edu	36	3	180418785	180418785	+	Missense_Mutation	SNP	G	A	A			BC3C_URINARY_TRACT											Phase_I	g.chr3:180418785G>A	uc003fjk.1	+	c.1633G>A	c.(1633-1635)GAG>AAG	p.E545K		NM_006218	NP_006209	P42336	PK3CA_HUMAN	phosphoinositide-3-kinase, catalytic, alpha	545			OM_00246A	F
PIK3CA	5290	broad.mit.edu	36	3	180418785	180418785	+	Missense_Mutation	SNP	G	A	A			HSC4_UPPER_AERODIGESTIVE_TRACT											Phase_I	g.chr3:180418785G>A	uc003fjk.1	+	c.1633G>A	c.(1633-1635)GAG>AAG	p.E545K		NM_006218	NP_006209	P42336	PK3CA_HUMAN	phosphoinositide-3-kinase, catalytic, alpha	545			OM_00246A	F
PIK3CA	5290	broad.mit.edu	36	3	180418785	180418785	+	Missense_Mutation	SNP	G	A	A			KPL1_BREAST											Phase_I	g.chr3:180418785G>A	uc003fjk.1	+	c.1633G>A	c.(1633-1635)GAG>AAG	p.E545K		NM_006218	NP_006209	P42336	PK3CA_HUMAN	phosphoinositide-3-kinase, catalytic, alpha	545			OM_00246A	F
PIK3CA	5290	broad.mit.edu	36	3	180418785	180418785	+	Missense_Mutation	SNP	G	A	A			HCT8_LARGE_INTESTINE											Phase_I	g.chr3:180418785G>A	uc003fjk.1	+	c.1633G>A	c.(1633-1635)GAG>AAG	p.E545K		NM_006218	NP_006209	P42336	PK3CA_HUMAN	phosphoinositide-3-kinase, catalytic, alpha	545			OM_00246A	F
PIK3CA	5290	broad.mit.edu	36	3	180418785	180418785	+	Missense_Mutation	SNP	G	A	A			TCCSUP_URINARY_TRACT											Phase_I	g.chr3:180418785G>A	uc003fjk.1	+	c.1633G>A	c.(1633-1635)GAG>AAG	p.E545K		NM_006218	NP_006209	P42336	PK3CA_HUMAN	phosphoinositide-3-kinase, catalytic, alpha	545			OM_00246A	F
PIK3CA	5290	broad.mit.edu	36	3	180418785	180418785	+	Missense_Mutation	SNP	G	A	A			L363_HAEMATOPOIETIC_AND_LYMPHOID_TISSUE											Phase_I	g.chr3:180418785G>A	uc003fjk.1	+	c.1633G>A	c.(1633-1635)GAG>AAG	p.E545K		NM_006218	NP_006209	P42336	PK3CA_HUMAN	phosphoinositide-3-kinase, catalytic, alpha	545			OM_00246A	F
PIK3CA	5290	broad.mit.edu	36	3	180418785	180418785	+	Missense_Mutation	SNP	G	A	A			NCIH508_LARGE_INTESTINE											Phase_I	g.chr3:180418785G>A	uc003fjk.1	+	c.1633G>A	c.(1633-1635)GAG>AAG	p.E545K		NM_006218	NP_006209	P42336	PK3CA_HUMAN	phosphoinositide-3-kinase, catalytic, alpha	545			OM_00246A	F
PIK3CA	5290	broad.mit.edu	36	3	180418785	180418785	+	Missense_Mutation	SNP	G	A	A			HUH28_BILIARY_TRACT											Phase_I	g.chr3:180418785G>A	uc003fjk.1	+	c.1633G>A	c.(1633-1635)GAG>AAG	p.E545K		NM_006218	NP_006209	P42336	PK3CA_HUMAN	phosphoinositide-3-kinase, catalytic, alpha	545			OM_00246A	F
PIK3CA	5290	broad.mit.edu	36	3	180418785	180418785	+	Missense_Mutation	SNP	G	A	A			BFTC909_KIDNEY											Phase_I	g.chr3:180418785G>A	uc003fjk.1	+	c.1633G>A	c.(1633-1635)GAG>AAG	p.E545K		NM_006218	NP_006209	P42336	PK3CA_HUMAN	phosphoinositide-3-kinase, catalytic, alpha	545			OM_00246A	F
PIK3CA	5290	broad.mit.edu	36	3	180418785	180418785	+	Missense_Mutation	SNP	G	A	A			TE5_OESOPHAGUS											Phase_I	g.chr3:180418785G>A	uc003fjk.1	+	c.1633G>A	c.(1633-1635)GAG>AAG	p.E545K		NM_006218	NP_006209	P42336	PK3CA_HUMAN	phosphoinositide-3-kinase, catalytic, alpha	545			OM_00246A	F
PIK3CA	5290	broad.mit.edu	36	3	180418785	180418785	+	Missense_Mutation	SNP	G	A	A			NCIH460_LUNG											Phase_I	g.chr3:180418785G>A	uc003fjk.1	+	c.1633G>A	c.(1633-1635)GAG>AAG	p.E545K		NM_006218	NP_006209	P42336	PK3CA_HUMAN	phosphoinositide-3-kinase, catalytic, alpha	545			OM_00246A	F
PIK3CA	5290	broad.mit.edu	36	3	180418785	180418785	+	Missense_Mutation	SNP	G	A	A			ESS1_ENDOMETRIUM											Phase_I	g.chr3:180418785G>A	uc003fjk.1	+	c.1633G>A	c.(1633-1635)GAG>AAG	p.E545K		NM_006218	NP_006209	P42336	PK3CA_HUMAN	phosphoinositide-3-kinase, catalytic, alpha	545			OM_00246A	F
PIK3CA	5290	broad.mit.edu	36	3	180418785	180418785	+	Missense_Mutation	SNP	G	A	A			KYSE510_OESOPHAGUS											Phase_I	g.chr3:180418785G>A	uc003fjk.1	+	c.1633G>A	c.(1633-1635)GAG>AAG	p.E545K		NM_006218	NP_006209	P42336	PK3CA_HUMAN	phosphoinositide-3-kinase, catalytic, alpha	545			OM_00246B	R
PIK3CA	5290	broad.mit.edu	36	3	180418785	180418785	+	Missense_Mutation	SNP	G	A	A			NCIH460_LUNG											Phase_I	g.chr3:180418785G>A	uc003fjk.1	+	c.1633G>A	c.(1633-1635)GAG>AAG	p.E545K		NM_006218	NP_006209	P42336	PK3CA_HUMAN	phosphoinositide-3-kinase, catalytic, alpha	545			OM_00246B	R
PIK3CA	5290	broad.mit.edu	36	3	180418785	180418785	+	Missense_Mutation	SNP	G	A	A			MDAMB361_BREAST											Phase_I	g.chr3:180418785G>A	uc003fjk.1	+	c.1633G>A	c.(1633-1635)GAG>AAG	p.E545K		NM_006218	NP_006209	P42336	PK3CA_HUMAN	phosphoinositide-3-kinase, catalytic, alpha	545			OM_00246B	R
PIK3CA	5290	broad.mit.edu	36	3	180418785	180418785	+	Missense_Mutation	SNP	G	A	A			NCIH596_LUNG											Phase_I	g.chr3:180418785G>A	uc003fjk.1	+	c.1633G>A	c.(1633-1635)GAG>AAG	p.E545K		NM_006218	NP_006209	P42336	PK3CA_HUMAN	phosphoinositide-3-kinase, catalytic, alpha	545			OM_00246B	R
PIK3CA	5290	broad.mit.edu	36	3	180418785	180418785	+	Missense_Mutation	SNP	G	A	A			TCCSUP_URINARY_TRACT											Phase_I	g.chr3:180418785G>A	uc003fjk.1	+	c.1633G>A	c.(1633-1635)GAG>AAG	p.E545K		NM_006218	NP_006209	P42336	PK3CA_HUMAN	phosphoinositide-3-kinase, catalytic, alpha	545			OM_00246B	R
PIK3CA	5290	broad.mit.edu	36	3	180418785	180418785	+	Missense_Mutation	SNP	G	A	A			RERFLCSQ1_LUNG											Phase_I	g.chr3:180418785G>A	uc003fjk.1	+	c.1633G>A	c.(1633-1635)GAG>AAG	p.E545K		NM_006218	NP_006209	P42336	PK3CA_HUMAN	phosphoinositide-3-kinase, catalytic, alpha	545			OM_00246B	R
PIK3CA	5290	broad.mit.edu	36	3	180418785	180418785	+	Missense_Mutation	SNP	G	A	A			TE5_OESOPHAGUS											Phase_I	g.chr3:180418785G>A	uc003fjk.1	+	c.1633G>A	c.(1633-1635)GAG>AAG	p.E545K		NM_006218	NP_006209	P42336	PK3CA_HUMAN	phosphoinositide-3-kinase, catalytic, alpha	545			OM_00246B	R
PIK3CA	5290	broad.mit.edu	36	3	180418785	180418785	+	Missense_Mutation	SNP	G	A	A			HCT15_LARGE_INTESTINE											Phase_I	g.chr3:180418785G>A	uc003fjk.1	+	c.1633G>A	c.(1633-1635)GAG>AAG	p.E545K		NM_006218	NP_006209	P42336	PK3CA_HUMAN	phosphoinositide-3-kinase, catalytic, alpha	545			OM_00246B	R
PIK3CA	5290	broad.mit.edu	36	3	180418785	180418785	+	Missense_Mutation	SNP	G	A	A			DLD1_LARGE_INTESTINE											Phase_I	g.chr3:180418785G>A	uc003fjk.1	+	c.1633G>A	c.(1633-1635)GAG>AAG	p.E545K		NM_006218	NP_006209	P42336	PK3CA_HUMAN	phosphoinositide-3-kinase, catalytic, alpha	545			OM_00246B	R
PIK3CA	5290	broad.mit.edu	36	3	180418785	180418785	+	Missense_Mutation	SNP	G	A	A			ESS1_ENDOMETRIUM											Phase_I	g.chr3:180418785G>A	uc003fjk.1	+	c.1633G>A	c.(1633-1635)GAG>AAG	p.E545K		NM_006218	NP_006209	P42336	PK3CA_HUMAN	phosphoinositide-3-kinase, catalytic, alpha	545			OM_00246B	R
PIK3CA	5290	broad.mit.edu	36	3	180434779	180434779	+	Missense_Mutation	SNP	A	T	T			GP2D_LARGE_INTESTINE											Phase_I	g.chr3:180434779A>T	uc003fjk.1	+	c.3140A>T	c.(3139-3141)CAT>CTT	p.H1047L		NM_006218	NP_006209	P42336	PK3CA_HUMAN	phosphoinositide-3-kinase, catalytic, alpha	1047	PI3K/PI4K.		OM_00249	F
PIK3CA	5290	broad.mit.edu	36	3	180434779	180434779	+	Missense_Mutation	SNP	A	T	T			EFM19_BREAST											Phase_I	g.chr3:180434779A>T	uc003fjk.1	+	c.3140A>T	c.(3139-3141)CAT>CTT	p.H1047L		NM_006218	NP_006209	P42336	PK3CA_HUMAN	phosphoinositide-3-kinase, catalytic, alpha	1047	PI3K/PI4K.		OM_00249	F
PIK3CA	5290	broad.mit.edu	36	3	180434779	180434779	+	Missense_Mutation	SNP	A	T	T			OAW42_OVARY											Phase_I	g.chr3:180434779A>T	uc003fjk.1	+	c.3140A>T	c.(3139-3141)CAT>CTT	p.H1047L		NM_006218	NP_006209	P42336	PK3CA_HUMAN	phosphoinositide-3-kinase, catalytic, alpha	1047	PI3K/PI4K.		OM_00249	F
PIK3CA	5290	broad.mit.edu	36	3	180434779	180434779	+	Missense_Mutation	SNP	A	G	G			HCC1954_BREAST											Phase_I	g.chr3:180434779A>G	uc003fjk.1	+	c.3140A>G	c.(3139-3141)CAT>CGT	p.H1047R		NM_006218	NP_006209	P42336	PK3CA_HUMAN	phosphoinositide-3-kinase, catalytic, alpha	1047	PI3K/PI4K.		OM_00250A	F
PIK3CA	5290	broad.mit.edu	36	3	180434779	180434779	+	Missense_Mutation	SNP	A	G	G			DETROIT562_UPPER_AERODIGESTIVE_TRACT											Phase_I	g.chr3:180434779A>G	uc003fjk.1	+	c.3140A>G	c.(3139-3141)CAT>CGT	p.H1047R		NM_006218	NP_006209	P42336	PK3CA_HUMAN	phosphoinositide-3-kinase, catalytic, alpha	1047	PI3K/PI4K.		OM_00250A	F
PIK3CA	5290	broad.mit.edu	36	3	180434779	180434779	+	Missense_Mutation	SNP	A	G	G			SKOV3_OVARY											Phase_I	g.chr3:180434779A>G	uc003fjk.1	+	c.3140A>G	c.(3139-3141)CAT>CGT	p.H1047R		NM_006218	NP_006209	P42336	PK3CA_HUMAN	phosphoinositide-3-kinase, catalytic, alpha	1047	PI3K/PI4K.		OM_00250A	F
PIK3CA	5290	broad.mit.edu	36	3	180434779	180434779	+	Missense_Mutation	SNP	A	G	G			CAL29_URINARY_TRACT											Phase_I	g.chr3:180434779A>G	uc003fjk.1	+	c.3140A>G	c.(3139-3141)CAT>CGT	p.H1047R		NM_006218	NP_006209	P42336	PK3CA_HUMAN	phosphoinositide-3-kinase, catalytic, alpha	1047	PI3K/PI4K.		OM_00250A	F
PIK3CA	5290	broad.mit.edu	36	3	180434779	180434779	+	Missense_Mutation	SNP	A	G	G			MCAS_OVARY											Phase_I	g.chr3:180434779A>G	uc003fjk.1	+	c.3140A>G	c.(3139-3141)CAT>CGT	p.H1047R		NM_006218	NP_006209	P42336	PK3CA_HUMAN	phosphoinositide-3-kinase, catalytic, alpha	1047	PI3K/PI4K.		OM_00250A	F
PIK3CA	5290	broad.mit.edu	36	3	180434779	180434779	+	Missense_Mutation	SNP	A	G	G			CAL33_UPPER_AERODIGESTIVE_TRACT											Phase_I	g.chr3:180434779A>G	uc003fjk.1	+	c.3140A>G	c.(3139-3141)CAT>CGT	p.H1047R		NM_006218	NP_006209	P42336	PK3CA_HUMAN	phosphoinositide-3-kinase, catalytic, alpha	1047	PI3K/PI4K.		OM_00250A	F
PIK3CA	5290	broad.mit.edu	36	3	180434779	180434779	+	Missense_Mutation	SNP	A	G	G			HCT116_LARGE_INTESTINE											Phase_I	g.chr3:180434779A>G	uc003fjk.1	+	c.3140A>G	c.(3139-3141)CAT>CGT	p.H1047R		NM_006218	NP_006209	P42336	PK3CA_HUMAN	phosphoinositide-3-kinase, catalytic, alpha	1047	PI3K/PI4K.		OM_00250A	F
PIK3CA	5290	broad.mit.edu	36	3	180434779	180434779	+	Missense_Mutation	SNP	A	G	G			LS180_LARGE_INTESTINE											Phase_I	g.chr3:180434779A>G	uc003fjk.1	+	c.3140A>G	c.(3139-3141)CAT>CGT	p.H1047R		NM_006218	NP_006209	P42336	PK3CA_HUMAN	phosphoinositide-3-kinase, catalytic, alpha	1047	PI3K/PI4K.		OM_00250A	F
PIK3CA	5290	broad.mit.edu	36	3	180434779	180434779	+	Missense_Mutation	SNP	A	G	G			RKO_LARGE_INTESTINE											Phase_I	g.chr3:180434779A>G	uc003fjk.1	+	c.3140A>G	c.(3139-3141)CAT>CGT	p.H1047R		NM_006218	NP_006209	P42336	PK3CA_HUMAN	phosphoinositide-3-kinase, catalytic, alpha	1047	PI3K/PI4K.		OM_00250A	F
PIK3CA	5290	broad.mit.edu	36	3	180434779	180434779	+	Missense_Mutation	SNP	A	G	G			UACC893_BREAST											Phase_I	g.chr3:180434779A>G	uc003fjk.1	+	c.3140A>G	c.(3139-3141)CAT>CGT	p.H1047R		NM_006218	NP_006209	P42336	PK3CA_HUMAN	phosphoinositide-3-kinase, catalytic, alpha	1047	PI3K/PI4K.		OM_00250A	F
PIK3CA	5290	broad.mit.edu	36	3	180434779	180434779	+	Missense_Mutation	SNP	A	G	G			CAL148_BREAST											Phase_I	g.chr3:180434779A>G	uc003fjk.1	+	c.3140A>G	c.(3139-3141)CAT>CGT	p.H1047R		NM_006218	NP_006209	P42336	PK3CA_HUMAN	phosphoinositide-3-kinase, catalytic, alpha	1047	PI3K/PI4K.		OM_00250A	F
PIK3CA	5290	broad.mit.edu	36	3	180434779	180434779	+	Missense_Mutation	SNP	A	G	G			BT20_BREAST											Phase_I	g.chr3:180434779A>G	uc003fjk.1	+	c.3140A>G	c.(3139-3141)CAT>CGT	p.H1047R		NM_006218	NP_006209	P42336	PK3CA_HUMAN	phosphoinositide-3-kinase, catalytic, alpha	1047	PI3K/PI4K.		OM_00250A	F
PIK3CA	5290	broad.mit.edu	36	3	180434779	180434779	+	Missense_Mutation	SNP	A	G	G			T47D_BREAST											Phase_I	g.chr3:180434779A>G	uc003fjk.1	+	c.3140A>G	c.(3139-3141)CAT>CGT	p.H1047R		NM_006218	NP_006209	P42336	PK3CA_HUMAN	phosphoinositide-3-kinase, catalytic, alpha	1047	PI3K/PI4K.		OM_00250A	F
PIK3CA	5290	broad.mit.edu	36	3	180434779	180434779	+	Missense_Mutation	SNP	A	G	G			HSC2_UPPER_AERODIGESTIVE_TRACT											Phase_I	g.chr3:180434779A>G	uc003fjk.1	+	c.3140A>G	c.(3139-3141)CAT>CGT	p.H1047R		NM_006218	NP_006209	P42336	PK3CA_HUMAN	phosphoinositide-3-kinase, catalytic, alpha	1047	PI3K/PI4K.		OM_00250A	F
PIK3CA	5290	broad.mit.edu	36	3	180434779	180434779	+	Missense_Mutation	SNP	A	G	G			NCIH1048_LUNG											Phase_I	g.chr3:180434779A>G	uc003fjk.1	+	c.3140A>G	c.(3139-3141)CAT>CGT	p.H1047R		NM_006218	NP_006209	P42336	PK3CA_HUMAN	phosphoinositide-3-kinase, catalytic, alpha	1047	PI3K/PI4K.		OM_00250A	F
PIK3CA	5290	broad.mit.edu	36	3	180434779	180434779	+	Missense_Mutation	SNP	A	G	G			MDAMB453_BREAST											Phase_I	g.chr3:180434779A>G	uc003fjk.1	+	c.3140A>G	c.(3139-3141)CAT>CGT	p.H1047R		NM_006218	NP_006209	P42336	PK3CA_HUMAN	phosphoinositide-3-kinase, catalytic, alpha	1047	PI3K/PI4K.		OM_00250A	F
PIK3CA	5290	broad.mit.edu	36	3	180434779	180434779	+	Missense_Mutation	SNP	A	G	G			LS180_LARGE_INTESTINE											Phase_I	g.chr3:180434779A>G	uc003fjk.1	+	c.3140A>G	c.(3139-3141)CAT>CGT	p.H1047R		NM_006218	NP_006209	P42336	PK3CA_HUMAN	phosphoinositide-3-kinase, catalytic, alpha	1047	PI3K/PI4K.		OM_00250B	R
PIK3CA	5290	broad.mit.edu	36	3	180434779	180434779	+	Missense_Mutation	SNP	A	G	G			HCT116_LARGE_INTESTINE											Phase_I	g.chr3:180434779A>G	uc003fjk.1	+	c.3140A>G	c.(3139-3141)CAT>CGT	p.H1047R		NM_006218	NP_006209	P42336	PK3CA_HUMAN	phosphoinositide-3-kinase, catalytic, alpha	1047	PI3K/PI4K.		OM_00250B	R
PIK3CA	5290	broad.mit.edu	36	3	180434779	180434779	+	Missense_Mutation	SNP	A	G	G			SNU840_OVARY											Phase_I	g.chr3:180434779A>G	uc003fjk.1	+	c.3140A>G	c.(3139-3141)CAT>CGT	p.H1047R		NM_006218	NP_006209	P42336	PK3CA_HUMAN	phosphoinositide-3-kinase, catalytic, alpha	1047	PI3K/PI4K.		OM_00250B	R
PIK3CA	5290	broad.mit.edu	36	3	180434779	180434779	+	Missense_Mutation	SNP	A	G	G			SNUC5_LARGE_INTESTINE											Phase_I	g.chr3:180434779A>G	uc003fjk.1	+	c.3140A>G	c.(3139-3141)CAT>CGT	p.H1047R		NM_006218	NP_006209	P42336	PK3CA_HUMAN	phosphoinositide-3-kinase, catalytic, alpha	1047	PI3K/PI4K.		OM_00250B	R
PIK3CA	5290	broad.mit.edu	36	3	180434779	180434779	+	Missense_Mutation	SNP	A	G	G			DETROIT562_UPPER_AERODIGESTIVE_TRACT											Phase_I	g.chr3:180434779A>G	uc003fjk.1	+	c.3140A>G	c.(3139-3141)CAT>CGT	p.H1047R		NM_006218	NP_006209	P42336	PK3CA_HUMAN	phosphoinositide-3-kinase, catalytic, alpha	1047	PI3K/PI4K.		OM_00250B	R
PIK3CA	5290	broad.mit.edu	36	3	180434779	180434779	+	Missense_Mutation	SNP	A	G	G			SNU407_LARGE_INTESTINE											Phase_I	g.chr3:180434779A>G	uc003fjk.1	+	c.3140A>G	c.(3139-3141)CAT>CGT	p.H1047R		NM_006218	NP_006209	P42336	PK3CA_HUMAN	phosphoinositide-3-kinase, catalytic, alpha	1047	PI3K/PI4K.		OM_00250B	R
PIK3CA	5290	broad.mit.edu	36	3	180434779	180434779	+	Missense_Mutation	SNP	A	G	G			MCAS_OVARY											Phase_I	g.chr3:180434779A>G	uc003fjk.1	+	c.3140A>G	c.(3139-3141)CAT>CGT	p.H1047R		NM_006218	NP_006209	P42336	PK3CA_HUMAN	phosphoinositide-3-kinase, catalytic, alpha	1047	PI3K/PI4K.		OM_00250B	R
PIK3CA	5290	broad.mit.edu	36	3	180434779	180434779	+	Missense_Mutation	SNP	A	G	G			HCC1954_BREAST											Phase_I	g.chr3:180434779A>G	uc003fjk.1	+	c.3140A>G	c.(3139-3141)CAT>CGT	p.H1047R		NM_006218	NP_006209	P42336	PK3CA_HUMAN	phosphoinositide-3-kinase, catalytic, alpha	1047	PI3K/PI4K.		OM_00250B	R
PIK3CA	5290	broad.mit.edu	36	3	180434779	180434779	+	Missense_Mutation	SNP	A	G	G			SNU1076_UPPER_AERODIGESTIVE_TRACT											Phase_I	g.chr3:180434779A>G	uc003fjk.1	+	c.3140A>G	c.(3139-3141)CAT>CGT	p.H1047R		NM_006218	NP_006209	P42336	PK3CA_HUMAN	phosphoinositide-3-kinase, catalytic, alpha	1047	PI3K/PI4K.		OM_00250B	R
PIK3CA	5290	broad.mit.edu	36	3	180434779	180434779	+	Missense_Mutation	SNP	A	G	G			BT20_BREAST											Phase_I	g.chr3:180434779A>G	uc003fjk.1	+	c.3140A>G	c.(3139-3141)CAT>CGT	p.H1047R		NM_006218	NP_006209	P42336	PK3CA_HUMAN	phosphoinositide-3-kinase, catalytic, alpha	1047	PI3K/PI4K.		OM_00250B	R
PIK3CA	5290	broad.mit.edu	36	3	180434778	180434778	+	Missense_Mutation	SNP	C	T	T			TOV21G_OVARY											Phase_I	g.chr3:180434778C>T	uc003fjk.1	+	c.3139C>T	c.(3139-3141)CAT>TAT	p.H1047Y		NM_006218	NP_006209	P42336	PK3CA_HUMAN	phosphoinositide-3-kinase, catalytic, alpha	1047	PI3K/PI4K.		OM_00251	R
PIK3CA	5290	broad.mit.edu	36	3	180434778	180434778	+	Missense_Mutation	SNP	C	T	T			MFE280_ENDOMETRIUM											Phase_I	g.chr3:180434778C>T	uc003fjk.1	+	c.3139C>T	c.(3139-3141)CAT>TAT	p.H1047Y		NM_006218	NP_006209	P42336	PK3CA_HUMAN	phosphoinositide-3-kinase, catalytic, alpha	1047	PI3K/PI4K.		OM_00251	R
RET	5979	broad.mit.edu	36	10	42929956	42929956	+	Missense_Mutation	SNP	C	G	G			TT_THYROID											Phase_I	g.chr10:42929956C>G	uc001jal.1	+	c.1902C>G	c.(1900-1902)TGC>TGG	p.C634W	RET_uc001jak.1_Missense_Mutation_p.C634W	NM_020975	NP_066124	P07949	RET_HUMAN	ret proto-oncogene isoform a	634	Extracellular (Potential).		OM_00257	R
APC	324	broad.mit.edu	36	5	112202530	112202530	+	Nonsense_Mutation	SNP	C	T	T			SW948_LARGE_INTESTINE											Phase_I	g.chr5:112202530C>T	uc010jby.1	+	c.3340C>T	c.(3340-3342)CGA>TGA	p.R1114*	APC_uc003kpz.2_Nonsense_Mutation_p.R1114*|APC_uc003kpy.2_Nonsense_Mutation_p.R1114*|APC_uc010jbz.1_Nonsense_Mutation_p.R831*|APC_uc010jca.1_Nonsense_Mutation_p.R414*	NM_001127511	NP_001120983	P25054	APC_HUMAN	adenomatous polyposis coli	1114	Ser-rich.|Responsible for down-regulation through a process mediated by direct ubiquitination.		OM_00317	R
APC	324	broad.mit.edu	36	5	112202530	112202530	+	Nonsense_Mutation	SNP	C	T	T			LOVO_LARGE_INTESTINE											Phase_I	g.chr5:112202530C>T	uc010jby.1	+	c.3340C>T	c.(3340-3342)CGA>TGA	p.R1114*	APC_uc003kpz.2_Nonsense_Mutation_p.R1114*|APC_uc003kpy.2_Nonsense_Mutation_p.R1114*|APC_uc010jbz.1_Nonsense_Mutation_p.R831*|APC_uc010jca.1_Nonsense_Mutation_p.R414*	NM_001127511	NP_001120983	P25054	APC_HUMAN	adenomatous polyposis coli	1114	Ser-rich.|Responsible for down-regulation through a process mediated by direct ubiquitination.		OM_00317	R
APC	324	broad.mit.edu	36	5	112203202	112203202	+	Nonsense_Mutation	SNP	C	T	T			SW620_LARGE_INTESTINE											Phase_I	g.chr5:112203202C>T	uc010jby.1	+	c.4012C>T	c.(4012-4014)CAG>TAG	p.Q1338*	APC_uc003kpz.2_Nonsense_Mutation_p.Q1338*|APC_uc003kpy.2_Nonsense_Mutation_p.Q1338*|APC_uc010jbz.1_Nonsense_Mutation_p.Q1055*|APC_uc010jca.1_Nonsense_Mutation_p.Q638*	NM_001127511	NP_001120983	P25054	APC_HUMAN	adenomatous polyposis coli	1338	Ser-rich.		OM_00318	F
APC	324	broad.mit.edu	36	5	112203202	112203202	+	Nonsense_Mutation	SNP	C	T	T			SW480_LARGE_INTESTINE											Phase_I	g.chr5:112203202C>T	uc010jby.1	+	c.4012C>T	c.(4012-4014)CAG>TAG	p.Q1338*	APC_uc003kpz.2_Nonsense_Mutation_p.Q1338*|APC_uc003kpy.2_Nonsense_Mutation_p.Q1338*|APC_uc010jbz.1_Nonsense_Mutation_p.Q1055*|APC_uc010jca.1_Nonsense_Mutation_p.Q638*	NM_001127511	NP_001120983	P25054	APC_HUMAN	adenomatous polyposis coli	1338	Ser-rich.		OM_00318	F
APC	324	broad.mit.edu	36	5	112203289	112203289	+	Nonsense_Mutation	SNP	C	T	T			C2BBE1_LARGE_INTESTINE											Phase_I	g.chr5:112203289C>T	uc010jby.1	+	c.4099C>T	c.(4099-4101)CAG>TAG	p.Q1367*	APC_uc003kpz.2_Nonsense_Mutation_p.Q1367*|APC_uc003kpy.2_Nonsense_Mutation_p.Q1367*|APC_uc010jbz.1_Nonsense_Mutation_p.Q1084*|APC_uc010jca.1_Nonsense_Mutation_p.Q667*	NM_001127511	NP_001120983	P25054	APC_HUMAN	adenomatous polyposis coli	1367	Ser-rich.		OM_00319	F
APC	324	broad.mit.edu	36	5	112203289	112203289	+	Nonsense_Mutation	SNP	C	T	T			HCC2935_LUNG											Phase_I	g.chr5:112203289C>T	uc010jby.1	+	c.4099C>T	c.(4099-4101)CAG>TAG	p.Q1367*	APC_uc003kpz.2_Nonsense_Mutation_p.Q1367*|APC_uc003kpy.2_Nonsense_Mutation_p.Q1367*|APC_uc010jbz.1_Nonsense_Mutation_p.Q1084*|APC_uc010jca.1_Nonsense_Mutation_p.Q667*	NM_001127511	NP_001120983	P25054	APC_HUMAN	adenomatous polyposis coli	1367	Ser-rich.		OM_00319	F
APC	324	broad.mit.edu	36	5	112203538	112203538	+	Nonsense_Mutation	SNP	C	T	T			LS123_LARGE_INTESTINE											Phase_I	g.chr5:112203538C>T	uc010jby.1	+	c.4348C>T	c.(4348-4350)CGA>TGA	p.R1450*	APC_uc003kpz.2_Nonsense_Mutation_p.R1450*|APC_uc003kpy.2_Nonsense_Mutation_p.R1450*|APC_uc010jbz.1_Nonsense_Mutation_p.R1167*|APC_uc010jca.1_Nonsense_Mutation_p.R750*	NM_001127511	NP_001120983	P25054	APC_HUMAN	adenomatous polyposis coli	1450	Ser-rich.		OM_00320A	F
APC	324	broad.mit.edu	36	5	112203538	112203538	+	Nonsense_Mutation	SNP	C	T	T			SNU81_LARGE_INTESTINE											Phase_I	g.chr5:112203538C>T	uc010jby.1	+	c.4348C>T	c.(4348-4350)CGA>TGA	p.R1450*	APC_uc003kpz.2_Nonsense_Mutation_p.R1450*|APC_uc003kpy.2_Nonsense_Mutation_p.R1450*|APC_uc010jbz.1_Nonsense_Mutation_p.R1167*|APC_uc010jca.1_Nonsense_Mutation_p.R750*	NM_001127511	NP_001120983	P25054	APC_HUMAN	adenomatous polyposis coli	1450	Ser-rich.		OM_00320A	F
APC	324	broad.mit.edu	36	5	112203538	112203538	+	Nonsense_Mutation	SNP	C	T	T			SW1417_LARGE_INTESTINE											Phase_I	g.chr5:112203538C>T	uc010jby.1	+	c.4348C>T	c.(4348-4350)CGA>TGA	p.R1450*	APC_uc003kpz.2_Nonsense_Mutation_p.R1450*|APC_uc003kpy.2_Nonsense_Mutation_p.R1450*|APC_uc010jbz.1_Nonsense_Mutation_p.R1167*|APC_uc010jca.1_Nonsense_Mutation_p.R750*	NM_001127511	NP_001120983	P25054	APC_HUMAN	adenomatous polyposis coli	1450	Ser-rich.		OM_00320A	F
APC	324	broad.mit.edu	36	5	112203538	112203538	+	Nonsense_Mutation	SNP	C	T	T			SW837_LARGE_INTESTINE											Phase_I	g.chr5:112203538C>T	uc010jby.1	+	c.4348C>T	c.(4348-4350)CGA>TGA	p.R1450*	APC_uc003kpz.2_Nonsense_Mutation_p.R1450*|APC_uc003kpy.2_Nonsense_Mutation_p.R1450*|APC_uc010jbz.1_Nonsense_Mutation_p.R1167*|APC_uc010jca.1_Nonsense_Mutation_p.R750*	NM_001127511	NP_001120983	P25054	APC_HUMAN	adenomatous polyposis coli	1450	Ser-rich.		OM_00320A	F
APC	324	broad.mit.edu	36	5	112203538	112203538	+	Nonsense_Mutation	SNP	C	T	T			MKN74_STOMACH											Phase_I	g.chr5:112203538C>T	uc010jby.1	+	c.4348C>T	c.(4348-4350)CGA>TGA	p.R1450*	APC_uc003kpz.2_Nonsense_Mutation_p.R1450*|APC_uc003kpy.2_Nonsense_Mutation_p.R1450*|APC_uc010jbz.1_Nonsense_Mutation_p.R1167*|APC_uc010jca.1_Nonsense_Mutation_p.R750*	NM_001127511	NP_001120983	P25054	APC_HUMAN	adenomatous polyposis coli	1450	Ser-rich.		OM_00320A	F
APC	324	broad.mit.edu	36	5	112203538	112203538	+	Nonsense_Mutation	SNP	C	T	T			SNU61_LARGE_INTESTINE											Phase_I	g.chr5:112203538C>T	uc010jby.1	+	c.4348C>T	c.(4348-4350)CGA>TGA	p.R1450*	APC_uc003kpz.2_Nonsense_Mutation_p.R1450*|APC_uc003kpy.2_Nonsense_Mutation_p.R1450*|APC_uc010jbz.1_Nonsense_Mutation_p.R1167*|APC_uc010jca.1_Nonsense_Mutation_p.R750*	NM_001127511	NP_001120983	P25054	APC_HUMAN	adenomatous polyposis coli	1450	Ser-rich.		OM_00320A	F
BRAF	673	broad.mit.edu	36	7	140099606	140099606	+	Missense_Mutation	SNP	C	T	T			IGR1_SKIN											Phase_I	g.chr7:140099606C>T	uc003vwc.2	-	c.1798G>A	c.(1798-1800)GTG>ATG	p.V600M		NM_004333	NP_004324	P15056	BRAF_HUMAN	B-Raf	600	Protein kinase.		OM_00344	R
BRAF	673	broad.mit.edu	36	7	140099606	140099606	+	Missense_Mutation	SNP	C	T	T			MDST8_LARGE_INTESTINE											Phase_I	g.chr7:140099606C>T	uc003vwc.2	-	c.1798G>A	c.(1798-1800)GTG>ATG	p.V600M		NM_004333	NP_004324	P15056	BRAF_HUMAN	B-Raf	600	Protein kinase.		OM_00344	R
BRAF	673	broad.mit.edu	36	7	140099604	140099605	+	Missense_Mutation	DNP	CA	AT	AT			K029AX_SKIN											Phase_I	g.chr7:140099604_140099605CA>AT	uc003vwc.2	-	c.1799_1800TG>AT	c.(1798-1800)GTG>GAT	p.V600D		NM_004333	NP_004324	P15056	BRAF_HUMAN	B-Raf	600	Protein kinase.		OM_00355	F
BRAF	673	broad.mit.edu	36	7	140099604	140099605	+	Missense_Mutation	DNP	CA	AT	AT			WM2664_SKIN											Phase_I	g.chr7:140099604_140099605CA>AT	uc003vwc.2	-	c.1799_1800TG>AT	c.(1798-1800)GTG>GAT	p.V600D		NM_004333	NP_004324	P15056	BRAF_HUMAN	B-Raf	600	Protein kinase.		OM_00355	F
BRAF	673	broad.mit.edu	36	7	140099604	140099605	+	Missense_Mutation	DNP	CA	AT	AT			WM115_SKIN											Phase_I	g.chr7:140099604_140099605CA>AT	uc003vwc.2	-	c.1799_1800TG>AT	c.(1798-1800)GTG>GAT	p.V600D		NM_004333	NP_004324	P15056	BRAF_HUMAN	B-Raf	600	Protein kinase.		OM_00355	F
CDKN2A	1029	broad.mit.edu	36	9	21961177	21961177	+	Missense_Mutation	SNP	C	A	A			A375_SKIN											Phase_I	g.chr9:21961177C>A	uc003zpl.1	-	c.347G>T	c.(346-348)GGA>GTA	p.G116V	MTAP_uc003zpi.1_Intron|CDKN2A_uc003zpk.1_Nonsense_Mutation_p.E61*|CDKN2A_uc003zpj.1_3'UTR|CDKN2A_uc010miu.1_Non-coding_Transcript	NM_058195	NP_478102	P42771	CD2A1_HUMAN	cyclin-dependent kinase inhibitor 2A isoform 4	51	ANK 2.		OM_00373A	F
CDKN2A	1029	broad.mit.edu	36	9	21961153	21961153	+	Missense_Mutation	SNP	C	A	A			A375_SKIN											Phase_I	g.chr9:21961153C>A	uc003zpl.1	-	c.371G>T	c.(370-372)GGA>GTA	p.G124V	MTAP_uc003zpi.1_Intron|CDKN2A_uc003zpk.1_Nonsense_Mutation_p.E69*|CDKN2A_uc003zpj.1_3'UTR|CDKN2A_uc010miu.1_Non-coding_Transcript	NM_058195	NP_478102	P42771	CD2A1_HUMAN	cyclin-dependent kinase inhibitor 2A isoform 4	59	ANK 2.		OM_00374A	F
CDKN2A	1029	broad.mit.edu	36	9	21961153	21961153	+	Missense_Mutation	SNP	C	A	A			NCIH1975_LUNG											Phase_I	g.chr9:21961153C>A	uc003zpl.1	-	c.371G>T	c.(370-372)GGA>GTA	p.G124V	MTAP_uc003zpi.1_Intron|CDKN2A_uc003zpk.1_Nonsense_Mutation_p.E69*|CDKN2A_uc003zpj.1_3'UTR|CDKN2A_uc010miu.1_Non-coding_Transcript	NM_058195	NP_478102	P42771	CD2A1_HUMAN	cyclin-dependent kinase inhibitor 2A isoform 4	59	ANK 2.		OM_00374A	F
CDKN2A	1029	broad.mit.edu	36	9	21961153	21961153	+	Missense_Mutation	SNP	C	A	A			SUIT2_PANCREAS											Phase_I	g.chr9:21961153C>A	uc003zpl.1	-	c.371G>T	c.(370-372)GGA>GTA	p.G124V	MTAP_uc003zpi.1_Intron|CDKN2A_uc003zpk.1_Nonsense_Mutation_p.E69*|CDKN2A_uc003zpj.1_3'UTR|CDKN2A_uc010miu.1_Non-coding_Transcript	NM_058195	NP_478102	P42771	CD2A1_HUMAN	cyclin-dependent kinase inhibitor 2A isoform 4	59	ANK 2.		OM_00374A	F
CDKN2A	1029	broad.mit.edu	36	9	21961153	21961153	+	Missense_Mutation	SNP	C	A	A			CAL27_UPPER_AERODIGESTIVE_TRACT											Phase_I	g.chr9:21961153C>A	uc003zpl.1	-	c.371G>T	c.(370-372)GGA>GTA	p.G124V	MTAP_uc003zpi.1_Intron|CDKN2A_uc003zpk.1_Nonsense_Mutation_p.E69*|CDKN2A_uc003zpj.1_3'UTR|CDKN2A_uc010miu.1_Non-coding_Transcript	NM_058195	NP_478102	P42771	CD2A1_HUMAN	cyclin-dependent kinase inhibitor 2A isoform 4	59	ANK 2.		OM_00374A	F
CDKN2A	1029	broad.mit.edu	36	9	21961153	21961153	+	Missense_Mutation	SNP	C	A	A			NCIH1339_LUNG											Phase_I	g.chr9:21961153C>A	uc003zpl.1	-	c.371G>T	c.(370-372)GGA>GTA	p.G124V	MTAP_uc003zpi.1_Intron|CDKN2A_uc003zpk.1_Nonsense_Mutation_p.E69*|CDKN2A_uc003zpj.1_3'UTR|CDKN2A_uc010miu.1_Non-coding_Transcript	NM_058195	NP_478102	P42771	CD2A1_HUMAN	cyclin-dependent kinase inhibitor 2A isoform 4	59	ANK 2.		OM_00374A	F
CDKN2A	1029	broad.mit.edu	36	9	21961153	21961153	+	Missense_Mutation	SNP	C	A	A			CAL27_UPPER_AERODIGESTIVE_TRACT											Phase_I	g.chr9:21961153C>A	uc003zpl.1	-	c.371G>T	c.(370-372)GGA>GTA	p.G124V	MTAP_uc003zpi.1_Intron|CDKN2A_uc003zpk.1_Nonsense_Mutation_p.E69*|CDKN2A_uc003zpj.1_3'UTR|CDKN2A_uc010miu.1_Non-coding_Transcript	NM_058195	NP_478102	P42771	CD2A1_HUMAN	cyclin-dependent kinase inhibitor 2A isoform 4	59	ANK 2.		OM_00374B	R
CDKN2A	1029	broad.mit.edu	36	9	21961153	21961153	+	Missense_Mutation	SNP	C	A	A			SUIT2_PANCREAS											Phase_I	g.chr9:21961153C>A	uc003zpl.1	-	c.371G>T	c.(370-372)GGA>GTA	p.G124V	MTAP_uc003zpi.1_Intron|CDKN2A_uc003zpk.1_Nonsense_Mutation_p.E69*|CDKN2A_uc003zpj.1_3'UTR|CDKN2A_uc010miu.1_Non-coding_Transcript	NM_058195	NP_478102	P42771	CD2A1_HUMAN	cyclin-dependent kinase inhibitor 2A isoform 4	59	ANK 2.		OM_00374B	R
CDKN2A	1029	broad.mit.edu	36	9	21961111	21961111	+	Missense_Mutation	SNP	G	A	A			JHH2_LIVER											Phase_I	g.chr9:21961111G>A	uc003zpl.1	-	c.413C>T	c.(412-414)GCA>GTA	p.A138V	MTAP_uc003zpi.1_Intron|CDKN2A_uc003zpk.1_Missense_Mutation_p.H83Y|CDKN2A_uc003zpj.1_3'UTR|CDKN2A_uc010miu.1_Non-coding_Transcript	NM_058195	NP_478102	P42771	CD2A1_HUMAN	cyclin-dependent kinase inhibitor 2A isoform 4	Error:Variant_position_missing_in_P42771_after_alignment			OM_00375A	F
CDKN2A	1029	broad.mit.edu	36	9	21961111	21961111	+	Missense_Mutation	SNP	G	A	A			SEM_HAEMATOPOIETIC_AND_LYMPHOID_TISSUE											Phase_I	g.chr9:21961111G>A	uc003zpl.1	-	c.413C>T	c.(412-414)GCA>GTA	p.A138V	MTAP_uc003zpi.1_Intron|CDKN2A_uc003zpk.1_Missense_Mutation_p.H83Y|CDKN2A_uc003zpj.1_3'UTR|CDKN2A_uc010miu.1_Non-coding_Transcript	NM_058195	NP_478102	P42771	CD2A1_HUMAN	cyclin-dependent kinase inhibitor 2A isoform 4	Error:Variant_position_missing_in_P42771_after_alignment			OM_00375A	F
CDKN2A	1029	broad.mit.edu	36	9	21961111	21961111	+	Missense_Mutation	SNP	G	A	A			CALU3_LUNG											Phase_I	g.chr9:21961111G>A	uc003zpl.1	-	c.413C>T	c.(412-414)GCA>GTA	p.A138V	MTAP_uc003zpi.1_Intron|CDKN2A_uc003zpk.1_Missense_Mutation_p.H83Y|CDKN2A_uc003zpj.1_3'UTR|CDKN2A_uc010miu.1_Non-coding_Transcript	NM_058195	NP_478102	P42771	CD2A1_HUMAN	cyclin-dependent kinase inhibitor 2A isoform 4	Error:Variant_position_missing_in_P42771_after_alignment			OM_00375A	F
CDKN2A	1029	broad.mit.edu	36	9	21961111	21961111	+	Missense_Mutation	SNP	G	A	A			HS944T_SKIN											Phase_I	g.chr9:21961111G>A	uc003zpl.1	-	c.413C>T	c.(412-414)GCA>GTA	p.A138V	MTAP_uc003zpi.1_Intron|CDKN2A_uc003zpk.1_Missense_Mutation_p.H83Y|CDKN2A_uc003zpj.1_3'UTR|CDKN2A_uc010miu.1_Non-coding_Transcript	NM_058195	NP_478102	P42771	CD2A1_HUMAN	cyclin-dependent kinase inhibitor 2A isoform 4	Error:Variant_position_missing_in_P42771_after_alignment			OM_00375A	F
CDKN2A	1029	broad.mit.edu	36	9	21961111	21961111	+	Missense_Mutation	SNP	G	A	A			HS944T_SKIN											Phase_I	g.chr9:21961111G>A	uc003zpl.1	-	c.413C>T	c.(412-414)GCA>GTA	p.A138V	MTAP_uc003zpi.1_Intron|CDKN2A_uc003zpk.1_Missense_Mutation_p.H83Y|CDKN2A_uc003zpj.1_3'UTR|CDKN2A_uc010miu.1_Non-coding_Transcript	NM_058195	NP_478102	P42771	CD2A1_HUMAN	cyclin-dependent kinase inhibitor 2A isoform 4	Error:Variant_position_missing_in_P42771_after_alignment			OM_00375B	R
CDKN2A	1029	broad.mit.edu	36	9	21961111	21961111	+	Missense_Mutation	SNP	G	A	A			OPM2_HAEMATOPOIETIC_AND_LYMPHOID_TISSUE											Phase_I	g.chr9:21961111G>A	uc003zpl.1	-	c.413C>T	c.(412-414)GCA>GTA	p.A138V	MTAP_uc003zpi.1_Intron|CDKN2A_uc003zpk.1_Missense_Mutation_p.H83Y|CDKN2A_uc003zpj.1_3'UTR|CDKN2A_uc010miu.1_Non-coding_Transcript	NM_058195	NP_478102	P42771	CD2A1_HUMAN	cyclin-dependent kinase inhibitor 2A isoform 4	Error:Variant_position_missing_in_P42771_after_alignment			OM_00375B	R
CDKN2A	1029	broad.mit.edu	36	9	21961111	21961111	+	Missense_Mutation	SNP	G	A	A			JHH2_LIVER											Phase_I	g.chr9:21961111G>A	uc003zpl.1	-	c.413C>T	c.(412-414)GCA>GTA	p.A138V	MTAP_uc003zpi.1_Intron|CDKN2A_uc003zpk.1_Missense_Mutation_p.H83Y|CDKN2A_uc003zpj.1_3'UTR|CDKN2A_uc010miu.1_Non-coding_Transcript	NM_058195	NP_478102	P42771	CD2A1_HUMAN	cyclin-dependent kinase inhibitor 2A isoform 4	Error:Variant_position_missing_in_P42771_after_alignment			OM_00375B	R
CDKN2A	1029	broad.mit.edu	36	9	21961108	21961108	+	Missense_Mutation	SNP	C	A	A	rs11552822	by-cluster	LK2_LUNG											Phase_I	g.chr9:21961108C>A	uc003zpl.1	-	c.416G>T	c.(415-417)CGA>CTA	p.R139L	MTAP_uc003zpi.1_Intron|CDKN2A_uc003zpk.1_Missense_Mutation_p.D84Y|CDKN2A_uc003zpj.1_3'UTR|CDKN2A_uc010miu.1_Non-coding_Transcript	NM_058195	NP_478102	P42771	CD2A1_HUMAN	cyclin-dependent kinase inhibitor 2A isoform 4	Error:Variant_position_missing_in_P42771_after_alignment			OM_00376	F
CDKN2A	1029	broad.mit.edu	36	9	21961108	21961108	+	Missense_Mutation	SNP	C	A	A	rs11552822	by-cluster	DU145_PROSTATE											Phase_I	g.chr9:21961108C>A	uc003zpl.1	-	c.416G>T	c.(415-417)CGA>CTA	p.R139L	MTAP_uc003zpi.1_Intron|CDKN2A_uc003zpk.1_Missense_Mutation_p.D84Y|CDKN2A_uc003zpj.1_3'UTR|CDKN2A_uc010miu.1_Non-coding_Transcript	NM_058195	NP_478102	P42771	CD2A1_HUMAN	cyclin-dependent kinase inhibitor 2A isoform 4	Error:Variant_position_missing_in_P42771_after_alignment			OM_00376	F
CDKN2A	1029	broad.mit.edu	36	9	21961120	21961120	+	Missense_Mutation	SNP	G	A	A			HSC4_UPPER_AERODIGESTIVE_TRACT											Phase_I	g.chr9:21961120G>A	uc003zpl.1	-	c.404C>T	c.(403-405)CCG>CTG	p.P135L	MTAP_uc003zpi.1_Intron|CDKN2A_uc003zpk.1_Nonsense_Mutation_p.R80*|CDKN2A_uc003zpj.1_3'UTR|CDKN2A_uc010miu.1_Non-coding_Transcript	NM_058195	NP_478102	P42771	CD2A1_HUMAN	cyclin-dependent kinase inhibitor 2A isoform 4	Error:Variant_position_missing_in_P42771_after_alignment			OM_00377	F
CDKN2A	1029	broad.mit.edu	36	9	21961120	21961120	+	Missense_Mutation	SNP	G	A	A			MDST8_LARGE_INTESTINE											Phase_I	g.chr9:21961120G>A	uc003zpl.1	-	c.404C>T	c.(403-405)CCG>CTG	p.P135L	MTAP_uc003zpi.1_Intron|CDKN2A_uc003zpk.1_Nonsense_Mutation_p.R80*|CDKN2A_uc003zpj.1_3'UTR|CDKN2A_uc010miu.1_Non-coding_Transcript	NM_058195	NP_478102	P42771	CD2A1_HUMAN	cyclin-dependent kinase inhibitor 2A isoform 4	Error:Variant_position_missing_in_P42771_after_alignment			OM_00377	F
CDKN2A	1029	broad.mit.edu	36	9	21961017	21961017	+	Silent	SNP	G	A	A			SKMEL30_SKIN											Phase_I	g.chr9:21961017G>A	uc003zpl.1	-	c.507C>T	c.(505-507)GCC>GCT	p.A169A	MTAP_uc003zpi.1_Intron|CDKN2A_uc003zpk.1_Missense_Mutation_p.P114L|CDKN2A_uc003zpj.1_3'UTR|CDKN2A_uc010miu.1_Non-coding_Transcript	NM_058195	NP_478102	P42771	CD2A1_HUMAN	cyclin-dependent kinase inhibitor 2A isoform 4	Error:Variant_position_missing_in_P42771_after_alignment			OM_00380	F
CDKN2A	1029	broad.mit.edu	36	9	21961017	21961017	+	Silent	SNP	G	A	A			WM983B_SKIN											Phase_I	g.chr9:21961017G>A	uc003zpl.1	-	c.507C>T	c.(505-507)GCC>GCT	p.A169A	MTAP_uc003zpi.1_Intron|CDKN2A_uc003zpk.1_Missense_Mutation_p.P114L|CDKN2A_uc003zpj.1_3'UTR|CDKN2A_uc010miu.1_Non-coding_Transcript	NM_058195	NP_478102	P42771	CD2A1_HUMAN	cyclin-dependent kinase inhibitor 2A isoform 4	Error:Variant_position_missing_in_P42771_after_alignment			OM_00380	F
CDKN2A	1029	broad.mit.edu	36	9	21961120	21961121	+	Missense_Mutation	DNP	GG	AA	AA			MEWO_SKIN											Phase_I	g.chr9:21961120_21961121GG>AA	uc003zpl.1	-	c.403_404CC>TT	c.(403-405)CCG>TTG	p.P135L	MTAP_uc003zpi.1_Intron|CDKN2A_uc003zpk.1_Nonsense_Mutation_p.R80*|CDKN2A_uc003zpj.1_3'UTR|CDKN2A_uc010miu.1_Non-coding_Transcript	NM_058195	NP_478102	P42771	CD2A1_HUMAN	cyclin-dependent kinase inhibitor 2A isoform 4	Error:Variant_position_missing_in_P42771_after_alignment			OM_00381	R
MYC	4609	broad.mit.edu	36	8	128819821	128819821	+	Missense_Mutation	SNP	C	T	T			RAJI_HAEMATOPOIETIC_AND_LYMPHOID_TISSUE											Phase_I	g.chr8:128819821C>T	uc003ysi.1	+	c.176C>T	c.(175-177)GCG>GTG	p.A59V	MYC_uc003ysh.1_Missense_Mutation_p.A44V	NM_002467	NP_002458	P01106	MYC_HUMAN	myc proto-oncogene protein	44			OM_00404	R
MYC	4609	broad.mit.edu	36	8	128819821	128819821	+	Missense_Mutation	SNP	C	T	T			TOLEDO_HAEMATOPOIETIC_AND_LYMPHOID_TISSUE											Phase_I	g.chr8:128819821C>T	uc003ysi.1	+	c.176C>T	c.(175-177)GCG>GTG	p.A59V	MYC_uc003ysh.1_Missense_Mutation_p.A44V	NM_002467	NP_002458	P01106	MYC_HUMAN	myc proto-oncogene protein	44			OM_00404	R
MYC	4609	broad.mit.edu	36	8	128819863	128819864	+	Missense_Mutation	DNP	CC	TT	TT			RAJI_HAEMATOPOIETIC_AND_LYMPHOID_TISSUE											Phase_I	g.chr8:128819863_128819864CC>TT	uc003ysi.1	+	c.218_219CC>TT	c.(217-219)ACC>ATT	p.T73I	MYC_uc003ysh.1_Missense_Mutation_p.T58I	NM_002467	NP_002458	P01106	MYC_HUMAN	myc proto-oncogene protein	58			OM_00409	F
CTNNB1	1499	broad.mit.edu	36	3	41241101	41241101	+	Missense_Mutation	SNP	G	A	A	rs28931588	unknown	KE39_STOMACH											Phase_I	g.chr3:41241101G>A	uc010hia.1	+	c.94G>A	c.(94-96)GAC>AAC	p.D32N	CTNNB1_uc003ckp.2_Missense_Mutation_p.D32N|CTNNB1_uc003ckq.2_Missense_Mutation_p.D32N|CTNNB1_uc003ckr.2_Missense_Mutation_p.D32N	NM_001904	NP_001895	P35222	CTNB1_HUMAN	catenin (cadherin-associated protein), beta 1,	32			OM_00416	R
CTNNB1	1499	broad.mit.edu	36	3	41241102	41241102	+	Missense_Mutation	SNP	A	T	T			HEC6_ENDOMETRIUM											Phase_I	g.chr3:41241102A>T	uc010hia.1	+	c.95A>T	c.(94-96)GAC>GTC	p.D32V	CTNNB1_uc003ckp.2_Missense_Mutation_p.D32V|CTNNB1_uc003ckq.2_Missense_Mutation_p.D32V|CTNNB1_uc003ckr.2_Missense_Mutation_p.D32V	NM_001904	NP_001895	P35222	CTNB1_HUMAN	catenin (cadherin-associated protein), beta 1,	32			OM_00420	R
CTNNB1	1499	broad.mit.edu	36	3	41241102	41241102	+	Missense_Mutation	SNP	A	T	T			HEC265_ENDOMETRIUM											Phase_I	g.chr3:41241102A>T	uc010hia.1	+	c.95A>T	c.(94-96)GAC>GTC	p.D32V	CTNNB1_uc003ckp.2_Missense_Mutation_p.D32V|CTNNB1_uc003ckq.2_Missense_Mutation_p.D32V|CTNNB1_uc003ckr.2_Missense_Mutation_p.D32V	NM_001904	NP_001895	P35222	CTNB1_HUMAN	catenin (cadherin-associated protein), beta 1,	32			OM_00420	R
CTNNB1	1499	broad.mit.edu	36	3	41241105	41241105	+	Missense_Mutation	SNP	C	G	G			SKMEL1_SKIN											Phase_I	g.chr3:41241105C>G	uc010hia.1	+	c.98C>G	c.(97-99)TCT>TGT	p.S33C	CTNNB1_uc003ckp.2_Missense_Mutation_p.S33C|CTNNB1_uc003ckq.2_Missense_Mutation_p.S33C|CTNNB1_uc003ckr.2_Missense_Mutation_p.S33C	NM_001904	NP_001895	P35222	CTNB1_HUMAN	catenin (cadherin-associated protein), beta 1,	33			OM_00423B	R
CTNNB1	1499	broad.mit.edu	36	3	41241105	41241105	+	Missense_Mutation	SNP	C	T	T			SW1573_LUNG											Phase_I	g.chr3:41241105C>T	uc010hia.1	+	c.98C>T	c.(97-99)TCT>TTT	p.S33F	CTNNB1_uc003ckp.2_Missense_Mutation_p.S33F|CTNNB1_uc003ckq.2_Missense_Mutation_p.S33F|CTNNB1_uc003ckr.2_Missense_Mutation_p.S33F	NM_001904	NP_001895	P35222	CTNB1_HUMAN	catenin (cadherin-associated protein), beta 1,	33			OM_00424A	F
CTNNB1	1499	broad.mit.edu	36	3	41241105	41241105	+	Missense_Mutation	SNP	C	T	T			SW1573_LUNG											Phase_I	g.chr3:41241105C>T	uc010hia.1	+	c.98C>T	c.(97-99)TCT>TTT	p.S33F	CTNNB1_uc003ckp.2_Missense_Mutation_p.S33F|CTNNB1_uc003ckq.2_Missense_Mutation_p.S33F|CTNNB1_uc003ckr.2_Missense_Mutation_p.S33F	NM_001904	NP_001895	P35222	CTNB1_HUMAN	catenin (cadherin-associated protein), beta 1,	33			OM_00424B	R
CTNNB1	1499	broad.mit.edu	36	3	41241105	41241105	+	Missense_Mutation	SNP	C	A	A			SW48_LARGE_INTESTINE											Phase_I	g.chr3:41241105C>A	uc010hia.1	+	c.98C>A	c.(97-99)TCT>TAT	p.S33Y	CTNNB1_uc003ckp.2_Missense_Mutation_p.S33Y|CTNNB1_uc003ckq.2_Missense_Mutation_p.S33Y|CTNNB1_uc003ckr.2_Missense_Mutation_p.S33Y	NM_001904	NP_001895	P35222	CTNB1_HUMAN	catenin (cadherin-associated protein), beta 1,	33			OM_00425A	F
CTNNB1	1499	broad.mit.edu	36	3	41241105	41241105	+	Missense_Mutation	SNP	C	A	A			SW48_LARGE_INTESTINE											Phase_I	g.chr3:41241105C>A	uc010hia.1	+	c.98C>A	c.(97-99)TCT>TAT	p.S33Y	CTNNB1_uc003ckp.2_Missense_Mutation_p.S33Y|CTNNB1_uc003ckq.2_Missense_Mutation_p.S33Y|CTNNB1_uc003ckr.2_Missense_Mutation_p.S33Y	NM_001904	NP_001895	P35222	CTNB1_HUMAN	catenin (cadherin-associated protein), beta 1,	33			OM_00425B	R
CTNNB1	1499	broad.mit.edu	36	3	41241108	41241108	+	Missense_Mutation	SNP	G	T	T	rs28931589	unknown	SNU719_STOMACH											Phase_I	g.chr3:41241108G>T	uc010hia.1	+	c.101G>T	c.(100-102)GGA>GTA	p.G34V	CTNNB1_uc003ckp.2_Missense_Mutation_p.G34V|CTNNB1_uc003ckq.2_Missense_Mutation_p.G34V|CTNNB1_uc003ckr.2_Missense_Mutation_p.G34V	NM_001904	NP_001895	P35222	CTNB1_HUMAN	catenin (cadherin-associated protein), beta 1,	34			OM_00428A	F
CTNNB1	1499	broad.mit.edu	36	3	41241108	41241108	+	Missense_Mutation	SNP	G	T	T	rs28931589	unknown	HUH6_LIVER											Phase_I	g.chr3:41241108G>T	uc010hia.1	+	c.101G>T	c.(100-102)GGA>GTA	p.G34V	CTNNB1_uc003ckp.2_Missense_Mutation_p.G34V|CTNNB1_uc003ckq.2_Missense_Mutation_p.G34V|CTNNB1_uc003ckr.2_Missense_Mutation_p.G34V	NM_001904	NP_001895	P35222	CTNB1_HUMAN	catenin (cadherin-associated protein), beta 1,	34			OM_00428A	F
CTNNB1	1499	broad.mit.edu	36	3	41241108	41241108	+	Missense_Mutation	SNP	G	A	A	rs28931589	unknown	AGS_STOMACH											Phase_I	g.chr3:41241108G>A	uc010hia.1	+	c.101G>A	c.(100-102)GGA>GAA	p.G34E	CTNNB1_uc003ckp.2_Missense_Mutation_p.G34E|CTNNB1_uc003ckq.2_Missense_Mutation_p.G34E|CTNNB1_uc003ckr.2_Missense_Mutation_p.G34E	NM_001904	NP_001895	P35222	CTNB1_HUMAN	catenin (cadherin-associated protein), beta 1,	34			OM_00429	R
CTNNB1	1499	broad.mit.edu	36	3	41241116	41241116	+	Missense_Mutation	SNP	T	G	G			HS571T_OVARY											Phase_I	g.chr3:41241116T>G	uc010hia.1	+	c.109T>G	c.(109-111)TCT>GCT	p.S37A	CTNNB1_uc003ckp.2_Missense_Mutation_p.S37A|CTNNB1_uc003ckq.2_Missense_Mutation_p.S37A|CTNNB1_uc003ckr.2_Missense_Mutation_p.S37A	NM_001904	NP_001895	P35222	CTNB1_HUMAN	catenin (cadherin-associated protein), beta 1,	37			OM_00433	F
CTNNB1	1499	broad.mit.edu	36	3	41241116	41241116	+	Missense_Mutation	SNP	T	G	G			TOV112D_OVARY											Phase_I	g.chr3:41241116T>G	uc010hia.1	+	c.109T>G	c.(109-111)TCT>GCT	p.S37A	CTNNB1_uc003ckp.2_Missense_Mutation_p.S37A|CTNNB1_uc003ckq.2_Missense_Mutation_p.S37A|CTNNB1_uc003ckr.2_Missense_Mutation_p.S37A	NM_001904	NP_001895	P35222	CTNB1_HUMAN	catenin (cadherin-associated protein), beta 1,	37			OM_00433	F
CTNNB1	1499	broad.mit.edu	36	3	41241116	41241116	+	Missense_Mutation	SNP	T	C	C			SNGM_ENDOMETRIUM											Phase_I	g.chr3:41241116T>C	uc010hia.1	+	c.109T>C	c.(109-111)TCT>CCT	p.S37P	CTNNB1_uc003ckp.2_Missense_Mutation_p.S37P|CTNNB1_uc003ckq.2_Missense_Mutation_p.S37P|CTNNB1_uc003ckr.2_Missense_Mutation_p.S37P	NM_001904	NP_001895	P35222	CTNB1_HUMAN	catenin (cadherin-associated protein), beta 1,	37			OM_00434	F
CTNNB1	1499	broad.mit.edu	36	3	41241116	41241116	+	Missense_Mutation	SNP	T	C	C			HEC108_ENDOMETRIUM											Phase_I	g.chr3:41241116T>C	uc010hia.1	+	c.109T>C	c.(109-111)TCT>CCT	p.S37P	CTNNB1_uc003ckp.2_Missense_Mutation_p.S37P|CTNNB1_uc003ckq.2_Missense_Mutation_p.S37P|CTNNB1_uc003ckr.2_Missense_Mutation_p.S37P	NM_001904	NP_001895	P35222	CTNB1_HUMAN	catenin (cadherin-associated protein), beta 1,	37			OM_00434	F
CTNNB1	1499	broad.mit.edu	36	3	41241117	41241117	+	Missense_Mutation	SNP	C	T	T			HUTU80_SMALL_INTESTINE											Phase_I	g.chr3:41241117C>T	uc010hia.1	+	c.110C>T	c.(109-111)TCT>TTT	p.S37F	CTNNB1_uc003ckp.2_Missense_Mutation_p.S37F|CTNNB1_uc003ckq.2_Missense_Mutation_p.S37F|CTNNB1_uc003ckr.2_Missense_Mutation_p.S37F	NM_001904	NP_001895	P35222	CTNB1_HUMAN	catenin (cadherin-associated protein), beta 1,	37			OM_00435	F
CTNNB1	1499	broad.mit.edu	36	3	41241117	41241117	+	Missense_Mutation	SNP	C	T	T			AZ521_STOMACH											Phase_I	g.chr3:41241117C>T	uc010hia.1	+	c.110C>T	c.(109-111)TCT>TTT	p.S37F	CTNNB1_uc003ckp.2_Missense_Mutation_p.S37F|CTNNB1_uc003ckq.2_Missense_Mutation_p.S37F|CTNNB1_uc003ckr.2_Missense_Mutation_p.S37F	NM_001904	NP_001895	P35222	CTNB1_HUMAN	catenin (cadherin-associated protein), beta 1,	37			OM_00435	F
CTNNB1	1499	broad.mit.edu	36	3	41241117	41241117	+	Missense_Mutation	SNP	C	G	G			JHUEM2_ENDOMETRIUM											Phase_I	g.chr3:41241117C>G	uc010hia.1	+	c.110C>G	c.(109-111)TCT>TGT	p.S37C	CTNNB1_uc003ckp.2_Missense_Mutation_p.S37C|CTNNB1_uc003ckq.2_Missense_Mutation_p.S37C|CTNNB1_uc003ckr.2_Missense_Mutation_p.S37C	NM_001904	NP_001895	P35222	CTNB1_HUMAN	catenin (cadherin-associated protein), beta 1,	37			OM_00436A	F
CTNNB1	1499	broad.mit.edu	36	3	41241117	41241117	+	Missense_Mutation	SNP	C	G	G			SNU398_LIVER											Phase_I	g.chr3:41241117C>G	uc010hia.1	+	c.110C>G	c.(109-111)TCT>TGT	p.S37C	CTNNB1_uc003ckp.2_Missense_Mutation_p.S37C|CTNNB1_uc003ckq.2_Missense_Mutation_p.S37C|CTNNB1_uc003ckr.2_Missense_Mutation_p.S37C	NM_001904	NP_001895	P35222	CTNB1_HUMAN	catenin (cadherin-associated protein), beta 1,	37			OM_00436A	F
CTNNB1	1499	broad.mit.edu	36	3	41241128	41241128	+	Missense_Mutation	SNP	A	G	G			SNU407_LARGE_INTESTINE											Phase_I	g.chr3:41241128A>G	uc010hia.1	+	c.121A>G	c.(121-123)ACC>GCC	p.T41A	CTNNB1_uc003ckp.2_Missense_Mutation_p.T41A|CTNNB1_uc003ckq.2_Missense_Mutation_p.T41A|CTNNB1_uc003ckr.2_Missense_Mutation_p.T41A	NM_001904	NP_001895	P35222	CTNB1_HUMAN	catenin (cadherin-associated protein), beta 1,	41			OM_00440A	F
CTNNB1	1499	broad.mit.edu	36	3	41241128	41241128	+	Missense_Mutation	SNP	A	G	G			CCK81_LARGE_INTESTINE											Phase_I	g.chr3:41241128A>G	uc010hia.1	+	c.121A>G	c.(121-123)ACC>GCC	p.T41A	CTNNB1_uc003ckp.2_Missense_Mutation_p.T41A|CTNNB1_uc003ckq.2_Missense_Mutation_p.T41A|CTNNB1_uc003ckr.2_Missense_Mutation_p.T41A	NM_001904	NP_001895	P35222	CTNB1_HUMAN	catenin (cadherin-associated protein), beta 1,	41			OM_00440A	F
CTNNB1	1499	broad.mit.edu	36	3	41241140	41241140	+	Missense_Mutation	SNP	T	C	C			SNU869_BILIARY_TRACT											Phase_I	g.chr3:41241140T>C	uc010hia.1	+	c.133T>C	c.(133-135)TCT>CCT	p.S45P	CTNNB1_uc003ckp.2_Missense_Mutation_p.S45P|CTNNB1_uc003ckq.2_Missense_Mutation_p.S45P|CTNNB1_uc003ckr.2_Missense_Mutation_p.S45P	NM_001904	NP_001895	P35222	CTNB1_HUMAN	catenin (cadherin-associated protein), beta 1,	45			OM_00451B	R
CTNNB1	1499	broad.mit.edu	36	3	41241141	41241141	+	Missense_Mutation	SNP	C	T	T			HCC15_LUNG											Phase_I	g.chr3:41241141C>T	uc010hia.1	+	c.134C>T	c.(133-135)TCT>TTT	p.S45F	CTNNB1_uc003ckp.2_Missense_Mutation_p.S45F|CTNNB1_uc003ckq.2_Missense_Mutation_p.S45F|CTNNB1_uc003ckr.2_Missense_Mutation_p.S45F	NM_001904	NP_001895	P35222	CTNB1_HUMAN	catenin (cadherin-associated protein), beta 1,	45			OM_00453A	F
CTNNB1	1499	broad.mit.edu	36	3	41241141	41241141	+	Missense_Mutation	SNP	C	T	T			LS180_LARGE_INTESTINE											Phase_I	g.chr3:41241141C>T	uc010hia.1	+	c.134C>T	c.(133-135)TCT>TTT	p.S45F	CTNNB1_uc003ckp.2_Missense_Mutation_p.S45F|CTNNB1_uc003ckq.2_Missense_Mutation_p.S45F|CTNNB1_uc003ckr.2_Missense_Mutation_p.S45F	NM_001904	NP_001895	P35222	CTNB1_HUMAN	catenin (cadherin-associated protein), beta 1,	45			OM_00453A	F
EGFR	1956	broad.mit.edu	36	7	55209960	55209960	+	Missense_Mutation	SNP	G	A	A			HCC827_LUNG											Phase_I	g.chr7:55209960G>A	uc003tqk.1	+	c.2236G>A	c.(2236-2238)GAA>AAA	p.E746K	EGFR_uc010kzg.1_Missense_Mutation_p.E701K	NM_005228	NP_005219	P00533	EGFR_HUMAN	epidermal growth factor receptor isoform a	746	Cytoplasmic (Potential).|Protein kinase.		OM_00497	F
EGFR	1956	broad.mit.edu	36	7	55209981	55209981	+	Missense_Mutation	SNP	C	T	T			SKMEL28_SKIN											Phase_I	g.chr7:55209981C>T	uc003tqk.1	+	c.2257C>T	c.(2257-2259)CCG>TCG	p.P753S	EGFR_uc010kzg.1_Missense_Mutation_p.P708S	NM_005228	NP_005219	P00533	EGFR_HUMAN	epidermal growth factor receptor isoform a	753	Cytoplasmic (Potential).|Protein kinase.		OM_00502	R
EGFR	1956	broad.mit.edu	36	7	55209963	55209982	+	In_Frame_Del	DEL	TTAAGAGAAGCAACATCTCC	CA	CA			HCC4006_LUNG											Phase_I	g.chr7:55209963_55209982TTAAGAGAAGCAACATCTCC>CA	uc003tqk.1	+	c.2239_2258TTAAGAGAAGCAACATCTCC>CA	c.(2239-2259)TTAAGAGAAGCAACATCTCCG>CAG	p.747_753LREATSP>Q	EGFR_uc010kzg.1_In_Frame_Del_p.702_708LREATSP>Q	NM_005228	NP_005219	P00533	EGFR_HUMAN	epidermal growth factor receptor isoform a	747_753	Cytoplasmic (Potential).|Protein kinase.		OM_00571	R
ERBB2	2064	broad.mit.edu	36	17	35133746	35133746	+	Missense_Mutation	SNP	T	C	C			CW2_LARGE_INTESTINE											Phase_I	g.chr17:35133746T>C	uc002hso.1	+	c.2264T>C	c.(2263-2265)TTG>TCG	p.L755S	ERBB2_uc002hsm.1_Missense_Mutation_p.L725S|ERBB2_uc002hsp.1_Missense_Mutation_p.L558S|ERBB2_uc010cwb.1_Missense_Mutation_p.L755S	NM_004448	NP_001005862	P04626	ERBB2_HUMAN	erbB-2 isoform a	755	Cytoplasmic (Potential).|Protein kinase.		OM_00608	F
ERBB2	2064	broad.mit.edu	36	17	35133746	35133746	+	Missense_Mutation	SNP	T	C	C			ECC10_STOMACH											Phase_I	g.chr17:35133746T>C	uc002hso.1	+	c.2264T>C	c.(2263-2265)TTG>TCG	p.L755S	ERBB2_uc002hsm.1_Missense_Mutation_p.L725S|ERBB2_uc002hsp.1_Missense_Mutation_p.L558S|ERBB2_uc010cwb.1_Missense_Mutation_p.L755S	NM_004448	NP_001005862	P04626	ERBB2_HUMAN	erbB-2 isoform a	755	Cytoplasmic (Potential).|Protein kinase.		OM_00608	F
ERBB2	2064	broad.mit.edu	36	17	35133746	35133746	+	Missense_Mutation	SNP	T	C	C			LN229_CENTRAL_NERVOUS_SYSTEM											Phase_I	g.chr17:35133746T>C	uc002hso.1	+	c.2264T>C	c.(2263-2265)TTG>TCG	p.L755S	ERBB2_uc002hsm.1_Missense_Mutation_p.L725S|ERBB2_uc002hsp.1_Missense_Mutation_p.L558S|ERBB2_uc010cwb.1_Missense_Mutation_p.L755S	NM_004448	NP_001005862	P04626	ERBB2_HUMAN	erbB-2 isoform a	755	Cytoplasmic (Potential).|Protein kinase.		OM_00608	F
FGFR2	2263	broad.mit.edu	36	10	123269667	123269667	+	Missense_Mutation	SNP	G	C	C			MFE280_ENDOMETRIUM											Phase_I	g.chr10:123269667G>C	uc009xzo.1	-	c.755C>G	c.(754-756)TCG>TGG	p.S252W	FGFR2_uc009xzp.1_Missense_Mutation_p.S252W|FGFR2_uc009xzq.1_Missense_Mutation_p.S271W|FGFR2_uc001lfj.2_Missense_Mutation_p.S156W|FGFR2_uc001lfm.1_Missense_Mutation_p.S182W|FGFR2_uc009xzr.1_Intron|FGFR2_uc009xzs.1_Missense_Mutation_p.S156W|FGFR2_uc001lfn.2_Non-coding_Transcript|FGFR2_uc009xzt.1_Missense_Mutation_p.S182W|FGFR2_uc001lfo.1_Missense_Mutation_p.S271W|FGFR2_uc001lfg.2_5'Flank	NM_022970	NP_075259	P21802	FGFR2_HUMAN	fibroblast growth factor receptor 2 isoform 2	252	Extracellular (Potential).		OM_00634	R
JAK3	3718	broad.mit.edu	36	19	17809009	17809009	+	Missense_Mutation	SNP	G	A	A			CMK115_HAEMATOPOIETIC_AND_LYMPHOID_TISSUE											Phase_I	g.chr19:17809009G>A	uc002nhn.2	-	c.1715C>T	c.(1714-1716)GCA>GTA	p.A572V	JAK3_uc010ebh.1_Non-coding_Transcript|JAK3_uc002nho.2_Missense_Mutation_p.A572V	NM_000215	NP_000206	P52333	JAK3_HUMAN	Janus kinase 3	572	Protein kinase 1.		OM_00714	F
JAK3	3718	broad.mit.edu	36	19	17809009	17809009	+	Missense_Mutation	SNP	G	A	A			CMK_HAEMATOPOIETIC_AND_LYMPHOID_TISSUE											Phase_I	g.chr19:17809009G>A	uc002nhn.2	-	c.1715C>T	c.(1714-1716)GCA>GTA	p.A572V	JAK3_uc010ebh.1_Non-coding_Transcript|JAK3_uc002nho.2_Missense_Mutation_p.A572V	NM_000215	NP_000206	P52333	JAK3_HUMAN	Janus kinase 3	572	Protein kinase 1.		OM_00714	F
JAK3	3718	broad.mit.edu	36	19	17809009	17809009	+	Missense_Mutation	SNP	G	A	A			CMK86_HAEMATOPOIETIC_AND_LYMPHOID_TISSUE											Phase_I	g.chr19:17809009G>A	uc002nhn.2	-	c.1715C>T	c.(1714-1716)GCA>GTA	p.A572V	JAK3_uc010ebh.1_Non-coding_Transcript|JAK3_uc002nho.2_Missense_Mutation_p.A572V	NM_000215	NP_000206	P52333	JAK3_HUMAN	Janus kinase 3	572	Protein kinase 1.		OM_00714	F
PTEN	5728	broad.mit.edu	36	10	89682884	89682884	+	Nonsense_Mutation	SNP	C	T	T			FTC133_THYROID											Phase_I	g.chr10:89682884C>T	uc001kfb.1	+	c.388C>T	c.(388-390)CGA>TGA	p.R130*		NM_000314	NP_000305	P60484	PTEN_HUMAN	phosphatase and tensin homolog	130	Phosphatase tensin-type.		OM_00836	R
PTEN	5728	broad.mit.edu	36	10	89682884	89682884	+	Nonsense_Mutation	SNP	C	T	T			FTC238_THYROID											Phase_I	g.chr10:89682884C>T	uc001kfb.1	+	c.388C>T	c.(388-390)CGA>TGA	p.R130*		NM_000314	NP_000305	P60484	PTEN_HUMAN	phosphatase and tensin homolog	130	Phosphatase tensin-type.		OM_00836	R
PTEN	5728	broad.mit.edu	36	10	89682884	89682884	+	Nonsense_Mutation	SNP	C	T	T			COLO704_OVARY											Phase_I	g.chr10:89682884C>T	uc001kfb.1	+	c.388C>T	c.(388-390)CGA>TGA	p.R130*		NM_000314	NP_000305	P60484	PTEN_HUMAN	phosphatase and tensin homolog	130	Phosphatase tensin-type.		OM_00836	R
PTEN	5728	broad.mit.edu	36	10	89682884	89682884	+	Missense_Mutation	SNP	C	G	G			KMBC2_URINARY_TRACT											Phase_I	g.chr10:89682884C>G	uc001kfb.1	+	c.388C>G	c.(388-390)CGA>GGA	p.R130G		NM_000314	NP_000305	P60484	PTEN_HUMAN	phosphatase and tensin homolog	130	Phosphatase tensin-type.		OM_00837	F
PTEN	5728	broad.mit.edu	36	10	89682884	89682884	+	Missense_Mutation	SNP	C	G	G			OV56_OVARY											Phase_I	g.chr10:89682884C>G	uc001kfb.1	+	c.388C>G	c.(388-390)CGA>GGA	p.R130G		NM_000314	NP_000305	P60484	PTEN_HUMAN	phosphatase and tensin homolog	130	Phosphatase tensin-type.		OM_00837	F
PTEN	5728	broad.mit.edu	36	10	89682885	89682885	+	Missense_Mutation	SNP	G	A	A			JHUEM1_ENDOMETRIUM											Phase_I	g.chr10:89682885G>A	uc001kfb.1	+	c.389G>A	c.(388-390)CGA>CAA	p.R130Q		NM_000314	NP_000305	P60484	PTEN_HUMAN	phosphatase and tensin homolog	130	Phosphatase tensin-type.		OM_00838	R
PTEN	5728	broad.mit.edu	36	10	89682885	89682885	+	Missense_Mutation	SNP	G	A	A			SNU81_LARGE_INTESTINE											Phase_I	g.chr10:89682885G>A	uc001kfb.1	+	c.389G>A	c.(388-390)CGA>CAA	p.R130Q		NM_000314	NP_000305	P60484	PTEN_HUMAN	phosphatase and tensin homolog	130	Phosphatase tensin-type.		OM_00838	R
PTEN	5728	broad.mit.edu	36	10	89682885	89682885	+	Missense_Mutation	SNP	G	A	A			639V_URINARY_TRACT											Phase_I	g.chr10:89682885G>A	uc001kfb.1	+	c.389G>A	c.(388-390)CGA>CAA	p.R130Q		NM_000314	NP_000305	P60484	PTEN_HUMAN	phosphatase and tensin homolog	130	Phosphatase tensin-type.		OM_00838	R
PTEN	5728	broad.mit.edu	36	10	89682885	89682885	+	Missense_Mutation	SNP	G	A	A			MFE296_ENDOMETRIUM											Phase_I	g.chr10:89682885G>A	uc001kfb.1	+	c.389G>A	c.(388-390)CGA>CAA	p.R130Q		NM_000314	NP_000305	P60484	PTEN_HUMAN	phosphatase and tensin homolog	130	Phosphatase tensin-type.		OM_00838	R
PTEN	5728	broad.mit.edu	36	10	89682885	89682885	+	Missense_Mutation	SNP	G	A	A			MDAPCA2B_PROSTATE											Phase_I	g.chr10:89682885G>A	uc001kfb.1	+	c.389G>A	c.(388-390)CGA>CAA	p.R130Q		NM_000314	NP_000305	P60484	PTEN_HUMAN	phosphatase and tensin homolog	130	Phosphatase tensin-type.		OM_00838	R
PTEN	5728	broad.mit.edu	36	10	89701879	89701879	+	Missense_Mutation	SNP	C	T	T			REH_HAEMATOPOIETIC_AND_LYMPHOID_TISSUE											Phase_I	g.chr10:89701879C>T	uc001kfb.1	+	c.517C>T	c.(517-519)CGC>TGC	p.R173C		NM_000314	NP_000305	P60484	PTEN_HUMAN	phosphatase and tensin homolog	173	Phosphatase tensin-type.		OM_00839	F
PTEN	5728	broad.mit.edu	36	10	89701879	89701879	+	Missense_Mutation	SNP	C	T	T			639V_URINARY_TRACT											Phase_I	g.chr10:89701879C>T	uc001kfb.1	+	c.517C>T	c.(517-519)CGC>TGC	p.R173C		NM_000314	NP_000305	P60484	PTEN_HUMAN	phosphatase and tensin homolog	173	Phosphatase tensin-type.		OM_00839	F
PTEN	5728	broad.mit.edu	36	10	89701880	89701880	+	Missense_Mutation	SNP	G	A	A			RL952_ENDOMETRIUM											Phase_I	g.chr10:89701880G>A	uc001kfb.1	+	c.518G>A	c.(517-519)CGC>CAC	p.R173H		NM_000314	NP_000305	P60484	PTEN_HUMAN	phosphatase and tensin homolog	173	Phosphatase tensin-type.		OM_00840	F
PTEN	5728	broad.mit.edu	36	10	89707652	89707652	+	Nonsense_Mutation	SNP	C	T	T			SW1783_CENTRAL_NERVOUS_SYSTEM											Phase_I	g.chr10:89707652C>T	uc001kfb.1	+	c.697C>T	c.(697-699)CGA>TGA	p.R233*		NM_000314	NP_000305	P60484	PTEN_HUMAN	phosphatase and tensin homolog	233	C2 tensin-type.		OM_00841	F
PTEN	5728	broad.mit.edu	36	10	89707652	89707652	+	Nonsense_Mutation	SNP	C	T	T			JHUEM1_ENDOMETRIUM											Phase_I	g.chr10:89707652C>T	uc001kfb.1	+	c.697C>T	c.(697-699)CGA>TGA	p.R233*		NM_000314	NP_000305	P60484	PTEN_HUMAN	phosphatase and tensin homolog	233	C2 tensin-type.		OM_00841	F
PTEN	5728	broad.mit.edu	36	10	89707652	89707652	+	Nonsense_Mutation	SNP	C	T	T			SF295_CENTRAL_NERVOUS_SYSTEM											Phase_I	g.chr10:89707652C>T	uc001kfb.1	+	c.697C>T	c.(697-699)CGA>TGA	p.R233*		NM_000314	NP_000305	P60484	PTEN_HUMAN	phosphatase and tensin homolog	233	C2 tensin-type.		OM_00841	F
PTEN	5728	broad.mit.edu	36	10	89707652	89707652	+	Nonsense_Mutation	SNP	C	T	T			HEC59_ENDOMETRIUM											Phase_I	g.chr10:89707652C>T	uc001kfb.1	+	c.697C>T	c.(697-699)CGA>TGA	p.R233*		NM_000314	NP_000305	P60484	PTEN_HUMAN	phosphatase and tensin homolog	233	C2 tensin-type.		OM_00841	F
PTEN	5728	broad.mit.edu	36	10	89707652	89707652	+	Nonsense_Mutation	SNP	C	T	T			NCIH1155_LUNG											Phase_I	g.chr10:89707652C>T	uc001kfb.1	+	c.697C>T	c.(697-699)CGA>TGA	p.R233*		NM_000314	NP_000305	P60484	PTEN_HUMAN	phosphatase and tensin homolog	233	C2 tensin-type.		OM_00841	F
PTEN	5728	broad.mit.edu	36	10	89710832	89710832	+	Nonsense_Mutation	SNP	C	T	T			SNU1040_LARGE_INTESTINE											Phase_I	g.chr10:89710832C>T	uc001kfb.1	+	c.1003C>T	c.(1003-1005)CGA>TGA	p.R335*		NM_000314	NP_000305	P60484	PTEN_HUMAN	phosphatase and tensin homolog	335	C2 tensin-type.		OM_00842	F
PTEN	5728	broad.mit.edu	36	10	89710791	89710792	+	Frame_Shift_Ins	INS	-	A	A			SKUT1_SOFT_TISSUE											Phase_I	g.chr10:89710791_89710792insA	uc001kfb.1	+	c.962_963insA	c.(961-963)ACAfs	p.T321fs		NM_000314	NP_000305	P60484	PTEN_HUMAN	phosphatase and tensin homolog	321	C2 tensin-type.		OM_00844	R
PTEN	5728	broad.mit.edu	36	10	89710791	89710792	+	Frame_Shift_Ins	INS	-	A	A			RL952_ENDOMETRIUM											Phase_I	g.chr10:89710791_89710792insA	uc001kfb.1	+	c.962_963insA	c.(961-963)ACAfs	p.T321fs		NM_000314	NP_000305	P60484	PTEN_HUMAN	phosphatase and tensin homolog	321	C2 tensin-type.		OM_00844	R
PTEN	5728	broad.mit.edu	36	10	89710791	89710792	+	Frame_Shift_Ins	INS	-	A	A			MFE319_ENDOMETRIUM											Phase_I	g.chr10:89710791_89710792insA	uc001kfb.1	+	c.962_963insA	c.(961-963)ACAfs	p.T321fs		NM_000314	NP_000305	P60484	PTEN_HUMAN	phosphatase and tensin homolog	321	C2 tensin-type.		OM_00844	R
PTEN	5728	broad.mit.edu	36	10	89710797	89710797	+	Frame_Shift_Del	DEL	A	-	-			RL952_ENDOMETRIUM											Phase_I	g.chr10:89710797_89710797delA	uc001kfb.1	+	c.968_968delA	c.(967-969)AATfs	p.N323fs		NM_000314	NP_000305	P60484	PTEN_HUMAN	phosphatase and tensin homolog	323	C2 tensin-type.		OM_00845	R
PTEN	5728	broad.mit.edu	36	10	89710797	89710797	+	Frame_Shift_Del	DEL	A	-	-			MFE296_ENDOMETRIUM											Phase_I	g.chr10:89710797_89710797delA	uc001kfb.1	+	c.968_968delA	c.(967-969)AATfs	p.N323fs		NM_000314	NP_000305	P60484	PTEN_HUMAN	phosphatase and tensin homolog	323	C2 tensin-type.		OM_00845	R
RB1	5925	broad.mit.edu	36	13	47839649	47839649	+	Nonsense_Mutation	SNP	C	T	T			ISHIKAWAHERAKLIO02ER_ENDOMETRIUM											Phase_I	g.chr13:47839649C>T	uc001vcb.1	+	c.958C>T	c.(958-960)CGA>TGA	p.R320*	RB1_uc010act.1_Nonsense_Mutation_p.R21*	NM_000321	NP_000312	P06400	RB_HUMAN	retinoblastoma 1	320			OM_00864A	F
RB1	5925	broad.mit.edu	36	13	47839649	47839649	+	Nonsense_Mutation	SNP	C	T	T			GMS10_CENTRAL_NERVOUS_SYSTEM											Phase_I	g.chr13:47839649C>T	uc001vcb.1	+	c.958C>T	c.(958-960)CGA>TGA	p.R320*	RB1_uc010act.1_Nonsense_Mutation_p.R21*	NM_000321	NP_000312	P06400	RB_HUMAN	retinoblastoma 1	320			OM_00864A	F
RB1	5925	broad.mit.edu	36	13	47839649	47839649	+	Nonsense_Mutation	SNP	C	T	T			FTC238_THYROID											Phase_I	g.chr13:47839649C>T	uc001vcb.1	+	c.958C>T	c.(958-960)CGA>TGA	p.R320*	RB1_uc010act.1_Nonsense_Mutation_p.R21*	NM_000321	NP_000312	P06400	RB_HUMAN	retinoblastoma 1	320			OM_00864A	F
RB1	5925	broad.mit.edu	36	13	47925169	47925169	+	Nonsense_Mutation	SNP	C	T	T			SW1783_CENTRAL_NERVOUS_SYSTEM											Phase_I	g.chr13:47925169C>T	uc001vcb.1	+	c.1735C>T	c.(1735-1737)CGA>TGA	p.R579*		NM_000321	NP_000312	P06400	RB_HUMAN	retinoblastoma 1	579	Domain A.|Pocket; binds T and E1A.		OM_00868	R
RB1	5925	broad.mit.edu	36	13	47935878	47935878	+	Missense_Mutation	SNP	G	T	T			NCIH209_LUNG											Phase_I	g.chr13:47935878G>T	uc001vcb.1	+	c.2117G>T	c.(2116-2118)TGT>TTT	p.C706F		NM_000321	NP_000312	P06400	RB_HUMAN	retinoblastoma 1	706	Pocket; binds T and E1A.|Domain B.		OM_00870	R
RB1	5925	broad.mit.edu	36	13	47937165	47937165	+	Nonsense_Mutation	SNP	G	T	T			NCIH69_LUNG											Phase_I	g.chr13:47937165G>T	uc001vcb.1	+	c.2242G>T	c.(2242-2244)GAG>TAG	p.E748*		NM_000321	NP_000312	P06400	RB_HUMAN	retinoblastoma 1	748	Pocket; binds T and E1A.|Domain B.		OM_00871	F
STK11	6794	broad.mit.edu	36	19	1158021	1158021	+	Nonsense_Mutation	SNP	C	T	T			A549_LUNG											Phase_I	g.chr19:1158021C>T	uc002lrl.1	+	c.109C>T	c.(109-111)CAG>TAG	p.Q37*		NM_000455	NP_000446	Q15831	STK11_HUMAN	serine/threonine protein kinase 11	37			OM_00921	R
STK11	6794	broad.mit.edu	36	19	1158021	1158021	+	Nonsense_Mutation	SNP	C	T	T			NCIH460_LUNG											Phase_I	g.chr19:1158021C>T	uc002lrl.1	+	c.109C>T	c.(109-111)CAG>TAG	p.Q37*		NM_000455	NP_000446	Q15831	STK11_HUMAN	serine/threonine protein kinase 11	37			OM_00921	R
STK11	6794	broad.mit.edu	36	19	1174059	1174059	+	Nonsense_Mutation	SNP	G	A	A			NCIH23_LUNG											Phase_I	g.chr19:1174059G>A	uc002lrl.1	+	c.996G>A	c.(994-996)TGG>TGA	p.W332*		NM_000455	NP_000446	Q15831	STK11_HUMAN	serine/threonine protein kinase 11	332			OM_00924	R
STK11	6794	broad.mit.edu	36	19	1158077	1158077	+	Frame_Shift_Del	DEL	G	-	-			T3M10_LUNG											Phase_I	g.chr19:1158077_1158077delG	uc002lrl.1	+	c.165_165delG	c.(163-165)CTGfs	p.L55fs		NM_000455	NP_000446	Q15831	STK11_HUMAN	serine/threonine protein kinase 11	55	ATP (By similarity).|Protein kinase.		OM_00925	R
STK11	6794	broad.mit.edu	36	19	1158077	1158077	+	Frame_Shift_Del	DEL	G	-	-			NCIH1395_LUNG											Phase_I	g.chr19:1158077_1158077delG	uc002lrl.1	+	c.165_165delG	c.(163-165)CTGfs	p.L55fs		NM_000455	NP_000446	Q15831	STK11_HUMAN	serine/threonine protein kinase 11	55	ATP (By similarity).|Protein kinase.		OM_00925	R
STK11	6794	broad.mit.edu	36	19	1172319	1172319	+	Frame_Shift_Del	DEL	C	-	-			2313287_STOMACH											Phase_I	g.chr19:1172319_1172319delC	uc002lrl.1	+	c.842_842delC	c.(841-843)CCGfs	p.P281fs		NM_000455	NP_000446	Q15831	STK11_HUMAN	serine/threonine protein kinase 11	281	Protein kinase.		OM_00931	F
STK11	6794	broad.mit.edu	36	19	1172319	1172319	+	Frame_Shift_Del	DEL	C	-	-			SNU324_PANCREAS											Phase_I	g.chr19:1172319_1172319delC	uc002lrl.1	+	c.842_842delC	c.(841-843)CCGfs	p.P281fs		NM_000455	NP_000446	Q15831	STK11_HUMAN	serine/threonine protein kinase 11	281	Protein kinase.		OM_00931	F
STK11	6794	broad.mit.edu	36	19	1172319	1172319	+	Frame_Shift_Del	DEL	C	-	-			TE4_OESOPHAGUS											Phase_I	g.chr19:1172319_1172319delC	uc002lrl.1	+	c.842_842delC	c.(841-843)CCGfs	p.P281fs		NM_000455	NP_000446	Q15831	STK11_HUMAN	serine/threonine protein kinase 11	281	Protein kinase.		OM_00931	F
STK11	6794	broad.mit.edu	36	19	1172319	1172319	+	Frame_Shift_Del	DEL	C	-	-			HEC151_ENDOMETRIUM											Phase_I	g.chr19:1172319_1172319delC	uc002lrl.1	+	c.842_842delC	c.(841-843)CCGfs	p.P281fs		NM_000455	NP_000446	Q15831	STK11_HUMAN	serine/threonine protein kinase 11	281	Protein kinase.		OM_00931	F
STK11	6794	broad.mit.edu	36	19	1172319	1172319	+	Frame_Shift_Del	DEL	C	-	-			NCIH2122_LUNG											Phase_I	g.chr19:1172319_1172319delC	uc002lrl.1	+	c.842_842delC	c.(841-843)CCGfs	p.P281fs		NM_000455	NP_000446	Q15831	STK11_HUMAN	serine/threonine protein kinase 11	281	Protein kinase.		OM_00931	F
STK11	6794	broad.mit.edu	36	19	1172319	1172319	+	Frame_Shift_Del	DEL	C	-	-			G361_SKIN											Phase_I	g.chr19:1172319_1172319delC	uc002lrl.1	+	c.842_842delC	c.(841-843)CCGfs	p.P281fs		NM_000455	NP_000446	Q15831	STK11_HUMAN	serine/threonine protein kinase 11	281	Protein kinase.		OM_00931	F
STK11	6794	broad.mit.edu	36	19	1172319	1172319	+	Frame_Shift_Del	DEL	C	-	-			TOV21G_OVARY											Phase_I	g.chr19:1172319_1172319delC	uc002lrl.1	+	c.842_842delC	c.(841-843)CCGfs	p.P281fs		NM_000455	NP_000446	Q15831	STK11_HUMAN	serine/threonine protein kinase 11	281	Protein kinase.		OM_00931	F
TP53	7157	broad.mit.edu	36	17	7519131	7519131	+	Missense_Mutation	SNP	C	T	T	rs28934578	unknown	SKBR3_BREAST											Phase_I	g.chr17:7519131C>T	uc002gim.2	-	c.524G>A	c.(523-525)CGC>CAC	p.R175H	TP53_uc002gig.1_Missense_Mutation_p.R175H|TP53_uc002gih.1_Missense_Mutation_p.R175H|TP53_uc010cne.1_5'Flank|TP53_uc010cnf.1_Missense_Mutation_p.R43H|TP53_uc010cng.1_Missense_Mutation_p.R43H|TP53_uc002gii.1_Missense_Mutation_p.R43H|TP53_uc010cnh.1_Missense_Mutation_p.R175H|TP53_uc010cni.1_Missense_Mutation_p.R175H|TP53_uc002gij.2_Missense_Mutation_p.R175H|TP53_uc010cnj.1_Non-coding_Transcript|TP53…	NM_001126112	NP_001119584	P04637	P53_HUMAN	tumor protein p53 isoform a	175	Required for interaction with FBXO42.||Interaction with HIPK1 (By similarity).|Interaction with AXIN1 (By similarity).		OM_00946	R
TP53	7157	broad.mit.edu	36	17	7519131	7519131	+	Missense_Mutation	SNP	C	T	T	rs28934578	unknown	AU565_BREAST											Phase_I	g.chr17:7519131C>T	uc002gim.2	-	c.524G>A	c.(523-525)CGC>CAC	p.R175H	TP53_uc002gig.1_Missense_Mutation_p.R175H|TP53_uc002gih.1_Missense_Mutation_p.R175H|TP53_uc010cne.1_5'Flank|TP53_uc010cnf.1_Missense_Mutation_p.R43H|TP53_uc010cng.1_Missense_Mutation_p.R43H|TP53_uc002gii.1_Missense_Mutation_p.R43H|TP53_uc010cnh.1_Missense_Mutation_p.R175H|TP53_uc010cni.1_Missense_Mutation_p.R175H|TP53_uc002gij.2_Missense_Mutation_p.R175H|TP53_uc010cnj.1_Non-coding_Transcript|TP53…	NM_001126112	NP_001119584	P04637	P53_HUMAN	tumor protein p53 isoform a	175	Required for interaction with FBXO42.||Interaction with HIPK1 (By similarity).|Interaction with AXIN1 (By similarity).		OM_00946	R
TP53	7157	broad.mit.edu	36	17	7519131	7519131	+	Missense_Mutation	SNP	C	T	T	rs28934578	unknown	HS571T_OVARY											Phase_I	g.chr17:7519131C>T	uc002gim.2	-	c.524G>A	c.(523-525)CGC>CAC	p.R175H	TP53_uc002gig.1_Missense_Mutation_p.R175H|TP53_uc002gih.1_Missense_Mutation_p.R175H|TP53_uc010cne.1_5'Flank|TP53_uc010cnf.1_Missense_Mutation_p.R43H|TP53_uc010cng.1_Missense_Mutation_p.R43H|TP53_uc002gii.1_Missense_Mutation_p.R43H|TP53_uc010cnh.1_Missense_Mutation_p.R175H|TP53_uc010cni.1_Missense_Mutation_p.R175H|TP53_uc002gij.2_Missense_Mutation_p.R175H|TP53_uc010cnj.1_Non-coding_Transcript|TP53…	NM_001126112	NP_001119584	P04637	P53_HUMAN	tumor protein p53 isoform a	175	Required for interaction with FBXO42.||Interaction with HIPK1 (By similarity).|Interaction with AXIN1 (By similarity).		OM_00946	R
TP53	7157	broad.mit.edu	36	17	7519131	7519131	+	Missense_Mutation	SNP	C	T	T	rs28934578	unknown	SKUT1_SOFT_TISSUE											Phase_I	g.chr17:7519131C>T	uc002gim.2	-	c.524G>A	c.(523-525)CGC>CAC	p.R175H	TP53_uc002gig.1_Missense_Mutation_p.R175H|TP53_uc002gih.1_Missense_Mutation_p.R175H|TP53_uc010cne.1_5'Flank|TP53_uc010cnf.1_Missense_Mutation_p.R43H|TP53_uc010cng.1_Missense_Mutation_p.R43H|TP53_uc002gii.1_Missense_Mutation_p.R43H|TP53_uc010cnh.1_Missense_Mutation_p.R175H|TP53_uc010cni.1_Missense_Mutation_p.R175H|TP53_uc002gij.2_Missense_Mutation_p.R175H|TP53_uc010cnj.1_Non-coding_Transcript|TP53…	NM_001126112	NP_001119584	P04637	P53_HUMAN	tumor protein p53 isoform a	175	Required for interaction with FBXO42.||Interaction with HIPK1 (By similarity).|Interaction with AXIN1 (By similarity).		OM_00946	R
TP53	7157	broad.mit.edu	36	17	7519131	7519131	+	Missense_Mutation	SNP	C	T	T	rs28934578	unknown	TYKNU_OVARY											Phase_I	g.chr17:7519131C>T	uc002gim.2	-	c.524G>A	c.(523-525)CGC>CAC	p.R175H	TP53_uc002gig.1_Missense_Mutation_p.R175H|TP53_uc002gih.1_Missense_Mutation_p.R175H|TP53_uc010cne.1_5'Flank|TP53_uc010cnf.1_Missense_Mutation_p.R43H|TP53_uc010cng.1_Missense_Mutation_p.R43H|TP53_uc002gii.1_Missense_Mutation_p.R43H|TP53_uc010cnh.1_Missense_Mutation_p.R175H|TP53_uc010cni.1_Missense_Mutation_p.R175H|TP53_uc002gij.2_Missense_Mutation_p.R175H|TP53_uc010cnj.1_Non-coding_Transcript|TP53…	NM_001126112	NP_001119584	P04637	P53_HUMAN	tumor protein p53 isoform a	175	Required for interaction with FBXO42.||Interaction with HIPK1 (By similarity).|Interaction with AXIN1 (By similarity).		OM_00946	R
TP53	7157	broad.mit.edu	36	17	7519131	7519131	+	Missense_Mutation	SNP	C	T	T	rs28934578	unknown	SNU1197_LARGE_INTESTINE											Phase_I	g.chr17:7519131C>T	uc002gim.2	-	c.524G>A	c.(523-525)CGC>CAC	p.R175H	TP53_uc002gig.1_Missense_Mutation_p.R175H|TP53_uc002gih.1_Missense_Mutation_p.R175H|TP53_uc010cne.1_5'Flank|TP53_uc010cnf.1_Missense_Mutation_p.R43H|TP53_uc010cng.1_Missense_Mutation_p.R43H|TP53_uc002gii.1_Missense_Mutation_p.R43H|TP53_uc010cnh.1_Missense_Mutation_p.R175H|TP53_uc010cni.1_Missense_Mutation_p.R175H|TP53_uc002gij.2_Missense_Mutation_p.R175H|TP53_uc010cnj.1_Non-coding_Transcript|TP53…	NM_001126112	NP_001119584	P04637	P53_HUMAN	tumor protein p53 isoform a	175	Required for interaction with FBXO42.||Interaction with HIPK1 (By similarity).|Interaction with AXIN1 (By similarity).		OM_00946	R
TP53	7157	broad.mit.edu	36	17	7519131	7519131	+	Missense_Mutation	SNP	C	T	T	rs28934578	unknown	SNU245_BILIARY_TRACT											Phase_I	g.chr17:7519131C>T	uc002gim.2	-	c.524G>A	c.(523-525)CGC>CAC	p.R175H	TP53_uc002gig.1_Missense_Mutation_p.R175H|TP53_uc002gih.1_Missense_Mutation_p.R175H|TP53_uc010cne.1_5'Flank|TP53_uc010cnf.1_Missense_Mutation_p.R43H|TP53_uc010cng.1_Missense_Mutation_p.R43H|TP53_uc002gii.1_Missense_Mutation_p.R43H|TP53_uc010cnh.1_Missense_Mutation_p.R175H|TP53_uc010cni.1_Missense_Mutation_p.R175H|TP53_uc002gij.2_Missense_Mutation_p.R175H|TP53_uc010cnj.1_Non-coding_Transcript|TP53…	NM_001126112	NP_001119584	P04637	P53_HUMAN	tumor protein p53 isoform a	175	Required for interaction with FBXO42.||Interaction with HIPK1 (By similarity).|Interaction with AXIN1 (By similarity).		OM_00946	R
TP53	7157	broad.mit.edu	36	17	7519131	7519131	+	Missense_Mutation	SNP	C	T	T	rs28934578	unknown	NCIH196_LUNG											Phase_I	g.chr17:7519131C>T	uc002gim.2	-	c.524G>A	c.(523-525)CGC>CAC	p.R175H	TP53_uc002gig.1_Missense_Mutation_p.R175H|TP53_uc002gih.1_Missense_Mutation_p.R175H|TP53_uc010cne.1_5'Flank|TP53_uc010cnf.1_Missense_Mutation_p.R43H|TP53_uc010cng.1_Missense_Mutation_p.R43H|TP53_uc002gii.1_Missense_Mutation_p.R43H|TP53_uc010cnh.1_Missense_Mutation_p.R175H|TP53_uc010cni.1_Missense_Mutation_p.R175H|TP53_uc002gij.2_Missense_Mutation_p.R175H|TP53_uc010cnj.1_Non-coding_Transcript|TP53…	NM_001126112	NP_001119584	P04637	P53_HUMAN	tumor protein p53 isoform a	175	Required for interaction with FBXO42.||Interaction with HIPK1 (By similarity).|Interaction with AXIN1 (By similarity).		OM_00946	R
TP53	7157	broad.mit.edu	36	17	7519131	7519131	+	Missense_Mutation	SNP	C	T	T	rs28934578	unknown	TOV112D_OVARY											Phase_I	g.chr17:7519131C>T	uc002gim.2	-	c.524G>A	c.(523-525)CGC>CAC	p.R175H	TP53_uc002gig.1_Missense_Mutation_p.R175H|TP53_uc002gih.1_Missense_Mutation_p.R175H|TP53_uc010cne.1_5'Flank|TP53_uc010cnf.1_Missense_Mutation_p.R43H|TP53_uc010cng.1_Missense_Mutation_p.R43H|TP53_uc002gii.1_Missense_Mutation_p.R43H|TP53_uc010cnh.1_Missense_Mutation_p.R175H|TP53_uc010cni.1_Missense_Mutation_p.R175H|TP53_uc002gij.2_Missense_Mutation_p.R175H|TP53_uc010cnj.1_Non-coding_Transcript|TP53…	NM_001126112	NP_001119584	P04637	P53_HUMAN	tumor protein p53 isoform a	175	Required for interaction with FBXO42.||Interaction with HIPK1 (By similarity).|Interaction with AXIN1 (By similarity).		OM_00946	R
TP53	7157	broad.mit.edu	36	17	7519131	7519131	+	Missense_Mutation	SNP	C	T	T	rs28934578	unknown	KMS26_HAEMATOPOIETIC_AND_LYMPHOID_TISSUE											Phase_I	g.chr17:7519131C>T	uc002gim.2	-	c.524G>A	c.(523-525)CGC>CAC	p.R175H	TP53_uc002gig.1_Missense_Mutation_p.R175H|TP53_uc002gih.1_Missense_Mutation_p.R175H|TP53_uc010cne.1_5'Flank|TP53_uc010cnf.1_Missense_Mutation_p.R43H|TP53_uc010cng.1_Missense_Mutation_p.R43H|TP53_uc002gii.1_Missense_Mutation_p.R43H|TP53_uc010cnh.1_Missense_Mutation_p.R175H|TP53_uc010cni.1_Missense_Mutation_p.R175H|TP53_uc002gij.2_Missense_Mutation_p.R175H|TP53_uc010cnj.1_Non-coding_Transcript|TP53…	NM_001126112	NP_001119584	P04637	P53_HUMAN	tumor protein p53 isoform a	175	Required for interaction with FBXO42.||Interaction with HIPK1 (By similarity).|Interaction with AXIN1 (By similarity).		OM_00946	R
TP53	7157	broad.mit.edu	36	17	7519131	7519131	+	Missense_Mutation	SNP	C	T	T	rs28934578	unknown	HCC1395_BREAST											Phase_I	g.chr17:7519131C>T	uc002gim.2	-	c.524G>A	c.(523-525)CGC>CAC	p.R175H	TP53_uc002gig.1_Missense_Mutation_p.R175H|TP53_uc002gih.1_Missense_Mutation_p.R175H|TP53_uc010cne.1_5'Flank|TP53_uc010cnf.1_Missense_Mutation_p.R43H|TP53_uc010cng.1_Missense_Mutation_p.R43H|TP53_uc002gii.1_Missense_Mutation_p.R43H|TP53_uc010cnh.1_Missense_Mutation_p.R175H|TP53_uc010cni.1_Missense_Mutation_p.R175H|TP53_uc002gij.2_Missense_Mutation_p.R175H|TP53_uc010cnj.1_Non-coding_Transcript|TP53…	NM_001126112	NP_001119584	P04637	P53_HUMAN	tumor protein p53 isoform a	175	Required for interaction with FBXO42.||Interaction with HIPK1 (By similarity).|Interaction with AXIN1 (By similarity).		OM_00946	R
TP53	7157	broad.mit.edu	36	17	7519131	7519131	+	Missense_Mutation	SNP	C	T	T	rs28934578	unknown	CAL33_UPPER_AERODIGESTIVE_TRACT											Phase_I	g.chr17:7519131C>T	uc002gim.2	-	c.524G>A	c.(523-525)CGC>CAC	p.R175H	TP53_uc002gig.1_Missense_Mutation_p.R175H|TP53_uc002gih.1_Missense_Mutation_p.R175H|TP53_uc010cne.1_5'Flank|TP53_uc010cnf.1_Missense_Mutation_p.R43H|TP53_uc010cng.1_Missense_Mutation_p.R43H|TP53_uc002gii.1_Missense_Mutation_p.R43H|TP53_uc010cnh.1_Missense_Mutation_p.R175H|TP53_uc010cni.1_Missense_Mutation_p.R175H|TP53_uc002gij.2_Missense_Mutation_p.R175H|TP53_uc010cnj.1_Non-coding_Transcript|TP53…	NM_001126112	NP_001119584	P04637	P53_HUMAN	tumor protein p53 isoform a	175	Required for interaction with FBXO42.||Interaction with HIPK1 (By similarity).|Interaction with AXIN1 (By similarity).		OM_00946	R
TP53	7157	broad.mit.edu	36	17	7519131	7519131	+	Missense_Mutation	SNP	C	T	T	rs28934578	unknown	OPM2_HAEMATOPOIETIC_AND_LYMPHOID_TISSUE											Phase_I	g.chr17:7519131C>T	uc002gim.2	-	c.524G>A	c.(523-525)CGC>CAC	p.R175H	TP53_uc002gig.1_Missense_Mutation_p.R175H|TP53_uc002gih.1_Missense_Mutation_p.R175H|TP53_uc010cne.1_5'Flank|TP53_uc010cnf.1_Missense_Mutation_p.R43H|TP53_uc010cng.1_Missense_Mutation_p.R43H|TP53_uc002gii.1_Missense_Mutation_p.R43H|TP53_uc010cnh.1_Missense_Mutation_p.R175H|TP53_uc010cni.1_Missense_Mutation_p.R175H|TP53_uc002gij.2_Missense_Mutation_p.R175H|TP53_uc010cnj.1_Non-coding_Transcript|TP53…	NM_001126112	NP_001119584	P04637	P53_HUMAN	tumor protein p53 isoform a	175	Required for interaction with FBXO42.||Interaction with HIPK1 (By similarity).|Interaction with AXIN1 (By similarity).		OM_00946	R
TP53	7157	broad.mit.edu	36	17	7519131	7519131	+	Missense_Mutation	SNP	C	T	T	rs28934578	unknown	HUCCT1_BILIARY_TRACT											Phase_I	g.chr17:7519131C>T	uc002gim.2	-	c.524G>A	c.(523-525)CGC>CAC	p.R175H	TP53_uc002gig.1_Missense_Mutation_p.R175H|TP53_uc002gih.1_Missense_Mutation_p.R175H|TP53_uc010cne.1_5'Flank|TP53_uc010cnf.1_Missense_Mutation_p.R43H|TP53_uc010cng.1_Missense_Mutation_p.R43H|TP53_uc002gii.1_Missense_Mutation_p.R43H|TP53_uc010cnh.1_Missense_Mutation_p.R175H|TP53_uc010cni.1_Missense_Mutation_p.R175H|TP53_uc002gij.2_Missense_Mutation_p.R175H|TP53_uc010cnj.1_Non-coding_Transcript|TP53…	NM_001126112	NP_001119584	P04637	P53_HUMAN	tumor protein p53 isoform a	175	Required for interaction with FBXO42.||Interaction with HIPK1 (By similarity).|Interaction with AXIN1 (By similarity).		OM_00946	R
TP53	7157	broad.mit.edu	36	17	7519131	7519131	+	Missense_Mutation	SNP	C	T	T	rs28934578	unknown	RKN_SOFT_TISSUE											Phase_I	g.chr17:7519131C>T	uc002gim.2	-	c.524G>A	c.(523-525)CGC>CAC	p.R175H	TP53_uc002gig.1_Missense_Mutation_p.R175H|TP53_uc002gih.1_Missense_Mutation_p.R175H|TP53_uc010cne.1_5'Flank|TP53_uc010cnf.1_Missense_Mutation_p.R43H|TP53_uc010cng.1_Missense_Mutation_p.R43H|TP53_uc002gii.1_Missense_Mutation_p.R43H|TP53_uc010cnh.1_Missense_Mutation_p.R175H|TP53_uc010cni.1_Missense_Mutation_p.R175H|TP53_uc002gij.2_Missense_Mutation_p.R175H|TP53_uc010cnj.1_Non-coding_Transcript|TP53…	NM_001126112	NP_001119584	P04637	P53_HUMAN	tumor protein p53 isoform a	175	Required for interaction with FBXO42.||Interaction with HIPK1 (By similarity).|Interaction with AXIN1 (By similarity).		OM_00946	R
TP53	7157	broad.mit.edu	36	17	7519131	7519131	+	Missense_Mutation	SNP	C	T	T	rs28934578	unknown	VMCUB1_URINARY_TRACT											Phase_I	g.chr17:7519131C>T	uc002gim.2	-	c.524G>A	c.(523-525)CGC>CAC	p.R175H	TP53_uc002gig.1_Missense_Mutation_p.R175H|TP53_uc002gih.1_Missense_Mutation_p.R175H|TP53_uc010cne.1_5'Flank|TP53_uc010cnf.1_Missense_Mutation_p.R43H|TP53_uc010cng.1_Missense_Mutation_p.R43H|TP53_uc002gii.1_Missense_Mutation_p.R43H|TP53_uc010cnh.1_Missense_Mutation_p.R175H|TP53_uc010cni.1_Missense_Mutation_p.R175H|TP53_uc002gij.2_Missense_Mutation_p.R175H|TP53_uc010cnj.1_Non-coding_Transcript|TP53…	NM_001126112	NP_001119584	P04637	P53_HUMAN	tumor protein p53 isoform a	175	Required for interaction with FBXO42.||Interaction with HIPK1 (By similarity).|Interaction with AXIN1 (By similarity).		OM_00946	R
TP53	7157	broad.mit.edu	36	17	7519131	7519131	+	Missense_Mutation	SNP	C	T	T	rs28934578	unknown	DETROIT562_UPPER_AERODIGESTIVE_TRACT											Phase_I	g.chr17:7519131C>T	uc002gim.2	-	c.524G>A	c.(523-525)CGC>CAC	p.R175H	TP53_uc002gig.1_Missense_Mutation_p.R175H|TP53_uc002gih.1_Missense_Mutation_p.R175H|TP53_uc010cne.1_5'Flank|TP53_uc010cnf.1_Missense_Mutation_p.R43H|TP53_uc010cng.1_Missense_Mutation_p.R43H|TP53_uc002gii.1_Missense_Mutation_p.R43H|TP53_uc010cnh.1_Missense_Mutation_p.R175H|TP53_uc010cni.1_Missense_Mutation_p.R175H|TP53_uc002gij.2_Missense_Mutation_p.R175H|TP53_uc010cnj.1_Non-coding_Transcript|TP53…	NM_001126112	NP_001119584	P04637	P53_HUMAN	tumor protein p53 isoform a	175	Required for interaction with FBXO42.||Interaction with HIPK1 (By similarity).|Interaction with AXIN1 (By similarity).		OM_00946	R
TP53	7157	broad.mit.edu	36	17	7519131	7519131	+	Missense_Mutation	SNP	C	T	T	rs28934578	unknown	SNU61_LARGE_INTESTINE											Phase_I	g.chr17:7519131C>T	uc002gim.2	-	c.524G>A	c.(523-525)CGC>CAC	p.R175H	TP53_uc002gig.1_Missense_Mutation_p.R175H|TP53_uc002gih.1_Missense_Mutation_p.R175H|TP53_uc010cne.1_5'Flank|TP53_uc010cnf.1_Missense_Mutation_p.R43H|TP53_uc010cng.1_Missense_Mutation_p.R43H|TP53_uc002gii.1_Missense_Mutation_p.R43H|TP53_uc010cnh.1_Missense_Mutation_p.R175H|TP53_uc010cni.1_Missense_Mutation_p.R175H|TP53_uc002gij.2_Missense_Mutation_p.R175H|TP53_uc010cnj.1_Non-coding_Transcript|TP53…	NM_001126112	NP_001119584	P04637	P53_HUMAN	tumor protein p53 isoform a	175	Required for interaction with FBXO42.||Interaction with HIPK1 (By similarity).|Interaction with AXIN1 (By similarity).		OM_00946	R
TP53	7157	broad.mit.edu	36	17	7519131	7519131	+	Missense_Mutation	SNP	C	T	T	rs28934578	unknown	KLE_ENDOMETRIUM											Phase_I	g.chr17:7519131C>T	uc002gim.2	-	c.524G>A	c.(523-525)CGC>CAC	p.R175H	TP53_uc002gig.1_Missense_Mutation_p.R175H|TP53_uc002gih.1_Missense_Mutation_p.R175H|TP53_uc010cne.1_5'Flank|TP53_uc010cnf.1_Missense_Mutation_p.R43H|TP53_uc010cng.1_Missense_Mutation_p.R43H|TP53_uc002gii.1_Missense_Mutation_p.R43H|TP53_uc010cnh.1_Missense_Mutation_p.R175H|TP53_uc010cni.1_Missense_Mutation_p.R175H|TP53_uc002gij.2_Missense_Mutation_p.R175H|TP53_uc010cnj.1_Non-coding_Transcript|TP53…	NM_001126112	NP_001119584	P04637	P53_HUMAN	tumor protein p53 isoform a	175	Required for interaction with FBXO42.||Interaction with HIPK1 (By similarity).|Interaction with AXIN1 (By similarity).		OM_00946	R
TP53	7157	broad.mit.edu	36	17	7519131	7519131	+	Missense_Mutation	SNP	C	T	T	rs28934578	unknown	LS123_LARGE_INTESTINE											Phase_I	g.chr17:7519131C>T	uc002gim.2	-	c.524G>A	c.(523-525)CGC>CAC	p.R175H	TP53_uc002gig.1_Missense_Mutation_p.R175H|TP53_uc002gih.1_Missense_Mutation_p.R175H|TP53_uc010cne.1_5'Flank|TP53_uc010cnf.1_Missense_Mutation_p.R43H|TP53_uc010cng.1_Missense_Mutation_p.R43H|TP53_uc002gii.1_Missense_Mutation_p.R43H|TP53_uc010cnh.1_Missense_Mutation_p.R175H|TP53_uc010cni.1_Missense_Mutation_p.R175H|TP53_uc002gij.2_Missense_Mutation_p.R175H|TP53_uc010cnj.1_Non-coding_Transcript|TP53…	NM_001126112	NP_001119584	P04637	P53_HUMAN	tumor protein p53 isoform a	175	Required for interaction with FBXO42.||Interaction with HIPK1 (By similarity).|Interaction with AXIN1 (By similarity).		OM_00946	R
TP53	7157	broad.mit.edu	36	17	7519131	7519131	+	Missense_Mutation	SNP	C	T	T	rs28934578	unknown	RT11284_URINARY_TRACT											Phase_I	g.chr17:7519131C>T	uc002gim.2	-	c.524G>A	c.(523-525)CGC>CAC	p.R175H	TP53_uc002gig.1_Missense_Mutation_p.R175H|TP53_uc002gih.1_Missense_Mutation_p.R175H|TP53_uc010cne.1_5'Flank|TP53_uc010cnf.1_Missense_Mutation_p.R43H|TP53_uc010cng.1_Missense_Mutation_p.R43H|TP53_uc002gii.1_Missense_Mutation_p.R43H|TP53_uc010cnh.1_Missense_Mutation_p.R175H|TP53_uc010cni.1_Missense_Mutation_p.R175H|TP53_uc002gij.2_Missense_Mutation_p.R175H|TP53_uc010cnj.1_Non-coding_Transcript|TP53…	NM_001126112	NP_001119584	P04637	P53_HUMAN	tumor protein p53 isoform a	175	Required for interaction with FBXO42.||Interaction with HIPK1 (By similarity).|Interaction with AXIN1 (By similarity).		OM_00946	R
TP53	7157	broad.mit.edu	36	17	7519131	7519131	+	Missense_Mutation	SNP	C	T	T	rs28934578	unknown	LMSU_STOMACH											Phase_I	g.chr17:7519131C>T	uc002gim.2	-	c.524G>A	c.(523-525)CGC>CAC	p.R175H	TP53_uc002gig.1_Missense_Mutation_p.R175H|TP53_uc002gih.1_Missense_Mutation_p.R175H|TP53_uc010cne.1_5'Flank|TP53_uc010cnf.1_Missense_Mutation_p.R43H|TP53_uc010cng.1_Missense_Mutation_p.R43H|TP53_uc002gii.1_Missense_Mutation_p.R43H|TP53_uc010cnh.1_Missense_Mutation_p.R175H|TP53_uc010cni.1_Missense_Mutation_p.R175H|TP53_uc002gij.2_Missense_Mutation_p.R175H|TP53_uc010cnj.1_Non-coding_Transcript|TP53…	NM_001126112	NP_001119584	P04637	P53_HUMAN	tumor protein p53 isoform a	175	Required for interaction with FBXO42.||Interaction with HIPK1 (By similarity).|Interaction with AXIN1 (By similarity).		OM_00946	R
TP53	7157	broad.mit.edu	36	17	7519131	7519131	+	Missense_Mutation	SNP	C	T	T	rs28934578	unknown	VMRCLCD_LUNG											Phase_I	g.chr17:7519131C>T	uc002gim.2	-	c.524G>A	c.(523-525)CGC>CAC	p.R175H	TP53_uc002gig.1_Missense_Mutation_p.R175H|TP53_uc002gih.1_Missense_Mutation_p.R175H|TP53_uc010cne.1_5'Flank|TP53_uc010cnf.1_Missense_Mutation_p.R43H|TP53_uc010cng.1_Missense_Mutation_p.R43H|TP53_uc002gii.1_Missense_Mutation_p.R43H|TP53_uc010cnh.1_Missense_Mutation_p.R175H|TP53_uc010cni.1_Missense_Mutation_p.R175H|TP53_uc002gij.2_Missense_Mutation_p.R175H|TP53_uc010cnj.1_Non-coding_Transcript|TP53…	NM_001126112	NP_001119584	P04637	P53_HUMAN	tumor protein p53 isoform a	175	Required for interaction with FBXO42.||Interaction with HIPK1 (By similarity).|Interaction with AXIN1 (By similarity).		OM_00946	R
TP53	7157	broad.mit.edu	36	17	7518273	7518273	+	Missense_Mutation	SNP	C	T	T	rs28934575	unknown	NUGC2_STOMACH											Phase_I	g.chr17:7518273C>T	uc002gim.2	-	c.733G>A	c.(733-735)GGC>AGC	p.G245S	TP53_uc002gig.1_Missense_Mutation_p.G245S|TP53_uc002gih.1_Missense_Mutation_p.G245S|TP53_uc010cne.1_5'Flank|TP53_uc010cnf.1_Missense_Mutation_p.G113S|TP53_uc010cng.1_Missense_Mutation_p.G113S|TP53_uc002gii.1_Missense_Mutation_p.G113S|TP53_uc010cnh.1_Missense_Mutation_p.G245S|TP53_uc010cni.1_Missense_Mutation_p.G245S|TP53_uc002gij.2_Missense_Mutation_p.G245S|TP53_uc010cnj.1_Non-coding_Transcript|T…	NM_001126112	NP_001119584	P04637	P53_HUMAN	tumor protein p53 isoform a	245	|Interaction with HIPK1 (By similarity).|Interacts with the 53BP2 SH3 domain.|Interaction with AXIN1 (By similarity).		OM_00947	R
TP53	7157	broad.mit.edu	36	17	7518273	7518273	+	Missense_Mutation	SNP	C	T	T	rs28934575	unknown	PANC0403_PANCREAS											Phase_I	g.chr17:7518273C>T	uc002gim.2	-	c.733G>A	c.(733-735)GGC>AGC	p.G245S	TP53_uc002gig.1_Missense_Mutation_p.G245S|TP53_uc002gih.1_Missense_Mutation_p.G245S|TP53_uc010cne.1_5'Flank|TP53_uc010cnf.1_Missense_Mutation_p.G113S|TP53_uc010cng.1_Missense_Mutation_p.G113S|TP53_uc002gii.1_Missense_Mutation_p.G113S|TP53_uc010cnh.1_Missense_Mutation_p.G245S|TP53_uc010cni.1_Missense_Mutation_p.G245S|TP53_uc002gij.2_Missense_Mutation_p.G245S|TP53_uc010cnj.1_Non-coding_Transcript|T…	NM_001126112	NP_001119584	P04637	P53_HUMAN	tumor protein p53 isoform a	245	|Interaction with HIPK1 (By similarity).|Interacts with the 53BP2 SH3 domain.|Interaction with AXIN1 (By similarity).		OM_00947	R
TP53	7157	broad.mit.edu	36	17	7518273	7518273	+	Missense_Mutation	SNP	C	T	T	rs28934575	unknown	SKLMS1_SOFT_TISSUE											Phase_I	g.chr17:7518273C>T	uc002gim.2	-	c.733G>A	c.(733-735)GGC>AGC	p.G245S	TP53_uc002gig.1_Missense_Mutation_p.G245S|TP53_uc002gih.1_Missense_Mutation_p.G245S|TP53_uc010cne.1_5'Flank|TP53_uc010cnf.1_Missense_Mutation_p.G113S|TP53_uc010cng.1_Missense_Mutation_p.G113S|TP53_uc002gii.1_Missense_Mutation_p.G113S|TP53_uc010cnh.1_Missense_Mutation_p.G245S|TP53_uc010cni.1_Missense_Mutation_p.G245S|TP53_uc002gij.2_Missense_Mutation_p.G245S|TP53_uc010cnj.1_Non-coding_Transcript|T…	NM_001126112	NP_001119584	P04637	P53_HUMAN	tumor protein p53 isoform a	245	|Interaction with HIPK1 (By similarity).|Interacts with the 53BP2 SH3 domain.|Interaction with AXIN1 (By similarity).		OM_00947	R
TP53	7157	broad.mit.edu	36	17	7518273	7518273	+	Missense_Mutation	SNP	C	T	T	rs28934575	unknown	SKMEL2_SKIN											Phase_I	g.chr17:7518273C>T	uc002gim.2	-	c.733G>A	c.(733-735)GGC>AGC	p.G245S	TP53_uc002gig.1_Missense_Mutation_p.G245S|TP53_uc002gih.1_Missense_Mutation_p.G245S|TP53_uc010cne.1_5'Flank|TP53_uc010cnf.1_Missense_Mutation_p.G113S|TP53_uc010cng.1_Missense_Mutation_p.G113S|TP53_uc002gii.1_Missense_Mutation_p.G113S|TP53_uc010cnh.1_Missense_Mutation_p.G245S|TP53_uc010cni.1_Missense_Mutation_p.G245S|TP53_uc002gij.2_Missense_Mutation_p.G245S|TP53_uc010cnj.1_Non-coding_Transcript|T…	NM_001126112	NP_001119584	P04637	P53_HUMAN	tumor protein p53 isoform a	245	|Interaction with HIPK1 (By similarity).|Interacts with the 53BP2 SH3 domain.|Interaction with AXIN1 (By similarity).		OM_00947	R
TP53	7157	broad.mit.edu	36	17	7518273	7518273	+	Missense_Mutation	SNP	C	T	T	rs28934575	unknown	SNUC4_LARGE_INTESTINE											Phase_I	g.chr17:7518273C>T	uc002gim.2	-	c.733G>A	c.(733-735)GGC>AGC	p.G245S	TP53_uc002gig.1_Missense_Mutation_p.G245S|TP53_uc002gih.1_Missense_Mutation_p.G245S|TP53_uc010cne.1_5'Flank|TP53_uc010cnf.1_Missense_Mutation_p.G113S|TP53_uc010cng.1_Missense_Mutation_p.G113S|TP53_uc002gii.1_Missense_Mutation_p.G113S|TP53_uc010cnh.1_Missense_Mutation_p.G245S|TP53_uc010cni.1_Missense_Mutation_p.G245S|TP53_uc002gij.2_Missense_Mutation_p.G245S|TP53_uc010cnj.1_Non-coding_Transcript|T…	NM_001126112	NP_001119584	P04637	P53_HUMAN	tumor protein p53 isoform a	245	|Interaction with HIPK1 (By similarity).|Interacts with the 53BP2 SH3 domain.|Interaction with AXIN1 (By similarity).		OM_00947	R
TP53	7157	broad.mit.edu	36	17	7518273	7518273	+	Missense_Mutation	SNP	C	T	T	rs28934575	unknown	NCIH684_LIVER											Phase_I	g.chr17:7518273C>T	uc002gim.2	-	c.733G>A	c.(733-735)GGC>AGC	p.G245S	TP53_uc002gig.1_Missense_Mutation_p.G245S|TP53_uc002gih.1_Missense_Mutation_p.G245S|TP53_uc010cne.1_5'Flank|TP53_uc010cnf.1_Missense_Mutation_p.G113S|TP53_uc010cng.1_Missense_Mutation_p.G113S|TP53_uc002gii.1_Missense_Mutation_p.G113S|TP53_uc010cnh.1_Missense_Mutation_p.G245S|TP53_uc010cni.1_Missense_Mutation_p.G245S|TP53_uc002gij.2_Missense_Mutation_p.G245S|TP53_uc010cnj.1_Non-coding_Transcript|T…	NM_001126112	NP_001119584	P04637	P53_HUMAN	tumor protein p53 isoform a	245	|Interaction with HIPK1 (By similarity).|Interacts with the 53BP2 SH3 domain.|Interaction with AXIN1 (By similarity).		OM_00947	R
TP53	7157	broad.mit.edu	36	17	7518273	7518273	+	Missense_Mutation	SNP	C	T	T	rs28934575	unknown	LS1034_LARGE_INTESTINE											Phase_I	g.chr17:7518273C>T	uc002gim.2	-	c.733G>A	c.(733-735)GGC>AGC	p.G245S	TP53_uc002gig.1_Missense_Mutation_p.G245S|TP53_uc002gih.1_Missense_Mutation_p.G245S|TP53_uc010cne.1_5'Flank|TP53_uc010cnf.1_Missense_Mutation_p.G113S|TP53_uc010cng.1_Missense_Mutation_p.G113S|TP53_uc002gii.1_Missense_Mutation_p.G113S|TP53_uc010cnh.1_Missense_Mutation_p.G245S|TP53_uc010cni.1_Missense_Mutation_p.G245S|TP53_uc002gij.2_Missense_Mutation_p.G245S|TP53_uc010cnj.1_Non-coding_Transcript|T…	NM_001126112	NP_001119584	P04637	P53_HUMAN	tumor protein p53 isoform a	245	|Interaction with HIPK1 (By similarity).|Interacts with the 53BP2 SH3 domain.|Interaction with AXIN1 (By similarity).		OM_00947	R
TP53	7157	broad.mit.edu	36	17	7518264	7518264	+	Missense_Mutation	SNP	G	A	A			SNU1040_LARGE_INTESTINE											Phase_I	g.chr17:7518264G>A	uc002gim.2	-	c.742C>T	c.(742-744)CGG>TGG	p.R248W	TP53_uc002gig.1_Missense_Mutation_p.R248W|TP53_uc002gih.1_Missense_Mutation_p.R248W|TP53_uc010cne.1_5'Flank|TP53_uc010cnf.1_Missense_Mutation_p.R116W|TP53_uc010cng.1_Missense_Mutation_p.R116W|TP53_uc002gii.1_Missense_Mutation_p.R116W|TP53_uc010cnh.1_Missense_Mutation_p.R248W|TP53_uc010cni.1_Missense_Mutation_p.R248W|TP53_uc002gij.2_Missense_Mutation_p.R248W|TP53_uc010cnj.1_Non-coding_Transcript|T…	NM_001126112	NP_001119584	P04637	P53_HUMAN	tumor protein p53 isoform a	248	|Interaction with HIPK1 (By similarity).|Interacts with the 53BP2 SH3 domain.|Interaction with AXIN1 (By similarity).		OM_00948	R
TP53	7157	broad.mit.edu	36	17	7518264	7518264	+	Missense_Mutation	SNP	G	A	A			LUDLU1_LUNG											Phase_I	g.chr17:7518264G>A	uc002gim.2	-	c.742C>T	c.(742-744)CGG>TGG	p.R248W	TP53_uc002gig.1_Missense_Mutation_p.R248W|TP53_uc002gih.1_Missense_Mutation_p.R248W|TP53_uc010cne.1_5'Flank|TP53_uc010cnf.1_Missense_Mutation_p.R116W|TP53_uc010cng.1_Missense_Mutation_p.R116W|TP53_uc002gii.1_Missense_Mutation_p.R116W|TP53_uc010cnh.1_Missense_Mutation_p.R248W|TP53_uc010cni.1_Missense_Mutation_p.R248W|TP53_uc002gij.2_Missense_Mutation_p.R248W|TP53_uc010cnj.1_Non-coding_Transcript|T…	NM_001126112	NP_001119584	P04637	P53_HUMAN	tumor protein p53 isoform a	248	|Interaction with HIPK1 (By similarity).|Interacts with the 53BP2 SH3 domain.|Interaction with AXIN1 (By similarity).		OM_00948	R
TP53	7157	broad.mit.edu	36	17	7518264	7518264	+	Missense_Mutation	SNP	G	A	A			HCC2157_BREAST											Phase_I	g.chr17:7518264G>A	uc002gim.2	-	c.742C>T	c.(742-744)CGG>TGG	p.R248W	TP53_uc002gig.1_Missense_Mutation_p.R248W|TP53_uc002gih.1_Missense_Mutation_p.R248W|TP53_uc010cne.1_5'Flank|TP53_uc010cnf.1_Missense_Mutation_p.R116W|TP53_uc010cng.1_Missense_Mutation_p.R116W|TP53_uc002gii.1_Missense_Mutation_p.R116W|TP53_uc010cnh.1_Missense_Mutation_p.R248W|TP53_uc010cni.1_Missense_Mutation_p.R248W|TP53_uc002gij.2_Missense_Mutation_p.R248W|TP53_uc010cnj.1_Non-coding_Transcript|T…	NM_001126112	NP_001119584	P04637	P53_HUMAN	tumor protein p53 isoform a	248	|Interaction with HIPK1 (By similarity).|Interacts with the 53BP2 SH3 domain.|Interaction with AXIN1 (By similarity).		OM_00948	R
TP53	7157	broad.mit.edu	36	17	7518264	7518264	+	Missense_Mutation	SNP	G	A	A			CAS1_CENTRAL_NERVOUS_SYSTEM											Phase_I	g.chr17:7518264G>A	uc002gim.2	-	c.742C>T	c.(742-744)CGG>TGG	p.R248W	TP53_uc002gig.1_Missense_Mutation_p.R248W|TP53_uc002gih.1_Missense_Mutation_p.R248W|TP53_uc010cne.1_5'Flank|TP53_uc010cnf.1_Missense_Mutation_p.R116W|TP53_uc010cng.1_Missense_Mutation_p.R116W|TP53_uc002gii.1_Missense_Mutation_p.R116W|TP53_uc010cnh.1_Missense_Mutation_p.R248W|TP53_uc010cni.1_Missense_Mutation_p.R248W|TP53_uc002gij.2_Missense_Mutation_p.R248W|TP53_uc010cnj.1_Non-coding_Transcript|T…	NM_001126112	NP_001119584	P04637	P53_HUMAN	tumor protein p53 isoform a	248	|Interaction with HIPK1 (By similarity).|Interacts with the 53BP2 SH3 domain.|Interaction with AXIN1 (By similarity).		OM_00948	R
TP53	7157	broad.mit.edu	36	17	7518264	7518264	+	Missense_Mutation	SNP	G	A	A			SNUC5_LARGE_INTESTINE											Phase_I	g.chr17:7518264G>A	uc002gim.2	-	c.742C>T	c.(742-744)CGG>TGG	p.R248W	TP53_uc002gig.1_Missense_Mutation_p.R248W|TP53_uc002gih.1_Missense_Mutation_p.R248W|TP53_uc010cne.1_5'Flank|TP53_uc010cnf.1_Missense_Mutation_p.R116W|TP53_uc010cng.1_Missense_Mutation_p.R116W|TP53_uc002gii.1_Missense_Mutation_p.R116W|TP53_uc010cnh.1_Missense_Mutation_p.R248W|TP53_uc010cni.1_Missense_Mutation_p.R248W|TP53_uc002gij.2_Missense_Mutation_p.R248W|TP53_uc010cnj.1_Non-coding_Transcript|T…	NM_001126112	NP_001119584	P04637	P53_HUMAN	tumor protein p53 isoform a	248	|Interaction with HIPK1 (By similarity).|Interacts with the 53BP2 SH3 domain.|Interaction with AXIN1 (By similarity).		OM_00948	R
TP53	7157	broad.mit.edu	36	17	7518264	7518264	+	Missense_Mutation	SNP	G	A	A			JIMT1_BREAST											Phase_I	g.chr17:7518264G>A	uc002gim.2	-	c.742C>T	c.(742-744)CGG>TGG	p.R248W	TP53_uc002gig.1_Missense_Mutation_p.R248W|TP53_uc002gih.1_Missense_Mutation_p.R248W|TP53_uc010cne.1_5'Flank|TP53_uc010cnf.1_Missense_Mutation_p.R116W|TP53_uc010cng.1_Missense_Mutation_p.R116W|TP53_uc002gii.1_Missense_Mutation_p.R116W|TP53_uc010cnh.1_Missense_Mutation_p.R248W|TP53_uc010cni.1_Missense_Mutation_p.R248W|TP53_uc002gij.2_Missense_Mutation_p.R248W|TP53_uc010cnj.1_Non-coding_Transcript|T…	NM_001126112	NP_001119584	P04637	P53_HUMAN	tumor protein p53 isoform a	248	|Interaction with HIPK1 (By similarity).|Interacts with the 53BP2 SH3 domain.|Interaction with AXIN1 (By similarity).		OM_00948	R
TP53	7157	broad.mit.edu	36	17	7518264	7518264	+	Missense_Mutation	SNP	G	A	A			786O_KIDNEY											Phase_I	g.chr17:7518264G>A	uc002gim.2	-	c.742C>T	c.(742-744)CGG>TGG	p.R248W	TP53_uc002gig.1_Missense_Mutation_p.R248W|TP53_uc002gih.1_Missense_Mutation_p.R248W|TP53_uc010cne.1_5'Flank|TP53_uc010cnf.1_Missense_Mutation_p.R116W|TP53_uc010cng.1_Missense_Mutation_p.R116W|TP53_uc002gii.1_Missense_Mutation_p.R116W|TP53_uc010cnh.1_Missense_Mutation_p.R248W|TP53_uc010cni.1_Missense_Mutation_p.R248W|TP53_uc002gij.2_Missense_Mutation_p.R248W|TP53_uc010cnj.1_Non-coding_Transcript|T…	NM_001126112	NP_001119584	P04637	P53_HUMAN	tumor protein p53 isoform a	248	|Interaction with HIPK1 (By similarity).|Interacts with the 53BP2 SH3 domain.|Interaction with AXIN1 (By similarity).		OM_00948	R
TP53	7157	broad.mit.edu	36	17	7518264	7518264	+	Missense_Mutation	SNP	G	A	A			DB_HAEMATOPOIETIC_AND_LYMPHOID_TISSUE											Phase_I	g.chr17:7518264G>A	uc002gim.2	-	c.742C>T	c.(742-744)CGG>TGG	p.R248W	TP53_uc002gig.1_Missense_Mutation_p.R248W|TP53_uc002gih.1_Missense_Mutation_p.R248W|TP53_uc010cne.1_5'Flank|TP53_uc010cnf.1_Missense_Mutation_p.R116W|TP53_uc010cng.1_Missense_Mutation_p.R116W|TP53_uc002gii.1_Missense_Mutation_p.R116W|TP53_uc010cnh.1_Missense_Mutation_p.R248W|TP53_uc010cni.1_Missense_Mutation_p.R248W|TP53_uc002gij.2_Missense_Mutation_p.R248W|TP53_uc010cnj.1_Non-coding_Transcript|T…	NM_001126112	NP_001119584	P04637	P53_HUMAN	tumor protein p53 isoform a	248	|Interaction with HIPK1 (By similarity).|Interacts with the 53BP2 SH3 domain.|Interaction with AXIN1 (By similarity).		OM_00948	R
TP53	7157	broad.mit.edu	36	17	7518264	7518264	+	Missense_Mutation	SNP	G	A	A			COLO680N_OESOPHAGUS											Phase_I	g.chr17:7518264G>A	uc002gim.2	-	c.742C>T	c.(742-744)CGG>TGG	p.R248W	TP53_uc002gig.1_Missense_Mutation_p.R248W|TP53_uc002gih.1_Missense_Mutation_p.R248W|TP53_uc010cne.1_5'Flank|TP53_uc010cnf.1_Missense_Mutation_p.R116W|TP53_uc010cng.1_Missense_Mutation_p.R116W|TP53_uc002gii.1_Missense_Mutation_p.R116W|TP53_uc010cnh.1_Missense_Mutation_p.R248W|TP53_uc010cni.1_Missense_Mutation_p.R248W|TP53_uc002gij.2_Missense_Mutation_p.R248W|TP53_uc010cnj.1_Non-coding_Transcript|T…	NM_001126112	NP_001119584	P04637	P53_HUMAN	tumor protein p53 isoform a	248	|Interaction with HIPK1 (By similarity).|Interacts with the 53BP2 SH3 domain.|Interaction with AXIN1 (By similarity).		OM_00948	R
TP53	7157	broad.mit.edu	36	17	7518264	7518264	+	Missense_Mutation	SNP	G	A	A			GCT_SOFT_TISSUE											Phase_I	g.chr17:7518264G>A	uc002gim.2	-	c.742C>T	c.(742-744)CGG>TGG	p.R248W	TP53_uc002gig.1_Missense_Mutation_p.R248W|TP53_uc002gih.1_Missense_Mutation_p.R248W|TP53_uc010cne.1_5'Flank|TP53_uc010cnf.1_Missense_Mutation_p.R116W|TP53_uc010cng.1_Missense_Mutation_p.R116W|TP53_uc002gii.1_Missense_Mutation_p.R116W|TP53_uc010cnh.1_Missense_Mutation_p.R248W|TP53_uc010cni.1_Missense_Mutation_p.R248W|TP53_uc002gij.2_Missense_Mutation_p.R248W|TP53_uc010cnj.1_Non-coding_Transcript|T…	NM_001126112	NP_001119584	P04637	P53_HUMAN	tumor protein p53 isoform a	248	|Interaction with HIPK1 (By similarity).|Interacts with the 53BP2 SH3 domain.|Interaction with AXIN1 (By similarity).		OM_00948	R
TP53	7157	broad.mit.edu	36	17	7518264	7518264	+	Missense_Mutation	SNP	G	A	A			VCAP_PROSTATE											Phase_I	g.chr17:7518264G>A	uc002gim.2	-	c.742C>T	c.(742-744)CGG>TGG	p.R248W	TP53_uc002gig.1_Missense_Mutation_p.R248W|TP53_uc002gih.1_Missense_Mutation_p.R248W|TP53_uc010cne.1_5'Flank|TP53_uc010cnf.1_Missense_Mutation_p.R116W|TP53_uc010cng.1_Missense_Mutation_p.R116W|TP53_uc002gii.1_Missense_Mutation_p.R116W|TP53_uc010cnh.1_Missense_Mutation_p.R248W|TP53_uc010cni.1_Missense_Mutation_p.R248W|TP53_uc002gij.2_Missense_Mutation_p.R248W|TP53_uc010cnj.1_Non-coding_Transcript|T…	NM_001126112	NP_001119584	P04637	P53_HUMAN	tumor protein p53 isoform a	248	|Interaction with HIPK1 (By similarity).|Interacts with the 53BP2 SH3 domain.|Interaction with AXIN1 (By similarity).		OM_00948	R
TP53	7157	broad.mit.edu	36	17	7518264	7518264	+	Missense_Mutation	SNP	G	A	A			SW837_LARGE_INTESTINE											Phase_I	g.chr17:7518264G>A	uc002gim.2	-	c.742C>T	c.(742-744)CGG>TGG	p.R248W	TP53_uc002gig.1_Missense_Mutation_p.R248W|TP53_uc002gih.1_Missense_Mutation_p.R248W|TP53_uc010cne.1_5'Flank|TP53_uc010cnf.1_Missense_Mutation_p.R116W|TP53_uc010cng.1_Missense_Mutation_p.R116W|TP53_uc002gii.1_Missense_Mutation_p.R116W|TP53_uc010cnh.1_Missense_Mutation_p.R248W|TP53_uc010cni.1_Missense_Mutation_p.R248W|TP53_uc002gij.2_Missense_Mutation_p.R248W|TP53_uc010cnj.1_Non-coding_Transcript|T…	NM_001126112	NP_001119584	P04637	P53_HUMAN	tumor protein p53 isoform a	248	|Interaction with HIPK1 (By similarity).|Interacts with the 53BP2 SH3 domain.|Interaction with AXIN1 (By similarity).		OM_00948	R
TP53	7157	broad.mit.edu	36	17	7518264	7518264	+	Missense_Mutation	SNP	G	A	A			COLO320_LARGE_INTESTINE											Phase_I	g.chr17:7518264G>A	uc002gim.2	-	c.742C>T	c.(742-744)CGG>TGG	p.R248W	TP53_uc002gig.1_Missense_Mutation_p.R248W|TP53_uc002gih.1_Missense_Mutation_p.R248W|TP53_uc010cne.1_5'Flank|TP53_uc010cnf.1_Missense_Mutation_p.R116W|TP53_uc010cng.1_Missense_Mutation_p.R116W|TP53_uc002gii.1_Missense_Mutation_p.R116W|TP53_uc010cnh.1_Missense_Mutation_p.R248W|TP53_uc010cni.1_Missense_Mutation_p.R248W|TP53_uc002gij.2_Missense_Mutation_p.R248W|TP53_uc010cnj.1_Non-coding_Transcript|T…	NM_001126112	NP_001119584	P04637	P53_HUMAN	tumor protein p53 isoform a	248	|Interaction with HIPK1 (By similarity).|Interacts with the 53BP2 SH3 domain.|Interaction with AXIN1 (By similarity).		OM_00948	R
TP53	7157	broad.mit.edu	36	17	7518264	7518264	+	Missense_Mutation	SNP	G	A	A			KO52_HAEMATOPOIETIC_AND_LYMPHOID_TISSUE											Phase_I	g.chr17:7518264G>A	uc002gim.2	-	c.742C>T	c.(742-744)CGG>TGG	p.R248W	TP53_uc002gig.1_Missense_Mutation_p.R248W|TP53_uc002gih.1_Missense_Mutation_p.R248W|TP53_uc010cne.1_5'Flank|TP53_uc010cnf.1_Missense_Mutation_p.R116W|TP53_uc010cng.1_Missense_Mutation_p.R116W|TP53_uc002gii.1_Missense_Mutation_p.R116W|TP53_uc010cnh.1_Missense_Mutation_p.R248W|TP53_uc010cni.1_Missense_Mutation_p.R248W|TP53_uc002gij.2_Missense_Mutation_p.R248W|TP53_uc010cnj.1_Non-coding_Transcript|T…	NM_001126112	NP_001119584	P04637	P53_HUMAN	tumor protein p53 isoform a	248	|Interaction with HIPK1 (By similarity).|Interacts with the 53BP2 SH3 domain.|Interaction with AXIN1 (By similarity).		OM_00948	R
TP53	7157	broad.mit.edu	36	17	7518264	7518264	+	Missense_Mutation	SNP	G	A	A			MIAPACA2_PANCREAS											Phase_I	g.chr17:7518264G>A	uc002gim.2	-	c.742C>T	c.(742-744)CGG>TGG	p.R248W	TP53_uc002gig.1_Missense_Mutation_p.R248W|TP53_uc002gih.1_Missense_Mutation_p.R248W|TP53_uc010cne.1_5'Flank|TP53_uc010cnf.1_Missense_Mutation_p.R116W|TP53_uc010cng.1_Missense_Mutation_p.R116W|TP53_uc002gii.1_Missense_Mutation_p.R116W|TP53_uc010cnh.1_Missense_Mutation_p.R248W|TP53_uc010cni.1_Missense_Mutation_p.R248W|TP53_uc002gij.2_Missense_Mutation_p.R248W|TP53_uc010cnj.1_Non-coding_Transcript|T…	NM_001126112	NP_001119584	P04637	P53_HUMAN	tumor protein p53 isoform a	248	|Interaction with HIPK1 (By similarity).|Interacts with the 53BP2 SH3 domain.|Interaction with AXIN1 (By similarity).		OM_00948	R
TP53	7157	broad.mit.edu	36	17	7518264	7518264	+	Missense_Mutation	SNP	G	A	A			RD_SOFT_TISSUE											Phase_I	g.chr17:7518264G>A	uc002gim.2	-	c.742C>T	c.(742-744)CGG>TGG	p.R248W	TP53_uc002gig.1_Missense_Mutation_p.R248W|TP53_uc002gih.1_Missense_Mutation_p.R248W|TP53_uc010cne.1_5'Flank|TP53_uc010cnf.1_Missense_Mutation_p.R116W|TP53_uc010cng.1_Missense_Mutation_p.R116W|TP53_uc002gii.1_Missense_Mutation_p.R116W|TP53_uc010cnh.1_Missense_Mutation_p.R248W|TP53_uc010cni.1_Missense_Mutation_p.R248W|TP53_uc002gij.2_Missense_Mutation_p.R248W|TP53_uc010cnj.1_Non-coding_Transcript|T…	NM_001126112	NP_001119584	P04637	P53_HUMAN	tumor protein p53 isoform a	248	|Interaction with HIPK1 (By similarity).|Interacts with the 53BP2 SH3 domain.|Interaction with AXIN1 (By similarity).		OM_00948	R
TP53	7157	broad.mit.edu	36	17	7518264	7518264	+	Missense_Mutation	SNP	G	A	A			LXF289_LUNG											Phase_I	g.chr17:7518264G>A	uc002gim.2	-	c.742C>T	c.(742-744)CGG>TGG	p.R248W	TP53_uc002gig.1_Missense_Mutation_p.R248W|TP53_uc002gih.1_Missense_Mutation_p.R248W|TP53_uc010cne.1_5'Flank|TP53_uc010cnf.1_Missense_Mutation_p.R116W|TP53_uc010cng.1_Missense_Mutation_p.R116W|TP53_uc002gii.1_Missense_Mutation_p.R116W|TP53_uc010cnh.1_Missense_Mutation_p.R248W|TP53_uc010cni.1_Missense_Mutation_p.R248W|TP53_uc002gij.2_Missense_Mutation_p.R248W|TP53_uc010cnj.1_Non-coding_Transcript|T…	NM_001126112	NP_001119584	P04637	P53_HUMAN	tumor protein p53 isoform a	248	|Interaction with HIPK1 (By similarity).|Interacts with the 53BP2 SH3 domain.|Interaction with AXIN1 (By similarity).		OM_00948	R
TP53	7157	broad.mit.edu	36	17	7518264	7518264	+	Missense_Mutation	SNP	G	A	A			SET2_HAEMATOPOIETIC_AND_LYMPHOID_TISSUE											Phase_I	g.chr17:7518264G>A	uc002gim.2	-	c.742C>T	c.(742-744)CGG>TGG	p.R248W	TP53_uc002gig.1_Missense_Mutation_p.R248W|TP53_uc002gih.1_Missense_Mutation_p.R248W|TP53_uc010cne.1_5'Flank|TP53_uc010cnf.1_Missense_Mutation_p.R116W|TP53_uc010cng.1_Missense_Mutation_p.R116W|TP53_uc002gii.1_Missense_Mutation_p.R116W|TP53_uc010cnh.1_Missense_Mutation_p.R248W|TP53_uc010cni.1_Missense_Mutation_p.R248W|TP53_uc002gij.2_Missense_Mutation_p.R248W|TP53_uc010cnj.1_Non-coding_Transcript|T…	NM_001126112	NP_001119584	P04637	P53_HUMAN	tumor protein p53 isoform a	248	|Interaction with HIPK1 (By similarity).|Interacts with the 53BP2 SH3 domain.|Interaction with AXIN1 (By similarity).		OM_00948	R
TP53	7157	broad.mit.edu	36	17	7518263	7518263	+	Missense_Mutation	SNP	C	T	T	rs11540652	by-hapmap	TE6_OESOPHAGUS											Phase_I	g.chr17:7518263C>T	uc002gim.2	-	c.743G>A	c.(742-744)CGG>CAG	p.R248Q	TP53_uc002gig.1_Missense_Mutation_p.R248Q|TP53_uc002gih.1_Missense_Mutation_p.R248Q|TP53_uc010cne.1_5'Flank|TP53_uc010cnf.1_Missense_Mutation_p.R116Q|TP53_uc010cng.1_Missense_Mutation_p.R116Q|TP53_uc002gii.1_Missense_Mutation_p.R116Q|TP53_uc010cnh.1_Missense_Mutation_p.R248Q|TP53_uc010cni.1_Missense_Mutation_p.R248Q|TP53_uc002gij.2_Missense_Mutation_p.R248Q|TP53_uc010cnj.1_Non-coding_Transcript|T…	NM_001126112	NP_001119584	P04637	P53_HUMAN	tumor protein p53 isoform a	248	|Interaction with HIPK1 (By similarity).|Interacts with the 53BP2 SH3 domain.|Interaction with AXIN1 (By similarity).		OM_00949	R
TP53	7157	broad.mit.edu	36	17	7518263	7518263	+	Missense_Mutation	SNP	C	T	T	rs11540652	by-hapmap	SF295_CENTRAL_NERVOUS_SYSTEM											Phase_I	g.chr17:7518263C>T	uc002gim.2	-	c.743G>A	c.(742-744)CGG>CAG	p.R248Q	TP53_uc002gig.1_Missense_Mutation_p.R248Q|TP53_uc002gih.1_Missense_Mutation_p.R248Q|TP53_uc010cne.1_5'Flank|TP53_uc010cnf.1_Missense_Mutation_p.R116Q|TP53_uc010cng.1_Missense_Mutation_p.R116Q|TP53_uc002gii.1_Missense_Mutation_p.R116Q|TP53_uc010cnh.1_Missense_Mutation_p.R248Q|TP53_uc010cni.1_Missense_Mutation_p.R248Q|TP53_uc002gij.2_Missense_Mutation_p.R248Q|TP53_uc010cnj.1_Non-coding_Transcript|T…	NM_001126112	NP_001119584	P04637	P53_HUMAN	tumor protein p53 isoform a	248	|Interaction with HIPK1 (By similarity).|Interacts with the 53BP2 SH3 domain.|Interaction with AXIN1 (By similarity).		OM_00949	R
TP53	7157	broad.mit.edu	36	17	7518263	7518263	+	Missense_Mutation	SNP	C	T	T	rs11540652	by-hapmap	ONCODG1_OVARY											Phase_I	g.chr17:7518263C>T	uc002gim.2	-	c.743G>A	c.(742-744)CGG>CAG	p.R248Q	TP53_uc002gig.1_Missense_Mutation_p.R248Q|TP53_uc002gih.1_Missense_Mutation_p.R248Q|TP53_uc010cne.1_5'Flank|TP53_uc010cnf.1_Missense_Mutation_p.R116Q|TP53_uc010cng.1_Missense_Mutation_p.R116Q|TP53_uc002gii.1_Missense_Mutation_p.R116Q|TP53_uc010cnh.1_Missense_Mutation_p.R248Q|TP53_uc010cni.1_Missense_Mutation_p.R248Q|TP53_uc002gij.2_Missense_Mutation_p.R248Q|TP53_uc010cnj.1_Non-coding_Transcript|T…	NM_001126112	NP_001119584	P04637	P53_HUMAN	tumor protein p53 isoform a	248	|Interaction with HIPK1 (By similarity).|Interacts with the 53BP2 SH3 domain.|Interaction with AXIN1 (By similarity).		OM_00949	R
TP53	7157	broad.mit.edu	36	17	7518263	7518263	+	Missense_Mutation	SNP	C	T	T	rs11540652	by-hapmap	NAMALWA_HAEMATOPOIETIC_AND_LYMPHOID_TISSUE											Phase_I	g.chr17:7518263C>T	uc002gim.2	-	c.743G>A	c.(742-744)CGG>CAG	p.R248Q	TP53_uc002gig.1_Missense_Mutation_p.R248Q|TP53_uc002gih.1_Missense_Mutation_p.R248Q|TP53_uc010cne.1_5'Flank|TP53_uc010cnf.1_Missense_Mutation_p.R116Q|TP53_uc010cng.1_Missense_Mutation_p.R116Q|TP53_uc002gii.1_Missense_Mutation_p.R116Q|TP53_uc010cnh.1_Missense_Mutation_p.R248Q|TP53_uc010cni.1_Missense_Mutation_p.R248Q|TP53_uc002gij.2_Missense_Mutation_p.R248Q|TP53_uc010cnj.1_Non-coding_Transcript|T…	NM_001126112	NP_001119584	P04637	P53_HUMAN	tumor protein p53 isoform a	248	|Interaction with HIPK1 (By similarity).|Interacts with the 53BP2 SH3 domain.|Interaction with AXIN1 (By similarity).		OM_00949	R
TP53	7157	broad.mit.edu	36	17	7518263	7518263	+	Missense_Mutation	SNP	C	T	T	rs11540652	by-hapmap	P12ICHIKAWA_HAEMATOPOIETIC_AND_LYMPHOID_TISSUE											Phase_I	g.chr17:7518263C>T	uc002gim.2	-	c.743G>A	c.(742-744)CGG>CAG	p.R248Q	TP53_uc002gig.1_Missense_Mutation_p.R248Q|TP53_uc002gih.1_Missense_Mutation_p.R248Q|TP53_uc010cne.1_5'Flank|TP53_uc010cnf.1_Missense_Mutation_p.R116Q|TP53_uc010cng.1_Missense_Mutation_p.R116Q|TP53_uc002gii.1_Missense_Mutation_p.R116Q|TP53_uc010cnh.1_Missense_Mutation_p.R248Q|TP53_uc010cni.1_Missense_Mutation_p.R248Q|TP53_uc002gij.2_Missense_Mutation_p.R248Q|TP53_uc010cnj.1_Non-coding_Transcript|T…	NM_001126112	NP_001119584	P04637	P53_HUMAN	tumor protein p53 isoform a	248	|Interaction with HIPK1 (By similarity).|Interacts with the 53BP2 SH3 domain.|Interaction with AXIN1 (By similarity).		OM_00949	R
TP53	7157	broad.mit.edu	36	17	7518263	7518263	+	Missense_Mutation	SNP	C	T	T	rs11540652	by-hapmap	SKUT1_SOFT_TISSUE											Phase_I	g.chr17:7518263C>T	uc002gim.2	-	c.743G>A	c.(742-744)CGG>CAG	p.R248Q	TP53_uc002gig.1_Missense_Mutation_p.R248Q|TP53_uc002gih.1_Missense_Mutation_p.R248Q|TP53_uc010cne.1_5'Flank|TP53_uc010cnf.1_Missense_Mutation_p.R116Q|TP53_uc010cng.1_Missense_Mutation_p.R116Q|TP53_uc002gii.1_Missense_Mutation_p.R116Q|TP53_uc010cnh.1_Missense_Mutation_p.R248Q|TP53_uc010cni.1_Missense_Mutation_p.R248Q|TP53_uc002gij.2_Missense_Mutation_p.R248Q|TP53_uc010cnj.1_Non-coding_Transcript|T…	NM_001126112	NP_001119584	P04637	P53_HUMAN	tumor protein p53 isoform a	248	|Interaction with HIPK1 (By similarity).|Interacts with the 53BP2 SH3 domain.|Interaction with AXIN1 (By similarity).		OM_00949	R
TP53	7157	broad.mit.edu	36	17	7518263	7518263	+	Missense_Mutation	SNP	C	T	T	rs11540652	by-hapmap	SW1463_LARGE_INTESTINE											Phase_I	g.chr17:7518263C>T	uc002gim.2	-	c.743G>A	c.(742-744)CGG>CAG	p.R248Q	TP53_uc002gig.1_Missense_Mutation_p.R248Q|TP53_uc002gih.1_Missense_Mutation_p.R248Q|TP53_uc010cne.1_5'Flank|TP53_uc010cnf.1_Missense_Mutation_p.R116Q|TP53_uc010cng.1_Missense_Mutation_p.R116Q|TP53_uc002gii.1_Missense_Mutation_p.R116Q|TP53_uc010cnh.1_Missense_Mutation_p.R248Q|TP53_uc010cni.1_Missense_Mutation_p.R248Q|TP53_uc002gij.2_Missense_Mutation_p.R248Q|TP53_uc010cnj.1_Non-coding_Transcript|T…	NM_001126112	NP_001119584	P04637	P53_HUMAN	tumor protein p53 isoform a	248	|Interaction with HIPK1 (By similarity).|Interacts with the 53BP2 SH3 domain.|Interaction with AXIN1 (By similarity).		OM_00949	R
TP53	7157	broad.mit.edu	36	17	7518263	7518263	+	Missense_Mutation	SNP	C	T	T	rs11540652	by-hapmap	HSC4_UPPER_AERODIGESTIVE_TRACT											Phase_I	g.chr17:7518263C>T	uc002gim.2	-	c.743G>A	c.(742-744)CGG>CAG	p.R248Q	TP53_uc002gig.1_Missense_Mutation_p.R248Q|TP53_uc002gih.1_Missense_Mutation_p.R248Q|TP53_uc010cne.1_5'Flank|TP53_uc010cnf.1_Missense_Mutation_p.R116Q|TP53_uc010cng.1_Missense_Mutation_p.R116Q|TP53_uc002gii.1_Missense_Mutation_p.R116Q|TP53_uc010cnh.1_Missense_Mutation_p.R248Q|TP53_uc010cni.1_Missense_Mutation_p.R248Q|TP53_uc002gij.2_Missense_Mutation_p.R248Q|TP53_uc010cnj.1_Non-coding_Transcript|T…	NM_001126112	NP_001119584	P04637	P53_HUMAN	tumor protein p53 isoform a	248	|Interaction with HIPK1 (By similarity).|Interacts with the 53BP2 SH3 domain.|Interaction with AXIN1 (By similarity).		OM_00949	R
TP53	7157	broad.mit.edu	36	17	7518263	7518263	+	Missense_Mutation	SNP	C	T	T	rs11540652	by-hapmap	PC14_LUNG											Phase_I	g.chr17:7518263C>T	uc002gim.2	-	c.743G>A	c.(742-744)CGG>CAG	p.R248Q	TP53_uc002gig.1_Missense_Mutation_p.R248Q|TP53_uc002gih.1_Missense_Mutation_p.R248Q|TP53_uc010cne.1_5'Flank|TP53_uc010cnf.1_Missense_Mutation_p.R116Q|TP53_uc010cng.1_Missense_Mutation_p.R116Q|TP53_uc002gii.1_Missense_Mutation_p.R116Q|TP53_uc010cnh.1_Missense_Mutation_p.R248Q|TP53_uc010cni.1_Missense_Mutation_p.R248Q|TP53_uc002gij.2_Missense_Mutation_p.R248Q|TP53_uc010cnj.1_Non-coding_Transcript|T…	NM_001126112	NP_001119584	P04637	P53_HUMAN	tumor protein p53 isoform a	248	|Interaction with HIPK1 (By similarity).|Interacts with the 53BP2 SH3 domain.|Interaction with AXIN1 (By similarity).		OM_00949	R
TP53	7157	broad.mit.edu	36	17	7518263	7518263	+	Missense_Mutation	SNP	C	T	T	rs11540652	by-hapmap	CA46_HAEMATOPOIETIC_AND_LYMPHOID_TISSUE											Phase_I	g.chr17:7518263C>T	uc002gim.2	-	c.743G>A	c.(742-744)CGG>CAG	p.R248Q	TP53_uc002gig.1_Missense_Mutation_p.R248Q|TP53_uc002gih.1_Missense_Mutation_p.R248Q|TP53_uc010cne.1_5'Flank|TP53_uc010cnf.1_Missense_Mutation_p.R116Q|TP53_uc010cng.1_Missense_Mutation_p.R116Q|TP53_uc002gii.1_Missense_Mutation_p.R116Q|TP53_uc010cnh.1_Missense_Mutation_p.R248Q|TP53_uc010cni.1_Missense_Mutation_p.R248Q|TP53_uc002gij.2_Missense_Mutation_p.R248Q|TP53_uc010cnj.1_Non-coding_Transcript|T…	NM_001126112	NP_001119584	P04637	P53_HUMAN	tumor protein p53 isoform a	248	|Interaction with HIPK1 (By similarity).|Interacts with the 53BP2 SH3 domain.|Interaction with AXIN1 (By similarity).		OM_00949	R
TP53	7157	broad.mit.edu	36	17	7518263	7518263	+	Missense_Mutation	SNP	C	T	T	rs11540652	by-hapmap	SUPT1_HAEMATOPOIETIC_AND_LYMPHOID_TISSUE											Phase_I	g.chr17:7518263C>T	uc002gim.2	-	c.743G>A	c.(742-744)CGG>CAG	p.R248Q	TP53_uc002gig.1_Missense_Mutation_p.R248Q|TP53_uc002gih.1_Missense_Mutation_p.R248Q|TP53_uc010cne.1_5'Flank|TP53_uc010cnf.1_Missense_Mutation_p.R116Q|TP53_uc010cng.1_Missense_Mutation_p.R116Q|TP53_uc002gii.1_Missense_Mutation_p.R116Q|TP53_uc010cnh.1_Missense_Mutation_p.R248Q|TP53_uc010cni.1_Missense_Mutation_p.R248Q|TP53_uc002gij.2_Missense_Mutation_p.R248Q|TP53_uc010cnj.1_Non-coding_Transcript|T…	NM_001126112	NP_001119584	P04637	P53_HUMAN	tumor protein p53 isoform a	248	|Interaction with HIPK1 (By similarity).|Interacts with the 53BP2 SH3 domain.|Interaction with AXIN1 (By similarity).		OM_00949	R
TP53	7157	broad.mit.edu	36	17	7518263	7518263	+	Missense_Mutation	SNP	C	T	T	rs11540652	by-hapmap	RT112_URINARY_TRACT											Phase_I	g.chr17:7518263C>T	uc002gim.2	-	c.743G>A	c.(742-744)CGG>CAG	p.R248Q	TP53_uc002gig.1_Missense_Mutation_p.R248Q|TP53_uc002gih.1_Missense_Mutation_p.R248Q|TP53_uc010cne.1_5'Flank|TP53_uc010cnf.1_Missense_Mutation_p.R116Q|TP53_uc010cng.1_Missense_Mutation_p.R116Q|TP53_uc002gii.1_Missense_Mutation_p.R116Q|TP53_uc010cnh.1_Missense_Mutation_p.R248Q|TP53_uc010cni.1_Missense_Mutation_p.R248Q|TP53_uc002gij.2_Missense_Mutation_p.R248Q|TP53_uc010cnj.1_Non-coding_Transcript|T…	NM_001126112	NP_001119584	P04637	P53_HUMAN	tumor protein p53 isoform a	248	|Interaction with HIPK1 (By similarity).|Interacts with the 53BP2 SH3 domain.|Interaction with AXIN1 (By similarity).		OM_00949	R
TP53	7157	broad.mit.edu	36	17	7518263	7518263	+	Missense_Mutation	SNP	C	T	T	rs11540652	by-hapmap	HCC70_BREAST											Phase_I	g.chr17:7518263C>T	uc002gim.2	-	c.743G>A	c.(742-744)CGG>CAG	p.R248Q	TP53_uc002gig.1_Missense_Mutation_p.R248Q|TP53_uc002gih.1_Missense_Mutation_p.R248Q|TP53_uc010cne.1_5'Flank|TP53_uc010cnf.1_Missense_Mutation_p.R116Q|TP53_uc010cng.1_Missense_Mutation_p.R116Q|TP53_uc002gii.1_Missense_Mutation_p.R116Q|TP53_uc010cnh.1_Missense_Mutation_p.R248Q|TP53_uc010cni.1_Missense_Mutation_p.R248Q|TP53_uc002gij.2_Missense_Mutation_p.R248Q|TP53_uc010cnj.1_Non-coding_Transcript|T…	NM_001126112	NP_001119584	P04637	P53_HUMAN	tumor protein p53 isoform a	248	|Interaction with HIPK1 (By similarity).|Interacts with the 53BP2 SH3 domain.|Interaction with AXIN1 (By similarity).		OM_00949	R
TP53	7157	broad.mit.edu	36	17	7518263	7518263	+	Missense_Mutation	SNP	C	T	T	rs11540652	by-hapmap	PF382_HAEMATOPOIETIC_AND_LYMPHOID_TISSUE											Phase_I	g.chr17:7518263C>T	uc002gim.2	-	c.743G>A	c.(742-744)CGG>CAG	p.R248Q	TP53_uc002gig.1_Missense_Mutation_p.R248Q|TP53_uc002gih.1_Missense_Mutation_p.R248Q|TP53_uc010cne.1_5'Flank|TP53_uc010cnf.1_Missense_Mutation_p.R116Q|TP53_uc010cng.1_Missense_Mutation_p.R116Q|TP53_uc002gii.1_Missense_Mutation_p.R116Q|TP53_uc010cnh.1_Missense_Mutation_p.R248Q|TP53_uc010cni.1_Missense_Mutation_p.R248Q|TP53_uc002gij.2_Missense_Mutation_p.R248Q|TP53_uc010cnj.1_Non-coding_Transcript|T…	NM_001126112	NP_001119584	P04637	P53_HUMAN	tumor protein p53 isoform a	248	|Interaction with HIPK1 (By similarity).|Interacts with the 53BP2 SH3 domain.|Interaction with AXIN1 (By similarity).		OM_00949	R
TP53	7157	broad.mit.edu	36	17	7518263	7518263	+	Missense_Mutation	SNP	C	T	T	rs11540652	by-hapmap	NUDHL1_HAEMATOPOIETIC_AND_LYMPHOID_TISSUE											Phase_I	g.chr17:7518263C>T	uc002gim.2	-	c.743G>A	c.(742-744)CGG>CAG	p.R248Q	TP53_uc002gig.1_Missense_Mutation_p.R248Q|TP53_uc002gih.1_Missense_Mutation_p.R248Q|TP53_uc010cne.1_5'Flank|TP53_uc010cnf.1_Missense_Mutation_p.R116Q|TP53_uc010cng.1_Missense_Mutation_p.R116Q|TP53_uc002gii.1_Missense_Mutation_p.R116Q|TP53_uc010cnh.1_Missense_Mutation_p.R248Q|TP53_uc010cni.1_Missense_Mutation_p.R248Q|TP53_uc002gij.2_Missense_Mutation_p.R248Q|TP53_uc010cnj.1_Non-coding_Transcript|T…	NM_001126112	NP_001119584	P04637	P53_HUMAN	tumor protein p53 isoform a	248	|Interaction with HIPK1 (By similarity).|Interacts with the 53BP2 SH3 domain.|Interaction with AXIN1 (By similarity).		OM_00949	R
TP53	7157	broad.mit.edu	36	17	7518263	7518263	+	Missense_Mutation	SNP	C	T	T	rs11540652	by-hapmap	EM2_HAEMATOPOIETIC_AND_LYMPHOID_TISSUE											Phase_I	g.chr17:7518263C>T	uc002gim.2	-	c.743G>A	c.(742-744)CGG>CAG	p.R248Q	TP53_uc002gig.1_Missense_Mutation_p.R248Q|TP53_uc002gih.1_Missense_Mutation_p.R248Q|TP53_uc010cne.1_5'Flank|TP53_uc010cnf.1_Missense_Mutation_p.R116Q|TP53_uc010cng.1_Missense_Mutation_p.R116Q|TP53_uc002gii.1_Missense_Mutation_p.R116Q|TP53_uc010cnh.1_Missense_Mutation_p.R248Q|TP53_uc010cni.1_Missense_Mutation_p.R248Q|TP53_uc002gij.2_Missense_Mutation_p.R248Q|TP53_uc010cnj.1_Non-coding_Transcript|T…	NM_001126112	NP_001119584	P04637	P53_HUMAN	tumor protein p53 isoform a	248	|Interaction with HIPK1 (By similarity).|Interacts with the 53BP2 SH3 domain.|Interaction with AXIN1 (By similarity).		OM_00949	R
TP53	7157	broad.mit.edu	36	17	7518263	7518263	+	Missense_Mutation	SNP	C	T	T	rs11540652	by-hapmap	NB4_HAEMATOPOIETIC_AND_LYMPHOID_TISSUE											Phase_I	g.chr17:7518263C>T	uc002gim.2	-	c.743G>A	c.(742-744)CGG>CAG	p.R248Q	TP53_uc002gig.1_Missense_Mutation_p.R248Q|TP53_uc002gih.1_Missense_Mutation_p.R248Q|TP53_uc010cne.1_5'Flank|TP53_uc010cnf.1_Missense_Mutation_p.R116Q|TP53_uc010cng.1_Missense_Mutation_p.R116Q|TP53_uc002gii.1_Missense_Mutation_p.R116Q|TP53_uc010cnh.1_Missense_Mutation_p.R248Q|TP53_uc010cni.1_Missense_Mutation_p.R248Q|TP53_uc002gij.2_Missense_Mutation_p.R248Q|TP53_uc010cnj.1_Non-coding_Transcript|T…	NM_001126112	NP_001119584	P04637	P53_HUMAN	tumor protein p53 isoform a	248	|Interaction with HIPK1 (By similarity).|Interacts with the 53BP2 SH3 domain.|Interaction with AXIN1 (By similarity).		OM_00949	R
TP53	7157	broad.mit.edu	36	17	7518263	7518263	+	Missense_Mutation	SNP	C	T	T	rs11540652	by-hapmap	HS683_CENTRAL_NERVOUS_SYSTEM											Phase_I	g.chr17:7518263C>T	uc002gim.2	-	c.743G>A	c.(742-744)CGG>CAG	p.R248Q	TP53_uc002gig.1_Missense_Mutation_p.R248Q|TP53_uc002gih.1_Missense_Mutation_p.R248Q|TP53_uc010cne.1_5'Flank|TP53_uc010cnf.1_Missense_Mutation_p.R116Q|TP53_uc010cng.1_Missense_Mutation_p.R116Q|TP53_uc002gii.1_Missense_Mutation_p.R116Q|TP53_uc010cnh.1_Missense_Mutation_p.R248Q|TP53_uc010cni.1_Missense_Mutation_p.R248Q|TP53_uc002gij.2_Missense_Mutation_p.R248Q|TP53_uc010cnj.1_Non-coding_Transcript|T…	NM_001126112	NP_001119584	P04637	P53_HUMAN	tumor protein p53 isoform a	248	|Interaction with HIPK1 (By similarity).|Interacts with the 53BP2 SH3 domain.|Interaction with AXIN1 (By similarity).		OM_00949	R
TP53	7157	broad.mit.edu	36	17	7518263	7518263	+	Missense_Mutation	SNP	C	T	T	rs11540652	by-hapmap	DND41_HAEMATOPOIETIC_AND_LYMPHOID_TISSUE											Phase_I	g.chr17:7518263C>T	uc002gim.2	-	c.743G>A	c.(742-744)CGG>CAG	p.R248Q	TP53_uc002gig.1_Missense_Mutation_p.R248Q|TP53_uc002gih.1_Missense_Mutation_p.R248Q|TP53_uc010cne.1_5'Flank|TP53_uc010cnf.1_Missense_Mutation_p.R116Q|TP53_uc010cng.1_Missense_Mutation_p.R116Q|TP53_uc002gii.1_Missense_Mutation_p.R116Q|TP53_uc010cnh.1_Missense_Mutation_p.R248Q|TP53_uc010cni.1_Missense_Mutation_p.R248Q|TP53_uc002gij.2_Missense_Mutation_p.R248Q|TP53_uc010cnj.1_Non-coding_Transcript|T…	NM_001126112	NP_001119584	P04637	P53_HUMAN	tumor protein p53 isoform a	248	|Interaction with HIPK1 (By similarity).|Interacts with the 53BP2 SH3 domain.|Interaction with AXIN1 (By similarity).		OM_00949	R
TP53	7157	broad.mit.edu	36	17	7518263	7518263	+	Missense_Mutation	SNP	C	T	T	rs11540652	by-hapmap	639V_URINARY_TRACT											Phase_I	g.chr17:7518263C>T	uc002gim.2	-	c.743G>A	c.(742-744)CGG>CAG	p.R248Q	TP53_uc002gig.1_Missense_Mutation_p.R248Q|TP53_uc002gih.1_Missense_Mutation_p.R248Q|TP53_uc010cne.1_5'Flank|TP53_uc010cnf.1_Missense_Mutation_p.R116Q|TP53_uc010cng.1_Missense_Mutation_p.R116Q|TP53_uc002gii.1_Missense_Mutation_p.R116Q|TP53_uc010cnh.1_Missense_Mutation_p.R248Q|TP53_uc010cni.1_Missense_Mutation_p.R248Q|TP53_uc002gij.2_Missense_Mutation_p.R248Q|TP53_uc010cnj.1_Non-coding_Transcript|T…	NM_001126112	NP_001119584	P04637	P53_HUMAN	tumor protein p53 isoform a	248	|Interaction with HIPK1 (By similarity).|Interacts with the 53BP2 SH3 domain.|Interaction with AXIN1 (By similarity).		OM_00949	R
TP53	7157	broad.mit.edu	36	17	7518263	7518263	+	Missense_Mutation	SNP	C	T	T	rs11540652	by-hapmap	PANC0203_PANCREAS											Phase_I	g.chr17:7518263C>T	uc002gim.2	-	c.743G>A	c.(742-744)CGG>CAG	p.R248Q	TP53_uc002gig.1_Missense_Mutation_p.R248Q|TP53_uc002gih.1_Missense_Mutation_p.R248Q|TP53_uc010cne.1_5'Flank|TP53_uc010cnf.1_Missense_Mutation_p.R116Q|TP53_uc010cng.1_Missense_Mutation_p.R116Q|TP53_uc002gii.1_Missense_Mutation_p.R116Q|TP53_uc010cnh.1_Missense_Mutation_p.R248Q|TP53_uc010cni.1_Missense_Mutation_p.R248Q|TP53_uc002gij.2_Missense_Mutation_p.R248Q|TP53_uc010cnj.1_Non-coding_Transcript|T…	NM_001126112	NP_001119584	P04637	P53_HUMAN	tumor protein p53 isoform a	248	|Interaction with HIPK1 (By similarity).|Interacts with the 53BP2 SH3 domain.|Interaction with AXIN1 (By similarity).		OM_00949	R
TP53	7157	broad.mit.edu	36	17	7518263	7518263	+	Missense_Mutation	SNP	C	T	T	rs11540652	by-hapmap	NCIH211_LUNG											Phase_I	g.chr17:7518263C>T	uc002gim.2	-	c.743G>A	c.(742-744)CGG>CAG	p.R248Q	TP53_uc002gig.1_Missense_Mutation_p.R248Q|TP53_uc002gih.1_Missense_Mutation_p.R248Q|TP53_uc010cne.1_5'Flank|TP53_uc010cnf.1_Missense_Mutation_p.R116Q|TP53_uc010cng.1_Missense_Mutation_p.R116Q|TP53_uc002gii.1_Missense_Mutation_p.R116Q|TP53_uc010cnh.1_Missense_Mutation_p.R248Q|TP53_uc010cni.1_Missense_Mutation_p.R248Q|TP53_uc002gij.2_Missense_Mutation_p.R248Q|TP53_uc010cnj.1_Non-coding_Transcript|T…	NM_001126112	NP_001119584	P04637	P53_HUMAN	tumor protein p53 isoform a	248	|Interaction with HIPK1 (By similarity).|Interacts with the 53BP2 SH3 domain.|Interaction with AXIN1 (By similarity).		OM_00949	R
TP53	7157	broad.mit.edu	36	17	7518263	7518263	+	Missense_Mutation	SNP	C	T	T	rs11540652	by-hapmap	KASUMI1_HAEMATOPOIETIC_AND_LYMPHOID_TISSUE											Phase_I	g.chr17:7518263C>T	uc002gim.2	-	c.743G>A	c.(742-744)CGG>CAG	p.R248Q	TP53_uc002gig.1_Missense_Mutation_p.R248Q|TP53_uc002gih.1_Missense_Mutation_p.R248Q|TP53_uc010cne.1_5'Flank|TP53_uc010cnf.1_Missense_Mutation_p.R116Q|TP53_uc010cng.1_Missense_Mutation_p.R116Q|TP53_uc002gii.1_Missense_Mutation_p.R116Q|TP53_uc010cnh.1_Missense_Mutation_p.R248Q|TP53_uc010cni.1_Missense_Mutation_p.R248Q|TP53_uc002gij.2_Missense_Mutation_p.R248Q|TP53_uc010cnj.1_Non-coding_Transcript|T…	NM_001126112	NP_001119584	P04637	P53_HUMAN	tumor protein p53 isoform a	248	|Interaction with HIPK1 (By similarity).|Interacts with the 53BP2 SH3 domain.|Interaction with AXIN1 (By similarity).		OM_00949	R
TP53	7157	broad.mit.edu	36	17	7518263	7518263	+	Missense_Mutation	SNP	C	T	T	rs11540652	by-hapmap	COLO699_LUNG											Phase_I	g.chr17:7518263C>T	uc002gim.2	-	c.743G>A	c.(742-744)CGG>CAG	p.R248Q	TP53_uc002gig.1_Missense_Mutation_p.R248Q|TP53_uc002gih.1_Missense_Mutation_p.R248Q|TP53_uc010cne.1_5'Flank|TP53_uc010cnf.1_Missense_Mutation_p.R116Q|TP53_uc010cng.1_Missense_Mutation_p.R116Q|TP53_uc002gii.1_Missense_Mutation_p.R116Q|TP53_uc010cnh.1_Missense_Mutation_p.R248Q|TP53_uc010cni.1_Missense_Mutation_p.R248Q|TP53_uc002gij.2_Missense_Mutation_p.R248Q|TP53_uc010cnj.1_Non-coding_Transcript|T…	NM_001126112	NP_001119584	P04637	P53_HUMAN	tumor protein p53 isoform a	248	|Interaction with HIPK1 (By similarity).|Interacts with the 53BP2 SH3 domain.|Interaction with AXIN1 (By similarity).		OM_00949	R
TP53	7157	broad.mit.edu	36	17	7518263	7518263	+	Missense_Mutation	SNP	C	T	T	rs11540652	by-hapmap	CI1_HAEMATOPOIETIC_AND_LYMPHOID_TISSUE											Phase_I	g.chr17:7518263C>T	uc002gim.2	-	c.743G>A	c.(742-744)CGG>CAG	p.R248Q	TP53_uc002gig.1_Missense_Mutation_p.R248Q|TP53_uc002gih.1_Missense_Mutation_p.R248Q|TP53_uc010cne.1_5'Flank|TP53_uc010cnf.1_Missense_Mutation_p.R116Q|TP53_uc010cng.1_Missense_Mutation_p.R116Q|TP53_uc002gii.1_Missense_Mutation_p.R116Q|TP53_uc010cnh.1_Missense_Mutation_p.R248Q|TP53_uc010cni.1_Missense_Mutation_p.R248Q|TP53_uc002gij.2_Missense_Mutation_p.R248Q|TP53_uc010cnj.1_Non-coding_Transcript|T…	NM_001126112	NP_001119584	P04637	P53_HUMAN	tumor protein p53 isoform a	248	|Interaction with HIPK1 (By similarity).|Interacts with the 53BP2 SH3 domain.|Interaction with AXIN1 (By similarity).		OM_00949	R
TP53	7157	broad.mit.edu	36	17	7518263	7518263	+	Missense_Mutation	SNP	C	T	T	rs11540652	by-hapmap	NCCSTCK140_STOMACH											Phase_I	g.chr17:7518263C>T	uc002gim.2	-	c.743G>A	c.(742-744)CGG>CAG	p.R248Q	TP53_uc002gig.1_Missense_Mutation_p.R248Q|TP53_uc002gih.1_Missense_Mutation_p.R248Q|TP53_uc010cne.1_5'Flank|TP53_uc010cnf.1_Missense_Mutation_p.R116Q|TP53_uc010cng.1_Missense_Mutation_p.R116Q|TP53_uc002gii.1_Missense_Mutation_p.R116Q|TP53_uc010cnh.1_Missense_Mutation_p.R248Q|TP53_uc010cni.1_Missense_Mutation_p.R248Q|TP53_uc002gij.2_Missense_Mutation_p.R248Q|TP53_uc010cnj.1_Non-coding_Transcript|T…	NM_001126112	NP_001119584	P04637	P53_HUMAN	tumor protein p53 isoform a	248	|Interaction with HIPK1 (By similarity).|Interacts with the 53BP2 SH3 domain.|Interaction with AXIN1 (By similarity).		OM_00949	R
TP53	7157	broad.mit.edu	36	17	7518263	7518263	+	Missense_Mutation	SNP	C	T	T	rs11540652	by-hapmap	HEC1B_ENDOMETRIUM											Phase_I	g.chr17:7518263C>T	uc002gim.2	-	c.743G>A	c.(742-744)CGG>CAG	p.R248Q	TP53_uc002gig.1_Missense_Mutation_p.R248Q|TP53_uc002gih.1_Missense_Mutation_p.R248Q|TP53_uc010cne.1_5'Flank|TP53_uc010cnf.1_Missense_Mutation_p.R116Q|TP53_uc010cng.1_Missense_Mutation_p.R116Q|TP53_uc002gii.1_Missense_Mutation_p.R116Q|TP53_uc010cnh.1_Missense_Mutation_p.R248Q|TP53_uc010cni.1_Missense_Mutation_p.R248Q|TP53_uc002gij.2_Missense_Mutation_p.R248Q|TP53_uc010cnj.1_Non-coding_Transcript|T…	NM_001126112	NP_001119584	P04637	P53_HUMAN	tumor protein p53 isoform a	248	|Interaction with HIPK1 (By similarity).|Interacts with the 53BP2 SH3 domain.|Interaction with AXIN1 (By similarity).		OM_00949	R
TP53	7157	broad.mit.edu	36	17	7518263	7518263	+	Missense_Mutation	SNP	C	T	T	rs11540652	by-hapmap	KOPN8_HAEMATOPOIETIC_AND_LYMPHOID_TISSUE											Phase_I	g.chr17:7518263C>T	uc002gim.2	-	c.743G>A	c.(742-744)CGG>CAG	p.R248Q	TP53_uc002gig.1_Missense_Mutation_p.R248Q|TP53_uc002gih.1_Missense_Mutation_p.R248Q|TP53_uc010cne.1_5'Flank|TP53_uc010cnf.1_Missense_Mutation_p.R116Q|TP53_uc010cng.1_Missense_Mutation_p.R116Q|TP53_uc002gii.1_Missense_Mutation_p.R116Q|TP53_uc010cnh.1_Missense_Mutation_p.R248Q|TP53_uc010cni.1_Missense_Mutation_p.R248Q|TP53_uc002gij.2_Missense_Mutation_p.R248Q|TP53_uc010cnj.1_Non-coding_Transcript|T…	NM_001126112	NP_001119584	P04637	P53_HUMAN	tumor protein p53 isoform a	248	|Interaction with HIPK1 (By similarity).|Interacts with the 53BP2 SH3 domain.|Interaction with AXIN1 (By similarity).		OM_00949	R
TP53	7157	broad.mit.edu	36	17	7518263	7518263	+	Missense_Mutation	SNP	C	T	T	rs11540652	by-hapmap	KYSE150_OESOPHAGUS											Phase_I	g.chr17:7518263C>T	uc002gim.2	-	c.743G>A	c.(742-744)CGG>CAG	p.R248Q	TP53_uc002gig.1_Missense_Mutation_p.R248Q|TP53_uc002gih.1_Missense_Mutation_p.R248Q|TP53_uc010cne.1_5'Flank|TP53_uc010cnf.1_Missense_Mutation_p.R116Q|TP53_uc010cng.1_Missense_Mutation_p.R116Q|TP53_uc002gii.1_Missense_Mutation_p.R116Q|TP53_uc010cnh.1_Missense_Mutation_p.R248Q|TP53_uc010cni.1_Missense_Mutation_p.R248Q|TP53_uc002gij.2_Missense_Mutation_p.R248Q|TP53_uc010cnj.1_Non-coding_Transcript|T…	NM_001126112	NP_001119584	P04637	P53_HUMAN	tumor protein p53 isoform a	248	|Interaction with HIPK1 (By similarity).|Interacts with the 53BP2 SH3 domain.|Interaction with AXIN1 (By similarity).		OM_00949	R
TP53	7157	broad.mit.edu	36	17	7518263	7518263	+	Missense_Mutation	SNP	C	T	T	rs11540652	by-hapmap	NIHOVCAR3_OVARY											Phase_I	g.chr17:7518263C>T	uc002gim.2	-	c.743G>A	c.(742-744)CGG>CAG	p.R248Q	TP53_uc002gig.1_Missense_Mutation_p.R248Q|TP53_uc002gih.1_Missense_Mutation_p.R248Q|TP53_uc010cne.1_5'Flank|TP53_uc010cnf.1_Missense_Mutation_p.R116Q|TP53_uc010cng.1_Missense_Mutation_p.R116Q|TP53_uc002gii.1_Missense_Mutation_p.R116Q|TP53_uc010cnh.1_Missense_Mutation_p.R248Q|TP53_uc010cni.1_Missense_Mutation_p.R248Q|TP53_uc002gij.2_Missense_Mutation_p.R248Q|TP53_uc010cnj.1_Non-coding_Transcript|T…	NM_001126112	NP_001119584	P04637	P53_HUMAN	tumor protein p53 isoform a	248	|Interaction with HIPK1 (By similarity).|Interacts with the 53BP2 SH3 domain.|Interaction with AXIN1 (By similarity).		OM_00949	R
TP53	7157	broad.mit.edu	36	17	7518263	7518263	+	Missense_Mutation	SNP	C	T	T	rs11540652	by-hapmap	TALL1_HAEMATOPOIETIC_AND_LYMPHOID_TISSUE											Phase_I	g.chr17:7518263C>T	uc002gim.2	-	c.743G>A	c.(742-744)CGG>CAG	p.R248Q	TP53_uc002gig.1_Missense_Mutation_p.R248Q|TP53_uc002gih.1_Missense_Mutation_p.R248Q|TP53_uc010cne.1_5'Flank|TP53_uc010cnf.1_Missense_Mutation_p.R116Q|TP53_uc010cng.1_Missense_Mutation_p.R116Q|TP53_uc002gii.1_Missense_Mutation_p.R116Q|TP53_uc010cnh.1_Missense_Mutation_p.R248Q|TP53_uc010cni.1_Missense_Mutation_p.R248Q|TP53_uc002gij.2_Missense_Mutation_p.R248Q|TP53_uc010cnj.1_Non-coding_Transcript|T…	NM_001126112	NP_001119584	P04637	P53_HUMAN	tumor protein p53 isoform a	248	|Interaction with HIPK1 (By similarity).|Interacts with the 53BP2 SH3 domain.|Interaction with AXIN1 (By similarity).		OM_00949	R
TP53	7157	broad.mit.edu	36	17	7518263	7518263	+	Missense_Mutation	SNP	C	T	T	rs11540652	by-hapmap	BL41_HAEMATOPOIETIC_AND_LYMPHOID_TISSUE											Phase_I	g.chr17:7518263C>T	uc002gim.2	-	c.743G>A	c.(742-744)CGG>CAG	p.R248Q	TP53_uc002gig.1_Missense_Mutation_p.R248Q|TP53_uc002gih.1_Missense_Mutation_p.R248Q|TP53_uc010cne.1_5'Flank|TP53_uc010cnf.1_Missense_Mutation_p.R116Q|TP53_uc010cng.1_Missense_Mutation_p.R116Q|TP53_uc002gii.1_Missense_Mutation_p.R116Q|TP53_uc010cnh.1_Missense_Mutation_p.R248Q|TP53_uc010cni.1_Missense_Mutation_p.R248Q|TP53_uc002gij.2_Missense_Mutation_p.R248Q|TP53_uc010cnj.1_Non-coding_Transcript|T…	NM_001126112	NP_001119584	P04637	P53_HUMAN	tumor protein p53 isoform a	248	|Interaction with HIPK1 (By similarity).|Interacts with the 53BP2 SH3 domain.|Interaction with AXIN1 (By similarity).		OM_00949	R
TP53	7157	broad.mit.edu	36	17	7518263	7518263	+	Missense_Mutation	SNP	C	T	T	rs11540652	by-hapmap	KYO1_HAEMATOPOIETIC_AND_LYMPHOID_TISSUE											Phase_I	g.chr17:7518263C>T	uc002gim.2	-	c.743G>A	c.(742-744)CGG>CAG	p.R248Q	TP53_uc002gig.1_Missense_Mutation_p.R248Q|TP53_uc002gih.1_Missense_Mutation_p.R248Q|TP53_uc010cne.1_5'Flank|TP53_uc010cnf.1_Missense_Mutation_p.R116Q|TP53_uc010cng.1_Missense_Mutation_p.R116Q|TP53_uc002gii.1_Missense_Mutation_p.R116Q|TP53_uc010cnh.1_Missense_Mutation_p.R248Q|TP53_uc010cni.1_Missense_Mutation_p.R248Q|TP53_uc002gij.2_Missense_Mutation_p.R248Q|TP53_uc010cnj.1_Non-coding_Transcript|T…	NM_001126112	NP_001119584	P04637	P53_HUMAN	tumor protein p53 isoform a	248	|Interaction with HIPK1 (By similarity).|Interacts with the 53BP2 SH3 domain.|Interaction with AXIN1 (By similarity).		OM_00949	R
TP53	7157	broad.mit.edu	36	17	7518263	7518263	+	Missense_Mutation	SNP	C	T	T	rs11540652	by-hapmap	NCIN87_STOMACH											Phase_I	g.chr17:7518263C>T	uc002gim.2	-	c.743G>A	c.(742-744)CGG>CAG	p.R248Q	TP53_uc002gig.1_Missense_Mutation_p.R248Q|TP53_uc002gih.1_Missense_Mutation_p.R248Q|TP53_uc010cne.1_5'Flank|TP53_uc010cnf.1_Missense_Mutation_p.R116Q|TP53_uc010cng.1_Missense_Mutation_p.R116Q|TP53_uc002gii.1_Missense_Mutation_p.R116Q|TP53_uc010cnh.1_Missense_Mutation_p.R248Q|TP53_uc010cni.1_Missense_Mutation_p.R248Q|TP53_uc002gij.2_Missense_Mutation_p.R248Q|TP53_uc010cnj.1_Non-coding_Transcript|T…	NM_001126112	NP_001119584	P04637	P53_HUMAN	tumor protein p53 isoform a	248	|Interaction with HIPK1 (By similarity).|Interacts with the 53BP2 SH3 domain.|Interaction with AXIN1 (By similarity).		OM_00949	R
TP53	7157	broad.mit.edu	36	17	7518263	7518263	+	Missense_Mutation	SNP	C	T	T	rs11540652	by-hapmap	SEM_HAEMATOPOIETIC_AND_LYMPHOID_TISSUE											Phase_I	g.chr17:7518263C>T	uc002gim.2	-	c.743G>A	c.(742-744)CGG>CAG	p.R248Q	TP53_uc002gig.1_Missense_Mutation_p.R248Q|TP53_uc002gih.1_Missense_Mutation_p.R248Q|TP53_uc010cne.1_5'Flank|TP53_uc010cnf.1_Missense_Mutation_p.R116Q|TP53_uc010cng.1_Missense_Mutation_p.R116Q|TP53_uc002gii.1_Missense_Mutation_p.R116Q|TP53_uc010cnh.1_Missense_Mutation_p.R248Q|TP53_uc010cni.1_Missense_Mutation_p.R248Q|TP53_uc002gij.2_Missense_Mutation_p.R248Q|TP53_uc010cnj.1_Non-coding_Transcript|T…	NM_001126112	NP_001119584	P04637	P53_HUMAN	tumor protein p53 isoform a	248	|Interaction with HIPK1 (By similarity).|Interacts with the 53BP2 SH3 domain.|Interaction with AXIN1 (By similarity).		OM_00949	R
TP53	7157	broad.mit.edu	36	17	7518263	7518263	+	Missense_Mutation	SNP	C	T	T	rs11540652	by-hapmap	HEC1A_ENDOMETRIUM											Phase_I	g.chr17:7518263C>T	uc002gim.2	-	c.743G>A	c.(742-744)CGG>CAG	p.R248Q	TP53_uc002gig.1_Missense_Mutation_p.R248Q|TP53_uc002gih.1_Missense_Mutation_p.R248Q|TP53_uc010cne.1_5'Flank|TP53_uc010cnf.1_Missense_Mutation_p.R116Q|TP53_uc010cng.1_Missense_Mutation_p.R116Q|TP53_uc002gii.1_Missense_Mutation_p.R116Q|TP53_uc010cnh.1_Missense_Mutation_p.R248Q|TP53_uc010cni.1_Missense_Mutation_p.R248Q|TP53_uc002gij.2_Missense_Mutation_p.R248Q|TP53_uc010cnj.1_Non-coding_Transcript|T…	NM_001126112	NP_001119584	P04637	P53_HUMAN	tumor protein p53 isoform a	248	|Interaction with HIPK1 (By similarity).|Interacts with the 53BP2 SH3 domain.|Interaction with AXIN1 (By similarity).		OM_00949	R
TP53	7157	broad.mit.edu	36	17	7518263	7518263	+	Missense_Mutation	SNP	C	T	T	rs11540652	by-hapmap	WSUDLCL2_HAEMATOPOIETIC_AND_LYMPHOID_TISSUE											Phase_I	g.chr17:7518263C>T	uc002gim.2	-	c.743G>A	c.(742-744)CGG>CAG	p.R248Q	TP53_uc002gig.1_Missense_Mutation_p.R248Q|TP53_uc002gih.1_Missense_Mutation_p.R248Q|TP53_uc010cne.1_5'Flank|TP53_uc010cnf.1_Missense_Mutation_p.R116Q|TP53_uc010cng.1_Missense_Mutation_p.R116Q|TP53_uc002gii.1_Missense_Mutation_p.R116Q|TP53_uc010cnh.1_Missense_Mutation_p.R248Q|TP53_uc010cni.1_Missense_Mutation_p.R248Q|TP53_uc002gij.2_Missense_Mutation_p.R248Q|TP53_uc010cnj.1_Non-coding_Transcript|T…	NM_001126112	NP_001119584	P04637	P53_HUMAN	tumor protein p53 isoform a	248	|Interaction with HIPK1 (By similarity).|Interacts with the 53BP2 SH3 domain.|Interaction with AXIN1 (By similarity).		OM_00949	R
TP53	7157	broad.mit.edu	36	17	7518263	7518263	+	Missense_Mutation	SNP	C	T	T	rs11540652	by-hapmap	NUDUL1_HAEMATOPOIETIC_AND_LYMPHOID_TISSUE											Phase_I	g.chr17:7518263C>T	uc002gim.2	-	c.743G>A	c.(742-744)CGG>CAG	p.R248Q	TP53_uc002gig.1_Missense_Mutation_p.R248Q|TP53_uc002gih.1_Missense_Mutation_p.R248Q|TP53_uc010cne.1_5'Flank|TP53_uc010cnf.1_Missense_Mutation_p.R116Q|TP53_uc010cng.1_Missense_Mutation_p.R116Q|TP53_uc002gii.1_Missense_Mutation_p.R116Q|TP53_uc010cnh.1_Missense_Mutation_p.R248Q|TP53_uc010cni.1_Missense_Mutation_p.R248Q|TP53_uc002gij.2_Missense_Mutation_p.R248Q|TP53_uc010cnj.1_Non-coding_Transcript|T…	NM_001126112	NP_001119584	P04637	P53_HUMAN	tumor protein p53 isoform a	248	|Interaction with HIPK1 (By similarity).|Interacts with the 53BP2 SH3 domain.|Interaction with AXIN1 (By similarity).		OM_00949	R
TP53	7157	broad.mit.edu	36	17	7518263	7518263	+	Missense_Mutation	SNP	C	T	T	rs11540652	by-hapmap	MOLM6_HAEMATOPOIETIC_AND_LYMPHOID_TISSUE											Phase_I	g.chr17:7518263C>T	uc002gim.2	-	c.743G>A	c.(742-744)CGG>CAG	p.R248Q	TP53_uc002gig.1_Missense_Mutation_p.R248Q|TP53_uc002gih.1_Missense_Mutation_p.R248Q|TP53_uc010cne.1_5'Flank|TP53_uc010cnf.1_Missense_Mutation_p.R116Q|TP53_uc010cng.1_Missense_Mutation_p.R116Q|TP53_uc002gii.1_Missense_Mutation_p.R116Q|TP53_uc010cnh.1_Missense_Mutation_p.R248Q|TP53_uc010cni.1_Missense_Mutation_p.R248Q|TP53_uc002gij.2_Missense_Mutation_p.R248Q|TP53_uc010cnj.1_Non-coding_Transcript|T…	NM_001126112	NP_001119584	P04637	P53_HUMAN	tumor protein p53 isoform a	248	|Interaction with HIPK1 (By similarity).|Interacts with the 53BP2 SH3 domain.|Interaction with AXIN1 (By similarity).		OM_00949	R
TP53	7157	broad.mit.edu	36	17	7518263	7518263	+	Missense_Mutation	SNP	C	T	T	rs11540652	by-hapmap	PECAPJ15_UPPER_AERODIGESTIVE_TRACT											Phase_I	g.chr17:7518263C>T	uc002gim.2	-	c.743G>A	c.(742-744)CGG>CAG	p.R248Q	TP53_uc002gig.1_Missense_Mutation_p.R248Q|TP53_uc002gih.1_Missense_Mutation_p.R248Q|TP53_uc010cne.1_5'Flank|TP53_uc010cnf.1_Missense_Mutation_p.R116Q|TP53_uc010cng.1_Missense_Mutation_p.R116Q|TP53_uc002gii.1_Missense_Mutation_p.R116Q|TP53_uc010cnh.1_Missense_Mutation_p.R248Q|TP53_uc010cni.1_Missense_Mutation_p.R248Q|TP53_uc002gij.2_Missense_Mutation_p.R248Q|TP53_uc010cnj.1_Non-coding_Transcript|T…	NM_001126112	NP_001119584	P04637	P53_HUMAN	tumor protein p53 isoform a	248	|Interaction with HIPK1 (By similarity).|Interacts with the 53BP2 SH3 domain.|Interaction with AXIN1 (By similarity).		OM_00949	R
TP53	7157	broad.mit.edu	36	17	7518263	7518263	+	Missense_Mutation	SNP	C	T	T	rs11540652	by-hapmap	HCC1143_BREAST											Phase_I	g.chr17:7518263C>T	uc002gim.2	-	c.743G>A	c.(742-744)CGG>CAG	p.R248Q	TP53_uc002gig.1_Missense_Mutation_p.R248Q|TP53_uc002gih.1_Missense_Mutation_p.R248Q|TP53_uc010cne.1_5'Flank|TP53_uc010cnf.1_Missense_Mutation_p.R116Q|TP53_uc010cng.1_Missense_Mutation_p.R116Q|TP53_uc002gii.1_Missense_Mutation_p.R116Q|TP53_uc010cnh.1_Missense_Mutation_p.R248Q|TP53_uc010cni.1_Missense_Mutation_p.R248Q|TP53_uc002gij.2_Missense_Mutation_p.R248Q|TP53_uc010cnj.1_Non-coding_Transcript|T…	NM_001126112	NP_001119584	P04637	P53_HUMAN	tumor protein p53 isoform a	248	|Interaction with HIPK1 (By similarity).|Interacts with the 53BP2 SH3 domain.|Interaction with AXIN1 (By similarity).		OM_00949	R
TP53	7157	broad.mit.edu	36	17	7518263	7518263	+	Missense_Mutation	SNP	C	T	T	rs11540652	by-hapmap	DB_HAEMATOPOIETIC_AND_LYMPHOID_TISSUE											Phase_I	g.chr17:7518263C>T	uc002gim.2	-	c.743G>A	c.(742-744)CGG>CAG	p.R248Q	TP53_uc002gig.1_Missense_Mutation_p.R248Q|TP53_uc002gih.1_Missense_Mutation_p.R248Q|TP53_uc010cne.1_5'Flank|TP53_uc010cnf.1_Missense_Mutation_p.R116Q|TP53_uc010cng.1_Missense_Mutation_p.R116Q|TP53_uc002gii.1_Missense_Mutation_p.R116Q|TP53_uc010cnh.1_Missense_Mutation_p.R248Q|TP53_uc010cni.1_Missense_Mutation_p.R248Q|TP53_uc002gij.2_Missense_Mutation_p.R248Q|TP53_uc010cnj.1_Non-coding_Transcript|T…	NM_001126112	NP_001119584	P04637	P53_HUMAN	tumor protein p53 isoform a	248	|Interaction with HIPK1 (By similarity).|Interacts with the 53BP2 SH3 domain.|Interaction with AXIN1 (By similarity).		OM_00949	R
TP53	7157	broad.mit.edu	36	17	7518263	7518263	+	Missense_Mutation	SNP	C	T	T	rs11540652	by-hapmap	CL40_LARGE_INTESTINE											Phase_I	g.chr17:7518263C>T	uc002gim.2	-	c.743G>A	c.(742-744)CGG>CAG	p.R248Q	TP53_uc002gig.1_Missense_Mutation_p.R248Q|TP53_uc002gih.1_Missense_Mutation_p.R248Q|TP53_uc010cne.1_5'Flank|TP53_uc010cnf.1_Missense_Mutation_p.R116Q|TP53_uc010cng.1_Missense_Mutation_p.R116Q|TP53_uc002gii.1_Missense_Mutation_p.R116Q|TP53_uc010cnh.1_Missense_Mutation_p.R248Q|TP53_uc010cni.1_Missense_Mutation_p.R248Q|TP53_uc002gij.2_Missense_Mutation_p.R248Q|TP53_uc010cnj.1_Non-coding_Transcript|T…	NM_001126112	NP_001119584	P04637	P53_HUMAN	tumor protein p53 isoform a	248	|Interaction with HIPK1 (By similarity).|Interacts with the 53BP2 SH3 domain.|Interaction with AXIN1 (By similarity).		OM_00949	R
TP53	7157	broad.mit.edu	36	17	7518263	7518263	+	Missense_Mutation	SNP	C	T	T	rs11540652	by-hapmap	PCM6_HAEMATOPOIETIC_AND_LYMPHOID_TISSUE											Phase_I	g.chr17:7518263C>T	uc002gim.2	-	c.743G>A	c.(742-744)CGG>CAG	p.R248Q	TP53_uc002gig.1_Missense_Mutation_p.R248Q|TP53_uc002gih.1_Missense_Mutation_p.R248Q|TP53_uc010cne.1_5'Flank|TP53_uc010cnf.1_Missense_Mutation_p.R116Q|TP53_uc010cng.1_Missense_Mutation_p.R116Q|TP53_uc002gii.1_Missense_Mutation_p.R116Q|TP53_uc010cnh.1_Missense_Mutation_p.R248Q|TP53_uc010cni.1_Missense_Mutation_p.R248Q|TP53_uc002gij.2_Missense_Mutation_p.R248Q|TP53_uc010cnj.1_Non-coding_Transcript|T…	NM_001126112	NP_001119584	P04637	P53_HUMAN	tumor protein p53 isoform a	248	|Interaction with HIPK1 (By similarity).|Interacts with the 53BP2 SH3 domain.|Interaction with AXIN1 (By similarity).		OM_00949	R
TP53	7157	broad.mit.edu	36	17	7517846	7517846	+	Missense_Mutation	SNP	G	A	A			TGBC11TKB_STOMACH											Phase_I	g.chr17:7517846G>A	uc002gim.2	-	c.817C>T	c.(817-819)CGT>TGT	p.R273C	TP53_uc002gig.1_Intron|TP53_uc002gih.1_Missense_Mutation_p.R273C|TP53_uc010cne.1_5'Flank|TP53_uc010cnf.1_Missense_Mutation_p.R141C|TP53_uc010cng.1_Missense_Mutation_p.R141C|TP53_uc002gii.1_Missense_Mutation_p.R141C|TP53_uc010cnh.1_Missense_Mutation_p.R273C|TP53_uc010cni.1_Missense_Mutation_p.R273C|TP53_uc002gij.2_Missense_Mutation_p.R273C	NM_001126112	NP_001119584	P04637	P53_HUMAN	tumor protein p53 isoform a	273	Interaction with DNA.||Interaction with E4F1.|Interaction with HIPK1 (By similarity).|Interaction with AXIN1 (By similarity).		OM_00950	F
TP53	7157	broad.mit.edu	36	17	7517846	7517846	+	Missense_Mutation	SNP	G	A	A			SW1710_URINARY_TRACT											Phase_I	g.chr17:7517846G>A	uc002gim.2	-	c.817C>T	c.(817-819)CGT>TGT	p.R273C	TP53_uc002gig.1_Intron|TP53_uc002gih.1_Missense_Mutation_p.R273C|TP53_uc010cne.1_5'Flank|TP53_uc010cnf.1_Missense_Mutation_p.R141C|TP53_uc010cng.1_Missense_Mutation_p.R141C|TP53_uc002gii.1_Missense_Mutation_p.R141C|TP53_uc010cnh.1_Missense_Mutation_p.R273C|TP53_uc010cni.1_Missense_Mutation_p.R273C|TP53_uc002gij.2_Missense_Mutation_p.R273C	NM_001126112	NP_001119584	P04637	P53_HUMAN	tumor protein p53 isoform a	273	Interaction with DNA.||Interaction with E4F1.|Interaction with HIPK1 (By similarity).|Interaction with AXIN1 (By similarity).		OM_00950	F
TP53	7157	broad.mit.edu	36	17	7517846	7517846	+	Missense_Mutation	SNP	G	A	A			8305C_THYROID											Phase_I	g.chr17:7517846G>A	uc002gim.2	-	c.817C>T	c.(817-819)CGT>TGT	p.R273C	TP53_uc002gig.1_Intron|TP53_uc002gih.1_Missense_Mutation_p.R273C|TP53_uc010cne.1_5'Flank|TP53_uc010cnf.1_Missense_Mutation_p.R141C|TP53_uc010cng.1_Missense_Mutation_p.R141C|TP53_uc002gii.1_Missense_Mutation_p.R141C|TP53_uc010cnh.1_Missense_Mutation_p.R273C|TP53_uc010cni.1_Missense_Mutation_p.R273C|TP53_uc002gij.2_Missense_Mutation_p.R273C	NM_001126112	NP_001119584	P04637	P53_HUMAN	tumor protein p53 isoform a	273	Interaction with DNA.||Interaction with E4F1.|Interaction with HIPK1 (By similarity).|Interaction with AXIN1 (By similarity).		OM_00950	F
TP53	7157	broad.mit.edu	36	17	7517846	7517846	+	Missense_Mutation	SNP	G	A	A			MFE319_ENDOMETRIUM											Phase_I	g.chr17:7517846G>A	uc002gim.2	-	c.817C>T	c.(817-819)CGT>TGT	p.R273C	TP53_uc002gig.1_Intron|TP53_uc002gih.1_Missense_Mutation_p.R273C|TP53_uc010cne.1_5'Flank|TP53_uc010cnf.1_Missense_Mutation_p.R141C|TP53_uc010cng.1_Missense_Mutation_p.R141C|TP53_uc002gii.1_Missense_Mutation_p.R141C|TP53_uc010cnh.1_Missense_Mutation_p.R273C|TP53_uc010cni.1_Missense_Mutation_p.R273C|TP53_uc002gij.2_Missense_Mutation_p.R273C	NM_001126112	NP_001119584	P04637	P53_HUMAN	tumor protein p53 isoform a	273	Interaction with DNA.||Interaction with E4F1.|Interaction with HIPK1 (By similarity).|Interaction with AXIN1 (By similarity).		OM_00950	F
TP53	7157	broad.mit.edu	36	17	7517846	7517846	+	Missense_Mutation	SNP	G	A	A			CL14_LARGE_INTESTINE											Phase_I	g.chr17:7517846G>A	uc002gim.2	-	c.817C>T	c.(817-819)CGT>TGT	p.R273C	TP53_uc002gig.1_Intron|TP53_uc002gih.1_Missense_Mutation_p.R273C|TP53_uc010cne.1_5'Flank|TP53_uc010cnf.1_Missense_Mutation_p.R141C|TP53_uc010cng.1_Missense_Mutation_p.R141C|TP53_uc002gii.1_Missense_Mutation_p.R141C|TP53_uc010cnh.1_Missense_Mutation_p.R273C|TP53_uc010cni.1_Missense_Mutation_p.R273C|TP53_uc002gij.2_Missense_Mutation_p.R273C	NM_001126112	NP_001119584	P04637	P53_HUMAN	tumor protein p53 isoform a	273	Interaction with DNA.||Interaction with E4F1.|Interaction with HIPK1 (By similarity).|Interaction with AXIN1 (By similarity).		OM_00950	F
TP53	7157	broad.mit.edu	36	17	7517846	7517846	+	Missense_Mutation	SNP	G	A	A			TT2609C02_THYROID											Phase_I	g.chr17:7517846G>A	uc002gim.2	-	c.817C>T	c.(817-819)CGT>TGT	p.R273C	TP53_uc002gig.1_Intron|TP53_uc002gih.1_Missense_Mutation_p.R273C|TP53_uc010cne.1_5'Flank|TP53_uc010cnf.1_Missense_Mutation_p.R141C|TP53_uc010cng.1_Missense_Mutation_p.R141C|TP53_uc002gii.1_Missense_Mutation_p.R141C|TP53_uc010cnh.1_Missense_Mutation_p.R273C|TP53_uc010cni.1_Missense_Mutation_p.R273C|TP53_uc002gij.2_Missense_Mutation_p.R273C	NM_001126112	NP_001119584	P04637	P53_HUMAN	tumor protein p53 isoform a	273	Interaction with DNA.||Interaction with E4F1.|Interaction with HIPK1 (By similarity).|Interaction with AXIN1 (By similarity).		OM_00950	F
TP53	7157	broad.mit.edu	36	17	7517846	7517846	+	Missense_Mutation	SNP	G	A	A			RPMI8402_HAEMATOPOIETIC_AND_LYMPHOID_TISSUE											Phase_I	g.chr17:7517846G>A	uc002gim.2	-	c.817C>T	c.(817-819)CGT>TGT	p.R273C	TP53_uc002gig.1_Intron|TP53_uc002gih.1_Missense_Mutation_p.R273C|TP53_uc010cne.1_5'Flank|TP53_uc010cnf.1_Missense_Mutation_p.R141C|TP53_uc010cng.1_Missense_Mutation_p.R141C|TP53_uc002gii.1_Missense_Mutation_p.R141C|TP53_uc010cnh.1_Missense_Mutation_p.R273C|TP53_uc010cni.1_Missense_Mutation_p.R273C|TP53_uc002gij.2_Missense_Mutation_p.R273C	NM_001126112	NP_001119584	P04637	P53_HUMAN	tumor protein p53 isoform a	273	Interaction with DNA.||Interaction with E4F1.|Interaction with HIPK1 (By similarity).|Interaction with AXIN1 (By similarity).		OM_00950	F
TP53	7157	broad.mit.edu	36	17	7517846	7517846	+	Missense_Mutation	SNP	G	A	A			PANC0213_PANCREAS											Phase_I	g.chr17:7517846G>A	uc002gim.2	-	c.817C>T	c.(817-819)CGT>TGT	p.R273C	TP53_uc002gig.1_Intron|TP53_uc002gih.1_Missense_Mutation_p.R273C|TP53_uc010cne.1_5'Flank|TP53_uc010cnf.1_Missense_Mutation_p.R141C|TP53_uc010cng.1_Missense_Mutation_p.R141C|TP53_uc002gii.1_Missense_Mutation_p.R141C|TP53_uc010cnh.1_Missense_Mutation_p.R273C|TP53_uc010cni.1_Missense_Mutation_p.R273C|TP53_uc002gij.2_Missense_Mutation_p.R273C	NM_001126112	NP_001119584	P04637	P53_HUMAN	tumor protein p53 isoform a	273	Interaction with DNA.||Interaction with E4F1.|Interaction with HIPK1 (By similarity).|Interaction with AXIN1 (By similarity).		OM_00950	F
TP53	7157	broad.mit.edu	36	17	7517846	7517846	+	Missense_Mutation	SNP	G	A	A			KARPAS299_HAEMATOPOIETIC_AND_LYMPHOID_TISSUE											Phase_I	g.chr17:7517846G>A	uc002gim.2	-	c.817C>T	c.(817-819)CGT>TGT	p.R273C	TP53_uc002gig.1_Intron|TP53_uc002gih.1_Missense_Mutation_p.R273C|TP53_uc010cne.1_5'Flank|TP53_uc010cnf.1_Missense_Mutation_p.R141C|TP53_uc010cng.1_Missense_Mutation_p.R141C|TP53_uc002gii.1_Missense_Mutation_p.R141C|TP53_uc010cnh.1_Missense_Mutation_p.R273C|TP53_uc010cni.1_Missense_Mutation_p.R273C|TP53_uc002gij.2_Missense_Mutation_p.R273C	NM_001126112	NP_001119584	P04637	P53_HUMAN	tumor protein p53 isoform a	273	Interaction with DNA.||Interaction with E4F1.|Interaction with HIPK1 (By similarity).|Interaction with AXIN1 (By similarity).		OM_00950	F
TP53	7157	broad.mit.edu	36	17	7517846	7517846	+	Missense_Mutation	SNP	G	A	A			PF382_HAEMATOPOIETIC_AND_LYMPHOID_TISSUE											Phase_I	g.chr17:7517846G>A	uc002gim.2	-	c.817C>T	c.(817-819)CGT>TGT	p.R273C	TP53_uc002gig.1_Intron|TP53_uc002gih.1_Missense_Mutation_p.R273C|TP53_uc010cne.1_5'Flank|TP53_uc010cnf.1_Missense_Mutation_p.R141C|TP53_uc010cng.1_Missense_Mutation_p.R141C|TP53_uc002gii.1_Missense_Mutation_p.R141C|TP53_uc010cnh.1_Missense_Mutation_p.R273C|TP53_uc010cni.1_Missense_Mutation_p.R273C|TP53_uc002gij.2_Missense_Mutation_p.R273C	NM_001126112	NP_001119584	P04637	P53_HUMAN	tumor protein p53 isoform a	273	Interaction with DNA.||Interaction with E4F1.|Interaction with HIPK1 (By similarity).|Interaction with AXIN1 (By similarity).		OM_00950	F
TP53	7157	broad.mit.edu	36	17	7517846	7517846	+	Missense_Mutation	SNP	G	A	A			SJRH30_SOFT_TISSUE											Phase_I	g.chr17:7517846G>A	uc002gim.2	-	c.817C>T	c.(817-819)CGT>TGT	p.R273C	TP53_uc002gig.1_Intron|TP53_uc002gih.1_Missense_Mutation_p.R273C|TP53_uc010cne.1_5'Flank|TP53_uc010cnf.1_Missense_Mutation_p.R141C|TP53_uc010cng.1_Missense_Mutation_p.R141C|TP53_uc002gii.1_Missense_Mutation_p.R141C|TP53_uc010cnh.1_Missense_Mutation_p.R273C|TP53_uc010cni.1_Missense_Mutation_p.R273C|TP53_uc002gij.2_Missense_Mutation_p.R273C	NM_001126112	NP_001119584	P04637	P53_HUMAN	tumor protein p53 isoform a	273	Interaction with DNA.||Interaction with E4F1.|Interaction with HIPK1 (By similarity).|Interaction with AXIN1 (By similarity).		OM_00950	F
TP53	7157	broad.mit.edu	36	17	7517846	7517846	+	Missense_Mutation	SNP	G	A	A			SH10TC_STOMACH											Phase_I	g.chr17:7517846G>A	uc002gim.2	-	c.817C>T	c.(817-819)CGT>TGT	p.R273C	TP53_uc002gig.1_Intron|TP53_uc002gih.1_Missense_Mutation_p.R273C|TP53_uc010cne.1_5'Flank|TP53_uc010cnf.1_Missense_Mutation_p.R141C|TP53_uc010cng.1_Missense_Mutation_p.R141C|TP53_uc002gii.1_Missense_Mutation_p.R141C|TP53_uc010cnh.1_Missense_Mutation_p.R273C|TP53_uc010cni.1_Missense_Mutation_p.R273C|TP53_uc002gij.2_Missense_Mutation_p.R273C	NM_001126112	NP_001119584	P04637	P53_HUMAN	tumor protein p53 isoform a	273	Interaction with DNA.||Interaction with E4F1.|Interaction with HIPK1 (By similarity).|Interaction with AXIN1 (By similarity).		OM_00950	F
TP53	7157	broad.mit.edu	36	17	7517846	7517846	+	Missense_Mutation	SNP	G	A	A			8MGBA_CENTRAL_NERVOUS_SYSTEM											Phase_I	g.chr17:7517846G>A	uc002gim.2	-	c.817C>T	c.(817-819)CGT>TGT	p.R273C	TP53_uc002gig.1_Intron|TP53_uc002gih.1_Missense_Mutation_p.R273C|TP53_uc010cne.1_5'Flank|TP53_uc010cnf.1_Missense_Mutation_p.R141C|TP53_uc010cng.1_Missense_Mutation_p.R141C|TP53_uc002gii.1_Missense_Mutation_p.R141C|TP53_uc010cnh.1_Missense_Mutation_p.R273C|TP53_uc010cni.1_Missense_Mutation_p.R273C|TP53_uc002gij.2_Missense_Mutation_p.R273C	NM_001126112	NP_001119584	P04637	P53_HUMAN	tumor protein p53 isoform a	273	Interaction with DNA.||Interaction with E4F1.|Interaction with HIPK1 (By similarity).|Interaction with AXIN1 (By similarity).		OM_00950	F
TP53	7157	broad.mit.edu	36	17	7517846	7517846	+	Missense_Mutation	SNP	G	A	A			NCIH1048_LUNG											Phase_I	g.chr17:7517846G>A	uc002gim.2	-	c.817C>T	c.(817-819)CGT>TGT	p.R273C	TP53_uc002gig.1_Intron|TP53_uc002gih.1_Missense_Mutation_p.R273C|TP53_uc010cne.1_5'Flank|TP53_uc010cnf.1_Missense_Mutation_p.R141C|TP53_uc010cng.1_Missense_Mutation_p.R141C|TP53_uc002gii.1_Missense_Mutation_p.R141C|TP53_uc010cnh.1_Missense_Mutation_p.R273C|TP53_uc010cni.1_Missense_Mutation_p.R273C|TP53_uc002gij.2_Missense_Mutation_p.R273C	NM_001126112	NP_001119584	P04637	P53_HUMAN	tumor protein p53 isoform a	273	Interaction with DNA.||Interaction with E4F1.|Interaction with HIPK1 (By similarity).|Interaction with AXIN1 (By similarity).		OM_00950	F
TP53	7157	broad.mit.edu	36	17	7517846	7517846	+	Missense_Mutation	SNP	G	A	A			SW1783_CENTRAL_NERVOUS_SYSTEM											Phase_I	g.chr17:7517846G>A	uc002gim.2	-	c.817C>T	c.(817-819)CGT>TGT	p.R273C	TP53_uc002gig.1_Intron|TP53_uc002gih.1_Missense_Mutation_p.R273C|TP53_uc010cne.1_5'Flank|TP53_uc010cnf.1_Missense_Mutation_p.R141C|TP53_uc010cng.1_Missense_Mutation_p.R141C|TP53_uc002gii.1_Missense_Mutation_p.R141C|TP53_uc010cnh.1_Missense_Mutation_p.R273C|TP53_uc010cni.1_Missense_Mutation_p.R273C|TP53_uc002gij.2_Missense_Mutation_p.R273C	NM_001126112	NP_001119584	P04637	P53_HUMAN	tumor protein p53 isoform a	273	Interaction with DNA.||Interaction with E4F1.|Interaction with HIPK1 (By similarity).|Interaction with AXIN1 (By similarity).		OM_00950	F
TP53	7157	broad.mit.edu	36	17	7517846	7517846	+	Missense_Mutation	SNP	G	A	A			SNU1196_BILIARY_TRACT											Phase_I	g.chr17:7517846G>A	uc002gim.2	-	c.817C>T	c.(817-819)CGT>TGT	p.R273C	TP53_uc002gig.1_Intron|TP53_uc002gih.1_Missense_Mutation_p.R273C|TP53_uc010cne.1_5'Flank|TP53_uc010cnf.1_Missense_Mutation_p.R141C|TP53_uc010cng.1_Missense_Mutation_p.R141C|TP53_uc002gii.1_Missense_Mutation_p.R141C|TP53_uc010cnh.1_Missense_Mutation_p.R273C|TP53_uc010cni.1_Missense_Mutation_p.R273C|TP53_uc002gij.2_Missense_Mutation_p.R273C	NM_001126112	NP_001119584	P04637	P53_HUMAN	tumor protein p53 isoform a	273	Interaction with DNA.||Interaction with E4F1.|Interaction with HIPK1 (By similarity).|Interaction with AXIN1 (By similarity).		OM_00950	F
TP53	7157	broad.mit.edu	36	17	7517846	7517846	+	Missense_Mutation	SNP	G	A	A			EFO27_OVARY											Phase_I	g.chr17:7517846G>A	uc002gim.2	-	c.817C>T	c.(817-819)CGT>TGT	p.R273C	TP53_uc002gig.1_Intron|TP53_uc002gih.1_Missense_Mutation_p.R273C|TP53_uc010cne.1_5'Flank|TP53_uc010cnf.1_Missense_Mutation_p.R141C|TP53_uc010cng.1_Missense_Mutation_p.R141C|TP53_uc002gii.1_Missense_Mutation_p.R141C|TP53_uc010cnh.1_Missense_Mutation_p.R273C|TP53_uc010cni.1_Missense_Mutation_p.R273C|TP53_uc002gij.2_Missense_Mutation_p.R273C	NM_001126112	NP_001119584	P04637	P53_HUMAN	tumor protein p53 isoform a	273	Interaction with DNA.||Interaction with E4F1.|Interaction with HIPK1 (By similarity).|Interaction with AXIN1 (By similarity).		OM_00950	F
TP53	7157	broad.mit.edu	36	17	7517846	7517846	+	Missense_Mutation	SNP	G	A	A			SUDHL4_HAEMATOPOIETIC_AND_LYMPHOID_TISSUE											Phase_I	g.chr17:7517846G>A	uc002gim.2	-	c.817C>T	c.(817-819)CGT>TGT	p.R273C	TP53_uc002gig.1_Intron|TP53_uc002gih.1_Missense_Mutation_p.R273C|TP53_uc010cne.1_5'Flank|TP53_uc010cnf.1_Missense_Mutation_p.R141C|TP53_uc010cng.1_Missense_Mutation_p.R141C|TP53_uc002gii.1_Missense_Mutation_p.R141C|TP53_uc010cnh.1_Missense_Mutation_p.R273C|TP53_uc010cni.1_Missense_Mutation_p.R273C|TP53_uc002gij.2_Missense_Mutation_p.R273C	NM_001126112	NP_001119584	P04637	P53_HUMAN	tumor protein p53 isoform a	273	Interaction with DNA.||Interaction with E4F1.|Interaction with HIPK1 (By similarity).|Interaction with AXIN1 (By similarity).		OM_00950	F
TP53	7157	broad.mit.edu	36	17	7517846	7517846	+	Missense_Mutation	SNP	G	A	A			BL70_HAEMATOPOIETIC_AND_LYMPHOID_TISSUE											Phase_I	g.chr17:7517846G>A	uc002gim.2	-	c.817C>T	c.(817-819)CGT>TGT	p.R273C	TP53_uc002gig.1_Intron|TP53_uc002gih.1_Missense_Mutation_p.R273C|TP53_uc010cne.1_5'Flank|TP53_uc010cnf.1_Missense_Mutation_p.R141C|TP53_uc010cng.1_Missense_Mutation_p.R141C|TP53_uc002gii.1_Missense_Mutation_p.R141C|TP53_uc010cnh.1_Missense_Mutation_p.R273C|TP53_uc010cni.1_Missense_Mutation_p.R273C|TP53_uc002gij.2_Missense_Mutation_p.R273C	NM_001126112	NP_001119584	P04637	P53_HUMAN	tumor protein p53 isoform a	273	Interaction with DNA.||Interaction with E4F1.|Interaction with HIPK1 (By similarity).|Interaction with AXIN1 (By similarity).		OM_00950	F
TP53	7157	broad.mit.edu	36	17	7517846	7517846	+	Missense_Mutation	SNP	G	A	A			RDES_BONE											Phase_I	g.chr17:7517846G>A	uc002gim.2	-	c.817C>T	c.(817-819)CGT>TGT	p.R273C	TP53_uc002gig.1_Intron|TP53_uc002gih.1_Missense_Mutation_p.R273C|TP53_uc010cne.1_5'Flank|TP53_uc010cnf.1_Missense_Mutation_p.R141C|TP53_uc010cng.1_Missense_Mutation_p.R141C|TP53_uc002gii.1_Missense_Mutation_p.R141C|TP53_uc010cnh.1_Missense_Mutation_p.R273C|TP53_uc010cni.1_Missense_Mutation_p.R273C|TP53_uc002gij.2_Missense_Mutation_p.R273C	NM_001126112	NP_001119584	P04637	P53_HUMAN	tumor protein p53 isoform a	273	Interaction with DNA.||Interaction with E4F1.|Interaction with HIPK1 (By similarity).|Interaction with AXIN1 (By similarity).		OM_00950	F
TP53	7157	broad.mit.edu	36	17	7517846	7517846	+	Missense_Mutation	SNP	G	A	A			RH30_SOFT_TISSUE											Phase_I	g.chr17:7517846G>A	uc002gim.2	-	c.817C>T	c.(817-819)CGT>TGT	p.R273C	TP53_uc002gig.1_Intron|TP53_uc002gih.1_Missense_Mutation_p.R273C|TP53_uc010cne.1_5'Flank|TP53_uc010cnf.1_Missense_Mutation_p.R141C|TP53_uc010cng.1_Missense_Mutation_p.R141C|TP53_uc002gii.1_Missense_Mutation_p.R141C|TP53_uc010cnh.1_Missense_Mutation_p.R273C|TP53_uc010cni.1_Missense_Mutation_p.R273C|TP53_uc002gij.2_Missense_Mutation_p.R273C	NM_001126112	NP_001119584	P04637	P53_HUMAN	tumor protein p53 isoform a	273	Interaction with DNA.||Interaction with E4F1.|Interaction with HIPK1 (By similarity).|Interaction with AXIN1 (By similarity).		OM_00950	F
TP53	7157	broad.mit.edu	36	17	7517845	7517845	+	Missense_Mutation	SNP	C	T	T	rs28934576	unknown	FTC133_THYROID											Phase_I	g.chr17:7517845C>T	uc002gim.2	-	c.818G>A	c.(817-819)CGT>CAT	p.R273H	TP53_uc002gig.1_Intron|TP53_uc002gih.1_Missense_Mutation_p.R273H|TP53_uc010cne.1_5'Flank|TP53_uc010cnf.1_Missense_Mutation_p.R141H|TP53_uc010cng.1_Missense_Mutation_p.R141H|TP53_uc002gii.1_Missense_Mutation_p.R141H|TP53_uc010cnh.1_Missense_Mutation_p.R273H|TP53_uc010cni.1_Missense_Mutation_p.R273H|TP53_uc002gij.2_Missense_Mutation_p.R273H	NM_001126112	NP_001119584	P04637	P53_HUMAN	tumor protein p53 isoform a	273	Interaction with DNA.||Interaction with E4F1.|Interaction with HIPK1 (By similarity).|Interaction with AXIN1 (By similarity).		OM_00951	R
TP53	7157	broad.mit.edu	36	17	7517845	7517845	+	Missense_Mutation	SNP	C	T	T	rs28934576	unknown	MDAMB468_BREAST											Phase_I	g.chr17:7517845C>T	uc002gim.2	-	c.818G>A	c.(817-819)CGT>CAT	p.R273H	TP53_uc002gig.1_Intron|TP53_uc002gih.1_Missense_Mutation_p.R273H|TP53_uc010cne.1_5'Flank|TP53_uc010cnf.1_Missense_Mutation_p.R141H|TP53_uc010cng.1_Missense_Mutation_p.R141H|TP53_uc002gii.1_Missense_Mutation_p.R141H|TP53_uc010cnh.1_Missense_Mutation_p.R273H|TP53_uc010cni.1_Missense_Mutation_p.R273H|TP53_uc002gij.2_Missense_Mutation_p.R273H	NM_001126112	NP_001119584	P04637	P53_HUMAN	tumor protein p53 isoform a	273	Interaction with DNA.||Interaction with E4F1.|Interaction with HIPK1 (By similarity).|Interaction with AXIN1 (By similarity).		OM_00951	R
TP53	7157	broad.mit.edu	36	17	7517845	7517845	+	Missense_Mutation	SNP	C	T	T	rs28934576	unknown	SUDHL1_HAEMATOPOIETIC_AND_LYMPHOID_TISSUE											Phase_I	g.chr17:7517845C>T	uc002gim.2	-	c.818G>A	c.(817-819)CGT>CAT	p.R273H	TP53_uc002gig.1_Intron|TP53_uc002gih.1_Missense_Mutation_p.R273H|TP53_uc010cne.1_5'Flank|TP53_uc010cnf.1_Missense_Mutation_p.R141H|TP53_uc010cng.1_Missense_Mutation_p.R141H|TP53_uc002gii.1_Missense_Mutation_p.R141H|TP53_uc010cnh.1_Missense_Mutation_p.R273H|TP53_uc010cni.1_Missense_Mutation_p.R273H|TP53_uc002gij.2_Missense_Mutation_p.R273H	NM_001126112	NP_001119584	P04637	P53_HUMAN	tumor protein p53 isoform a	273	Interaction with DNA.||Interaction with E4F1.|Interaction with HIPK1 (By similarity).|Interaction with AXIN1 (By similarity).		OM_00951	R
TP53	7157	broad.mit.edu	36	17	7517845	7517845	+	Missense_Mutation	SNP	C	T	T	rs28934576	unknown	NCIH1155_LUNG											Phase_I	g.chr17:7517845C>T	uc002gim.2	-	c.818G>A	c.(817-819)CGT>CAT	p.R273H	TP53_uc002gig.1_Intron|TP53_uc002gih.1_Missense_Mutation_p.R273H|TP53_uc010cne.1_5'Flank|TP53_uc010cnf.1_Missense_Mutation_p.R141H|TP53_uc010cng.1_Missense_Mutation_p.R141H|TP53_uc002gii.1_Missense_Mutation_p.R141H|TP53_uc010cnh.1_Missense_Mutation_p.R273H|TP53_uc010cni.1_Missense_Mutation_p.R273H|TP53_uc002gij.2_Missense_Mutation_p.R273H	NM_001126112	NP_001119584	P04637	P53_HUMAN	tumor protein p53 isoform a	273	Interaction with DNA.||Interaction with E4F1.|Interaction with HIPK1 (By similarity).|Interaction with AXIN1 (By similarity).		OM_00951	R
TP53	7157	broad.mit.edu	36	17	7517845	7517845	+	Missense_Mutation	SNP	C	T	T	rs28934576	unknown	U251MG_CENTRAL_NERVOUS_SYSTEM											Phase_I	g.chr17:7517845C>T	uc002gim.2	-	c.818G>A	c.(817-819)CGT>CAT	p.R273H	TP53_uc002gig.1_Intron|TP53_uc002gih.1_Missense_Mutation_p.R273H|TP53_uc010cne.1_5'Flank|TP53_uc010cnf.1_Missense_Mutation_p.R141H|TP53_uc010cng.1_Missense_Mutation_p.R141H|TP53_uc002gii.1_Missense_Mutation_p.R141H|TP53_uc010cnh.1_Missense_Mutation_p.R273H|TP53_uc010cni.1_Missense_Mutation_p.R273H|TP53_uc002gij.2_Missense_Mutation_p.R273H	NM_001126112	NP_001119584	P04637	P53_HUMAN	tumor protein p53 isoform a	273	Interaction with DNA.||Interaction with E4F1.|Interaction with HIPK1 (By similarity).|Interaction with AXIN1 (By similarity).		OM_00951	R
TP53	7157	broad.mit.edu	36	17	7517845	7517845	+	Missense_Mutation	SNP	C	T	T	rs28934576	unknown	SUIT2_PANCREAS											Phase_I	g.chr17:7517845C>T	uc002gim.2	-	c.818G>A	c.(817-819)CGT>CAT	p.R273H	TP53_uc002gig.1_Intron|TP53_uc002gih.1_Missense_Mutation_p.R273H|TP53_uc010cne.1_5'Flank|TP53_uc010cnf.1_Missense_Mutation_p.R141H|TP53_uc010cng.1_Missense_Mutation_p.R141H|TP53_uc002gii.1_Missense_Mutation_p.R141H|TP53_uc010cnh.1_Missense_Mutation_p.R273H|TP53_uc010cni.1_Missense_Mutation_p.R273H|TP53_uc002gij.2_Missense_Mutation_p.R273H	NM_001126112	NP_001119584	P04637	P53_HUMAN	tumor protein p53 isoform a	273	Interaction with DNA.||Interaction with E4F1.|Interaction with HIPK1 (By similarity).|Interaction with AXIN1 (By similarity).		OM_00951	R
TP53	7157	broad.mit.edu	36	17	7517845	7517845	+	Missense_Mutation	SNP	C	T	T	rs28934576	unknown	OC316_OVARY											Phase_I	g.chr17:7517845C>T	uc002gim.2	-	c.818G>A	c.(817-819)CGT>CAT	p.R273H	TP53_uc002gig.1_Intron|TP53_uc002gih.1_Missense_Mutation_p.R273H|TP53_uc010cne.1_5'Flank|TP53_uc010cnf.1_Missense_Mutation_p.R141H|TP53_uc010cng.1_Missense_Mutation_p.R141H|TP53_uc002gii.1_Missense_Mutation_p.R141H|TP53_uc010cnh.1_Missense_Mutation_p.R273H|TP53_uc010cni.1_Missense_Mutation_p.R273H|TP53_uc002gij.2_Missense_Mutation_p.R273H	NM_001126112	NP_001119584	P04637	P53_HUMAN	tumor protein p53 isoform a	273	Interaction with DNA.||Interaction with E4F1.|Interaction with HIPK1 (By similarity).|Interaction with AXIN1 (By similarity).		OM_00951	R
TP53	7157	broad.mit.edu	36	17	7517845	7517845	+	Missense_Mutation	SNP	C	T	T	rs28934576	unknown	EN_ENDOMETRIUM											Phase_I	g.chr17:7517845C>T	uc002gim.2	-	c.818G>A	c.(817-819)CGT>CAT	p.R273H	TP53_uc002gig.1_Intron|TP53_uc002gih.1_Missense_Mutation_p.R273H|TP53_uc010cne.1_5'Flank|TP53_uc010cnf.1_Missense_Mutation_p.R141H|TP53_uc010cng.1_Missense_Mutation_p.R141H|TP53_uc002gii.1_Missense_Mutation_p.R141H|TP53_uc010cnh.1_Missense_Mutation_p.R273H|TP53_uc010cni.1_Missense_Mutation_p.R273H|TP53_uc002gij.2_Missense_Mutation_p.R273H	NM_001126112	NP_001119584	P04637	P53_HUMAN	tumor protein p53 isoform a	273	Interaction with DNA.||Interaction with E4F1.|Interaction with HIPK1 (By similarity).|Interaction with AXIN1 (By similarity).		OM_00951	R
TP53	7157	broad.mit.edu	36	17	7517845	7517845	+	Missense_Mutation	SNP	C	T	T	rs28934576	unknown	OC314_OVARY											Phase_I	g.chr17:7517845C>T	uc002gim.2	-	c.818G>A	c.(817-819)CGT>CAT	p.R273H	TP53_uc002gig.1_Intron|TP53_uc002gih.1_Missense_Mutation_p.R273H|TP53_uc010cne.1_5'Flank|TP53_uc010cnf.1_Missense_Mutation_p.R141H|TP53_uc010cng.1_Missense_Mutation_p.R141H|TP53_uc002gii.1_Missense_Mutation_p.R141H|TP53_uc010cnh.1_Missense_Mutation_p.R273H|TP53_uc010cni.1_Missense_Mutation_p.R273H|TP53_uc002gij.2_Missense_Mutation_p.R273H	NM_001126112	NP_001119584	P04637	P53_HUMAN	tumor protein p53 isoform a	273	Interaction with DNA.||Interaction with E4F1.|Interaction with HIPK1 (By similarity).|Interaction with AXIN1 (By similarity).		OM_00951	R
TP53	7157	broad.mit.edu	36	17	7517845	7517845	+	Missense_Mutation	SNP	C	T	T	rs28934576	unknown	PF382_HAEMATOPOIETIC_AND_LYMPHOID_TISSUE											Phase_I	g.chr17:7517845C>T	uc002gim.2	-	c.818G>A	c.(817-819)CGT>CAT	p.R273H	TP53_uc002gig.1_Intron|TP53_uc002gih.1_Missense_Mutation_p.R273H|TP53_uc010cne.1_5'Flank|TP53_uc010cnf.1_Missense_Mutation_p.R141H|TP53_uc010cng.1_Missense_Mutation_p.R141H|TP53_uc002gii.1_Missense_Mutation_p.R141H|TP53_uc010cnh.1_Missense_Mutation_p.R273H|TP53_uc010cni.1_Missense_Mutation_p.R273H|TP53_uc002gij.2_Missense_Mutation_p.R273H	NM_001126112	NP_001119584	P04637	P53_HUMAN	tumor protein p53 isoform a	273	Interaction with DNA.||Interaction with E4F1.|Interaction with HIPK1 (By similarity).|Interaction with AXIN1 (By similarity).		OM_00951	R
TP53	7157	broad.mit.edu	36	17	7517845	7517845	+	Missense_Mutation	SNP	C	T	T	rs28934576	unknown	SNB19_CENTRAL_NERVOUS_SYSTEM											Phase_I	g.chr17:7517845C>T	uc002gim.2	-	c.818G>A	c.(817-819)CGT>CAT	p.R273H	TP53_uc002gig.1_Intron|TP53_uc002gih.1_Missense_Mutation_p.R273H|TP53_uc010cne.1_5'Flank|TP53_uc010cnf.1_Missense_Mutation_p.R141H|TP53_uc010cng.1_Missense_Mutation_p.R141H|TP53_uc002gii.1_Missense_Mutation_p.R141H|TP53_uc010cnh.1_Missense_Mutation_p.R273H|TP53_uc010cni.1_Missense_Mutation_p.R273H|TP53_uc002gij.2_Missense_Mutation_p.R273H	NM_001126112	NP_001119584	P04637	P53_HUMAN	tumor protein p53 isoform a	273	Interaction with DNA.||Interaction with E4F1.|Interaction with HIPK1 (By similarity).|Interaction with AXIN1 (By similarity).		OM_00951	R
TP53	7157	broad.mit.edu	36	17	7517845	7517845	+	Missense_Mutation	SNP	C	T	T	rs28934576	unknown	YD8_UPPER_AERODIGESTIVE_TRACT											Phase_I	g.chr17:7517845C>T	uc002gim.2	-	c.818G>A	c.(817-819)CGT>CAT	p.R273H	TP53_uc002gig.1_Intron|TP53_uc002gih.1_Missense_Mutation_p.R273H|TP53_uc010cne.1_5'Flank|TP53_uc010cnf.1_Missense_Mutation_p.R141H|TP53_uc010cng.1_Missense_Mutation_p.R141H|TP53_uc002gii.1_Missense_Mutation_p.R141H|TP53_uc010cnh.1_Missense_Mutation_p.R273H|TP53_uc010cni.1_Missense_Mutation_p.R273H|TP53_uc002gij.2_Missense_Mutation_p.R273H	NM_001126112	NP_001119584	P04637	P53_HUMAN	tumor protein p53 isoform a	273	Interaction with DNA.||Interaction with E4F1.|Interaction with HIPK1 (By similarity).|Interaction with AXIN1 (By similarity).		OM_00951	R
TP53	7157	broad.mit.edu	36	17	7517845	7517845	+	Missense_Mutation	SNP	C	T	T	rs28934576	unknown	PANC1_PANCREAS											Phase_I	g.chr17:7517845C>T	uc002gim.2	-	c.818G>A	c.(817-819)CGT>CAT	p.R273H	TP53_uc002gig.1_Intron|TP53_uc002gih.1_Missense_Mutation_p.R273H|TP53_uc010cne.1_5'Flank|TP53_uc010cnf.1_Missense_Mutation_p.R141H|TP53_uc010cng.1_Missense_Mutation_p.R141H|TP53_uc002gii.1_Missense_Mutation_p.R141H|TP53_uc010cnh.1_Missense_Mutation_p.R273H|TP53_uc010cni.1_Missense_Mutation_p.R273H|TP53_uc002gij.2_Missense_Mutation_p.R273H	NM_001126112	NP_001119584	P04637	P53_HUMAN	tumor protein p53 isoform a	273	Interaction with DNA.||Interaction with E4F1.|Interaction with HIPK1 (By similarity).|Interaction with AXIN1 (By similarity).		OM_00951	R
TP53	7157	broad.mit.edu	36	17	7517845	7517845	+	Missense_Mutation	SNP	C	T	T	rs28934576	unknown	SNU601_STOMACH											Phase_I	g.chr17:7517845C>T	uc002gim.2	-	c.818G>A	c.(817-819)CGT>CAT	p.R273H	TP53_uc002gig.1_Intron|TP53_uc002gih.1_Missense_Mutation_p.R273H|TP53_uc010cne.1_5'Flank|TP53_uc010cnf.1_Missense_Mutation_p.R141H|TP53_uc010cng.1_Missense_Mutation_p.R141H|TP53_uc002gii.1_Missense_Mutation_p.R141H|TP53_uc010cnh.1_Missense_Mutation_p.R273H|TP53_uc010cni.1_Missense_Mutation_p.R273H|TP53_uc002gij.2_Missense_Mutation_p.R273H	NM_001126112	NP_001119584	P04637	P53_HUMAN	tumor protein p53 isoform a	273	Interaction with DNA.||Interaction with E4F1.|Interaction with HIPK1 (By similarity).|Interaction with AXIN1 (By similarity).		OM_00951	R
TP53	7157	broad.mit.edu	36	17	7517845	7517845	+	Missense_Mutation	SNP	C	T	T	rs28934576	unknown	SW480_LARGE_INTESTINE											Phase_I	g.chr17:7517845C>T	uc002gim.2	-	c.818G>A	c.(817-819)CGT>CAT	p.R273H	TP53_uc002gig.1_Intron|TP53_uc002gih.1_Missense_Mutation_p.R273H|TP53_uc010cne.1_5'Flank|TP53_uc010cnf.1_Missense_Mutation_p.R141H|TP53_uc010cng.1_Missense_Mutation_p.R141H|TP53_uc002gii.1_Missense_Mutation_p.R141H|TP53_uc010cnh.1_Missense_Mutation_p.R273H|TP53_uc010cni.1_Missense_Mutation_p.R273H|TP53_uc002gij.2_Missense_Mutation_p.R273H	NM_001126112	NP_001119584	P04637	P53_HUMAN	tumor protein p53 isoform a	273	Interaction with DNA.||Interaction with E4F1.|Interaction with HIPK1 (By similarity).|Interaction with AXIN1 (By similarity).		OM_00951	R
TP53	7157	broad.mit.edu	36	17	7517845	7517845	+	Missense_Mutation	SNP	C	T	T	rs28934576	unknown	FTC238_THYROID											Phase_I	g.chr17:7517845C>T	uc002gim.2	-	c.818G>A	c.(817-819)CGT>CAT	p.R273H	TP53_uc002gig.1_Intron|TP53_uc002gih.1_Missense_Mutation_p.R273H|TP53_uc010cne.1_5'Flank|TP53_uc010cnf.1_Missense_Mutation_p.R141H|TP53_uc010cng.1_Missense_Mutation_p.R141H|TP53_uc002gii.1_Missense_Mutation_p.R141H|TP53_uc010cnh.1_Missense_Mutation_p.R273H|TP53_uc010cni.1_Missense_Mutation_p.R273H|TP53_uc002gij.2_Missense_Mutation_p.R273H	NM_001126112	NP_001119584	P04637	P53_HUMAN	tumor protein p53 isoform a	273	Interaction with DNA.||Interaction with E4F1.|Interaction with HIPK1 (By similarity).|Interaction with AXIN1 (By similarity).		OM_00951	R
TP53	7157	broad.mit.edu	36	17	7517845	7517845	+	Missense_Mutation	SNP	C	T	T	rs28934576	unknown	MONOMAC6_HAEMATOPOIETIC_AND_LYMPHOID_TISSUE											Phase_I	g.chr17:7517845C>T	uc002gim.2	-	c.818G>A	c.(817-819)CGT>CAT	p.R273H	TP53_uc002gig.1_Intron|TP53_uc002gih.1_Missense_Mutation_p.R273H|TP53_uc010cne.1_5'Flank|TP53_uc010cnf.1_Missense_Mutation_p.R141H|TP53_uc010cng.1_Missense_Mutation_p.R141H|TP53_uc002gii.1_Missense_Mutation_p.R141H|TP53_uc010cnh.1_Missense_Mutation_p.R273H|TP53_uc010cni.1_Missense_Mutation_p.R273H|TP53_uc002gij.2_Missense_Mutation_p.R273H	NM_001126112	NP_001119584	P04637	P53_HUMAN	tumor protein p53 isoform a	273	Interaction with DNA.||Interaction with E4F1.|Interaction with HIPK1 (By similarity).|Interaction with AXIN1 (By similarity).		OM_00951	R
TP53	7157	broad.mit.edu	36	17	7517845	7517845	+	Missense_Mutation	SNP	C	T	T	rs28934576	unknown	SKMEL30_SKIN											Phase_I	g.chr17:7517845C>T	uc002gim.2	-	c.818G>A	c.(817-819)CGT>CAT	p.R273H	TP53_uc002gig.1_Intron|TP53_uc002gih.1_Missense_Mutation_p.R273H|TP53_uc010cne.1_5'Flank|TP53_uc010cnf.1_Missense_Mutation_p.R141H|TP53_uc010cng.1_Missense_Mutation_p.R141H|TP53_uc002gii.1_Missense_Mutation_p.R141H|TP53_uc010cnh.1_Missense_Mutation_p.R273H|TP53_uc010cni.1_Missense_Mutation_p.R273H|TP53_uc002gij.2_Missense_Mutation_p.R273H	NM_001126112	NP_001119584	P04637	P53_HUMAN	tumor protein p53 isoform a	273	Interaction with DNA.||Interaction with E4F1.|Interaction with HIPK1 (By similarity).|Interaction with AXIN1 (By similarity).		OM_00951	R
TP53	7157	broad.mit.edu	36	17	7517845	7517845	+	Missense_Mutation	SNP	C	T	T	rs28934576	unknown	NCIH2405_LUNG											Phase_I	g.chr17:7517845C>T	uc002gim.2	-	c.818G>A	c.(817-819)CGT>CAT	p.R273H	TP53_uc002gig.1_Intron|TP53_uc002gih.1_Missense_Mutation_p.R273H|TP53_uc010cne.1_5'Flank|TP53_uc010cnf.1_Missense_Mutation_p.R141H|TP53_uc010cng.1_Missense_Mutation_p.R141H|TP53_uc002gii.1_Missense_Mutation_p.R141H|TP53_uc010cnh.1_Missense_Mutation_p.R273H|TP53_uc010cni.1_Missense_Mutation_p.R273H|TP53_uc002gij.2_Missense_Mutation_p.R273H	NM_001126112	NP_001119584	P04637	P53_HUMAN	tumor protein p53 isoform a	273	Interaction with DNA.||Interaction with E4F1.|Interaction with HIPK1 (By similarity).|Interaction with AXIN1 (By similarity).		OM_00951	R
TP53	7157	broad.mit.edu	36	17	7517845	7517845	+	Missense_Mutation	SNP	C	T	T	rs28934576	unknown	SUPT1_HAEMATOPOIETIC_AND_LYMPHOID_TISSUE											Phase_I	g.chr17:7517845C>T	uc002gim.2	-	c.818G>A	c.(817-819)CGT>CAT	p.R273H	TP53_uc002gig.1_Intron|TP53_uc002gih.1_Missense_Mutation_p.R273H|TP53_uc010cne.1_5'Flank|TP53_uc010cnf.1_Missense_Mutation_p.R141H|TP53_uc010cng.1_Missense_Mutation_p.R141H|TP53_uc002gii.1_Missense_Mutation_p.R141H|TP53_uc010cnh.1_Missense_Mutation_p.R273H|TP53_uc010cni.1_Missense_Mutation_p.R273H|TP53_uc002gij.2_Missense_Mutation_p.R273H	NM_001126112	NP_001119584	P04637	P53_HUMAN	tumor protein p53 isoform a	273	Interaction with DNA.||Interaction with E4F1.|Interaction with HIPK1 (By similarity).|Interaction with AXIN1 (By similarity).		OM_00951	R
TP53	7157	broad.mit.edu	36	17	7517845	7517845	+	Missense_Mutation	SNP	C	T	T	rs28934576	unknown	NCIH1793_LUNG											Phase_I	g.chr17:7517845C>T	uc002gim.2	-	c.818G>A	c.(817-819)CGT>CAT	p.R273H	TP53_uc002gig.1_Intron|TP53_uc002gih.1_Missense_Mutation_p.R273H|TP53_uc010cne.1_5'Flank|TP53_uc010cnf.1_Missense_Mutation_p.R141H|TP53_uc010cng.1_Missense_Mutation_p.R141H|TP53_uc002gii.1_Missense_Mutation_p.R141H|TP53_uc010cnh.1_Missense_Mutation_p.R273H|TP53_uc010cni.1_Missense_Mutation_p.R273H|TP53_uc002gij.2_Missense_Mutation_p.R273H	NM_001126112	NP_001119584	P04637	P53_HUMAN	tumor protein p53 isoform a	273	Interaction with DNA.||Interaction with E4F1.|Interaction with HIPK1 (By similarity).|Interaction with AXIN1 (By similarity).		OM_00951	R
TP53	7157	broad.mit.edu	36	17	7517845	7517845	+	Missense_Mutation	SNP	C	T	T	rs28934576	unknown	MOLT13_HAEMATOPOIETIC_AND_LYMPHOID_TISSUE											Phase_I	g.chr17:7517845C>T	uc002gim.2	-	c.818G>A	c.(817-819)CGT>CAT	p.R273H	TP53_uc002gig.1_Intron|TP53_uc002gih.1_Missense_Mutation_p.R273H|TP53_uc010cne.1_5'Flank|TP53_uc010cnf.1_Missense_Mutation_p.R141H|TP53_uc010cng.1_Missense_Mutation_p.R141H|TP53_uc002gii.1_Missense_Mutation_p.R141H|TP53_uc010cnh.1_Missense_Mutation_p.R273H|TP53_uc010cni.1_Missense_Mutation_p.R273H|TP53_uc002gij.2_Missense_Mutation_p.R273H	NM_001126112	NP_001119584	P04637	P53_HUMAN	tumor protein p53 isoform a	273	Interaction with DNA.||Interaction with E4F1.|Interaction with HIPK1 (By similarity).|Interaction with AXIN1 (By similarity).		OM_00951	R
TP53	7157	broad.mit.edu	36	17	7517845	7517845	+	Missense_Mutation	SNP	C	T	T	rs28934576	unknown	HT29_LARGE_INTESTINE											Phase_I	g.chr17:7517845C>T	uc002gim.2	-	c.818G>A	c.(817-819)CGT>CAT	p.R273H	TP53_uc002gig.1_Intron|TP53_uc002gih.1_Missense_Mutation_p.R273H|TP53_uc010cne.1_5'Flank|TP53_uc010cnf.1_Missense_Mutation_p.R141H|TP53_uc010cng.1_Missense_Mutation_p.R141H|TP53_uc002gii.1_Missense_Mutation_p.R141H|TP53_uc010cnh.1_Missense_Mutation_p.R273H|TP53_uc010cni.1_Missense_Mutation_p.R273H|TP53_uc002gij.2_Missense_Mutation_p.R273H	NM_001126112	NP_001119584	P04637	P53_HUMAN	tumor protein p53 isoform a	273	Interaction with DNA.||Interaction with E4F1.|Interaction with HIPK1 (By similarity).|Interaction with AXIN1 (By similarity).		OM_00951	R
TP53	7157	broad.mit.edu	36	17	7517845	7517845	+	Missense_Mutation	SNP	C	T	T	rs28934576	unknown	HEC59_ENDOMETRIUM											Phase_I	g.chr17:7517845C>T	uc002gim.2	-	c.818G>A	c.(817-819)CGT>CAT	p.R273H	TP53_uc002gig.1_Intron|TP53_uc002gih.1_Missense_Mutation_p.R273H|TP53_uc010cne.1_5'Flank|TP53_uc010cnf.1_Missense_Mutation_p.R141H|TP53_uc010cng.1_Missense_Mutation_p.R141H|TP53_uc002gii.1_Missense_Mutation_p.R141H|TP53_uc010cnh.1_Missense_Mutation_p.R273H|TP53_uc010cni.1_Missense_Mutation_p.R273H|TP53_uc002gij.2_Missense_Mutation_p.R273H	NM_001126112	NP_001119584	P04637	P53_HUMAN	tumor protein p53 isoform a	273	Interaction with DNA.||Interaction with E4F1.|Interaction with HIPK1 (By similarity).|Interaction with AXIN1 (By similarity).		OM_00951	R
TP53	7157	broad.mit.edu	36	17	7517845	7517845	+	Missense_Mutation	SNP	C	T	T	rs28934576	unknown	NCIH508_LARGE_INTESTINE											Phase_I	g.chr17:7517845C>T	uc002gim.2	-	c.818G>A	c.(817-819)CGT>CAT	p.R273H	TP53_uc002gig.1_Intron|TP53_uc002gih.1_Missense_Mutation_p.R273H|TP53_uc010cne.1_5'Flank|TP53_uc010cnf.1_Missense_Mutation_p.R141H|TP53_uc010cng.1_Missense_Mutation_p.R141H|TP53_uc002gii.1_Missense_Mutation_p.R141H|TP53_uc010cnh.1_Missense_Mutation_p.R273H|TP53_uc010cni.1_Missense_Mutation_p.R273H|TP53_uc002gij.2_Missense_Mutation_p.R273H	NM_001126112	NP_001119584	P04637	P53_HUMAN	tumor protein p53 isoform a	273	Interaction with DNA.||Interaction with E4F1.|Interaction with HIPK1 (By similarity).|Interaction with AXIN1 (By similarity).		OM_00951	R
TP53	7157	broad.mit.edu	36	17	7517845	7517845	+	Missense_Mutation	SNP	C	T	T	rs28934576	unknown	OC315_OVARY											Phase_I	g.chr17:7517845C>T	uc002gim.2	-	c.818G>A	c.(817-819)CGT>CAT	p.R273H	TP53_uc002gig.1_Intron|TP53_uc002gih.1_Missense_Mutation_p.R273H|TP53_uc010cne.1_5'Flank|TP53_uc010cnf.1_Missense_Mutation_p.R141H|TP53_uc010cng.1_Missense_Mutation_p.R141H|TP53_uc002gii.1_Missense_Mutation_p.R141H|TP53_uc010cnh.1_Missense_Mutation_p.R273H|TP53_uc010cni.1_Missense_Mutation_p.R273H|TP53_uc002gij.2_Missense_Mutation_p.R273H	NM_001126112	NP_001119584	P04637	P53_HUMAN	tumor protein p53 isoform a	273	Interaction with DNA.||Interaction with E4F1.|Interaction with HIPK1 (By similarity).|Interaction with AXIN1 (By similarity).		OM_00951	R
TP53	7157	broad.mit.edu	36	17	7517845	7517845	+	Missense_Mutation	SNP	C	T	T	rs28934576	unknown	SW1783_CENTRAL_NERVOUS_SYSTEM											Phase_I	g.chr17:7517845C>T	uc002gim.2	-	c.818G>A	c.(817-819)CGT>CAT	p.R273H	TP53_uc002gig.1_Intron|TP53_uc002gih.1_Missense_Mutation_p.R273H|TP53_uc010cne.1_5'Flank|TP53_uc010cnf.1_Missense_Mutation_p.R141H|TP53_uc010cng.1_Missense_Mutation_p.R141H|TP53_uc002gii.1_Missense_Mutation_p.R141H|TP53_uc010cnh.1_Missense_Mutation_p.R273H|TP53_uc010cni.1_Missense_Mutation_p.R273H|TP53_uc002gij.2_Missense_Mutation_p.R273H	NM_001126112	NP_001119584	P04637	P53_HUMAN	tumor protein p53 isoform a	273	Interaction with DNA.||Interaction with E4F1.|Interaction with HIPK1 (By similarity).|Interaction with AXIN1 (By similarity).		OM_00951	R
TP53	7157	broad.mit.edu	36	17	7517845	7517845	+	Missense_Mutation	SNP	C	T	T	rs28934576	unknown	MONOMAC1_HAEMATOPOIETIC_AND_LYMPHOID_TISSUE											Phase_I	g.chr17:7517845C>T	uc002gim.2	-	c.818G>A	c.(817-819)CGT>CAT	p.R273H	TP53_uc002gig.1_Intron|TP53_uc002gih.1_Missense_Mutation_p.R273H|TP53_uc010cne.1_5'Flank|TP53_uc010cnf.1_Missense_Mutation_p.R141H|TP53_uc010cng.1_Missense_Mutation_p.R141H|TP53_uc002gii.1_Missense_Mutation_p.R141H|TP53_uc010cnh.1_Missense_Mutation_p.R273H|TP53_uc010cni.1_Missense_Mutation_p.R273H|TP53_uc002gij.2_Missense_Mutation_p.R273H	NM_001126112	NP_001119584	P04637	P53_HUMAN	tumor protein p53 isoform a	273	Interaction with DNA.||Interaction with E4F1.|Interaction with HIPK1 (By similarity).|Interaction with AXIN1 (By similarity).		OM_00951	R
TP53	7157	broad.mit.edu	36	17	7517845	7517845	+	Missense_Mutation	SNP	C	T	T	rs28934576	unknown	NCIH1975_LUNG											Phase_I	g.chr17:7517845C>T	uc002gim.2	-	c.818G>A	c.(817-819)CGT>CAT	p.R273H	TP53_uc002gig.1_Intron|TP53_uc002gih.1_Missense_Mutation_p.R273H|TP53_uc010cne.1_5'Flank|TP53_uc010cnf.1_Missense_Mutation_p.R141H|TP53_uc010cng.1_Missense_Mutation_p.R141H|TP53_uc002gii.1_Missense_Mutation_p.R141H|TP53_uc010cnh.1_Missense_Mutation_p.R273H|TP53_uc010cni.1_Missense_Mutation_p.R273H|TP53_uc002gij.2_Missense_Mutation_p.R273H	NM_001126112	NP_001119584	P04637	P53_HUMAN	tumor protein p53 isoform a	273	Interaction with DNA.||Interaction with E4F1.|Interaction with HIPK1 (By similarity).|Interaction with AXIN1 (By similarity).		OM_00951	R
TP53	7157	broad.mit.edu	36	17	7517845	7517845	+	Missense_Mutation	SNP	C	T	T	rs28934576	unknown	SW620_LARGE_INTESTINE											Phase_I	g.chr17:7517845C>T	uc002gim.2	-	c.818G>A	c.(817-819)CGT>CAT	p.R273H	TP53_uc002gig.1_Intron|TP53_uc002gih.1_Missense_Mutation_p.R273H|TP53_uc010cne.1_5'Flank|TP53_uc010cnf.1_Missense_Mutation_p.R141H|TP53_uc010cng.1_Missense_Mutation_p.R141H|TP53_uc002gii.1_Missense_Mutation_p.R141H|TP53_uc010cnh.1_Missense_Mutation_p.R273H|TP53_uc010cni.1_Missense_Mutation_p.R273H|TP53_uc002gij.2_Missense_Mutation_p.R273H	NM_001126112	NP_001119584	P04637	P53_HUMAN	tumor protein p53 isoform a	273	Interaction with DNA.||Interaction with E4F1.|Interaction with HIPK1 (By similarity).|Interaction with AXIN1 (By similarity).		OM_00951	R
TP53	7157	broad.mit.edu	36	17	7517845	7517845	+	Missense_Mutation	SNP	C	T	T	rs28934576	unknown	HT_HAEMATOPOIETIC_AND_LYMPHOID_TISSUE											Phase_I	g.chr17:7517845C>T	uc002gim.2	-	c.818G>A	c.(817-819)CGT>CAT	p.R273H	TP53_uc002gig.1_Intron|TP53_uc002gih.1_Missense_Mutation_p.R273H|TP53_uc010cne.1_5'Flank|TP53_uc010cnf.1_Missense_Mutation_p.R141H|TP53_uc010cng.1_Missense_Mutation_p.R141H|TP53_uc002gii.1_Missense_Mutation_p.R141H|TP53_uc010cnh.1_Missense_Mutation_p.R273H|TP53_uc010cni.1_Missense_Mutation_p.R273H|TP53_uc002gij.2_Missense_Mutation_p.R273H	NM_001126112	NP_001119584	P04637	P53_HUMAN	tumor protein p53 isoform a	273	Interaction with DNA.||Interaction with E4F1.|Interaction with HIPK1 (By similarity).|Interaction with AXIN1 (By similarity).		OM_00951	R
TP53	7157	broad.mit.edu	36	17	7517845	7517845	+	Missense_Mutation	SNP	C	T	T	rs28934576	unknown	HEC6_ENDOMETRIUM											Phase_I	g.chr17:7517845C>T	uc002gim.2	-	c.818G>A	c.(817-819)CGT>CAT	p.R273H	TP53_uc002gig.1_Intron|TP53_uc002gih.1_Missense_Mutation_p.R273H|TP53_uc010cne.1_5'Flank|TP53_uc010cnf.1_Missense_Mutation_p.R141H|TP53_uc010cng.1_Missense_Mutation_p.R141H|TP53_uc002gii.1_Missense_Mutation_p.R141H|TP53_uc010cnh.1_Missense_Mutation_p.R273H|TP53_uc010cni.1_Missense_Mutation_p.R273H|TP53_uc002gij.2_Missense_Mutation_p.R273H	NM_001126112	NP_001119584	P04637	P53_HUMAN	tumor protein p53 isoform a	273	Interaction with DNA.||Interaction with E4F1.|Interaction with HIPK1 (By similarity).|Interaction with AXIN1 (By similarity).		OM_00951	R
VHL	7428	broad.mit.edu	36	3	10158797	10158797	+	Missense_Mutation	SNP	T	A	A	rs5030807	unknown	NCIH28_PLEURA											Phase_I	g.chr3:10158797T>A	uc003bvc.1	+	c.266T>A	c.(265-267)CTC>CAC	p.L89H	VHL_uc003bvd.1_Missense_Mutation_p.L89H	NM_000551	NP_000542	P40337	VHL_HUMAN	von Hippel-Lindau tumor suppressor isoform 1	89			OM_00961	R
AKT1	207	broad.mit.edu	36	14	104317596	104317596	+	Missense_Mutation	SNP	C	T	T	rs34409589	unknown	KU1919_URINARY_TRACT											Phase_I	g.chr14:104317596C>T	uc001ypk.1	-	c.49G>A	c.(49-51)GAG>AAG	p.E17K	AKT1_uc001ypl.1_Missense_Mutation_p.E17K|AKT1_uc010axa.1_Missense_Mutation_p.E17K|AKT1_uc001ypm.1_Missense_Mutation_p.E17K|AKT1_uc001ypn.1_Missense_Mutation_p.E17K	NM_005163	NP_005154	P31749	AKT1_HUMAN	AKT1 kinase	17	PH.		OM_00970	F
PIK3CA	5290	broad.mit.edu	36	3	180418786	180418786	+	Missense_Mutation	SNP	A	C	C			AGS_STOMACH											Phase_I	g.chr3:180418786A>C	uc003fjk.1	+	c.1634A>C	c.(1633-1635)GAG>GCG	p.E545A		NM_006218	NP_006209	P42336	PK3CA_HUMAN	phosphoinositide-3-kinase, catalytic, alpha	545			OM_01017	R
PIK3CA	5290	broad.mit.edu	36	3	180418786	180418786	+	Missense_Mutation	SNP	A	C	C			SNU869_BILIARY_TRACT											Phase_I	g.chr3:180418786A>C	uc003fjk.1	+	c.1634A>C	c.(1633-1635)GAG>GCG	p.E545A		NM_006218	NP_006209	P42336	PK3CA_HUMAN	phosphoinositide-3-kinase, catalytic, alpha	545			OM_01017	R
PIK3CA	5290	broad.mit.edu	36	3	180418786	180418786	+	Missense_Mutation	SNP	A	G	G			253JBV_URINARY_TRACT											Phase_I	g.chr3:180418786A>G	uc003fjk.1	+	c.1634A>G	c.(1633-1635)GAG>GGG	p.E545G		NM_006218	NP_006209	P42336	PK3CA_HUMAN	phosphoinositide-3-kinase, catalytic, alpha	545			OM_01019	R
PIK3CA	5290	broad.mit.edu	36	3	180418786	180418786	+	Missense_Mutation	SNP	A	G	G			253J_URINARY_TRACT											Phase_I	g.chr3:180418786A>G	uc003fjk.1	+	c.1634A>G	c.(1633-1635)GAG>GGG	p.E545G		NM_006218	NP_006209	P42336	PK3CA_HUMAN	phosphoinositide-3-kinase, catalytic, alpha	545			OM_01019	R
PIK3CA	5290	broad.mit.edu	36	3	180418786	180418786	+	Missense_Mutation	SNP	A	G	G			KCL22_HAEMATOPOIETIC_AND_LYMPHOID_TISSUE											Phase_I	g.chr3:180418786A>G	uc003fjk.1	+	c.1634A>G	c.(1633-1635)GAG>GGG	p.E545G		NM_006218	NP_006209	P42336	PK3CA_HUMAN	phosphoinositide-3-kinase, catalytic, alpha	545			OM_01019	R
PIK3CA	5290	broad.mit.edu	36	3	180418786	180418786	+	Missense_Mutation	SNP	A	G	G			SNUC4_LARGE_INTESTINE											Phase_I	g.chr3:180418786A>G	uc003fjk.1	+	c.1634A>G	c.(1633-1635)GAG>GGG	p.E545G		NM_006218	NP_006209	P42336	PK3CA_HUMAN	phosphoinositide-3-kinase, catalytic, alpha	545			OM_01019	R
KRAS	3845	broad.mit.edu	36	12	25269829	25269829	+	Missense_Mutation	SNP	C	T	T			AMO1_HAEMATOPOIETIC_AND_LYMPHOID_TISSUE											Phase_I	g.chr12:25269829C>T	uc001rgp.1	-	c.436G>A	c.(436-438)GCA>ACA	p.A146T	KRAS_uc001rgq.1_Missense_Mutation_p.A146T	NM_033360	NP_203524	P01116	RASK_HUMAN	c-K-ras2 protein isoform a precursor	146			OM_01026A	F
KRAS	3845	broad.mit.edu	36	12	25269829	25269829	+	Missense_Mutation	SNP	C	T	T			SNU81_LARGE_INTESTINE											Phase_I	g.chr12:25269829C>T	uc001rgp.1	-	c.436G>A	c.(436-438)GCA>ACA	p.A146T	KRAS_uc001rgq.1_Missense_Mutation_p.A146T	NM_033360	NP_203524	P01116	RASK_HUMAN	c-K-ras2 protein isoform a precursor	146			OM_01026A	F
KRAS	3845	broad.mit.edu	36	12	25269829	25269829	+	Missense_Mutation	SNP	C	T	T			NUDHL1_HAEMATOPOIETIC_AND_LYMPHOID_TISSUE											Phase_I	g.chr12:25269829C>T	uc001rgp.1	-	c.436G>A	c.(436-438)GCA>ACA	p.A146T	KRAS_uc001rgq.1_Missense_Mutation_p.A146T	NM_033360	NP_203524	P01116	RASK_HUMAN	c-K-ras2 protein isoform a precursor	146			OM_01026A	F
KRAS	3845	broad.mit.edu	36	12	25269829	25269829	+	Missense_Mutation	SNP	C	T	T			LS1034_LARGE_INTESTINE											Phase_I	g.chr12:25269829C>T	uc001rgp.1	-	c.436G>A	c.(436-438)GCA>ACA	p.A146T	KRAS_uc001rgq.1_Missense_Mutation_p.A146T	NM_033360	NP_203524	P01116	RASK_HUMAN	c-K-ras2 protein isoform a precursor	146			OM_01026A	F
CDKN2A	1029	broad.mit.edu	36	9	21961096	21961096	+	Missense_Mutation	SNP	C	A	A			CAL33_UPPER_AERODIGESTIVE_TRACT											Phase_I	g.chr9:21961096C>A	uc003zpl.1	-	c.428G>T	c.(427-429)GGA>GTA	p.G143V	MTAP_uc003zpi.1_Intron|CDKN2A_uc003zpk.1_Nonsense_Mutation_p.E88*|CDKN2A_uc003zpj.1_3'UTR|CDKN2A_uc010miu.1_Non-coding_Transcript	NM_058195	NP_478102	P42771	CD2A1_HUMAN	cyclin-dependent kinase inhibitor 2A isoform 4	Error:Variant_position_missing_in_P42771_after_alignment			OM_01030A	F
PTEN	5728	broad.mit.edu	36	10	89707755	89707755	+	Frame_Shift_Del	DEL	A	-	-			TOV21G_OVARY											Phase_I	g.chr10:89707755_89707755delA	uc001kfb.1	+	c.800_800delA	c.(799-801)AAGfs	p.K267fs		NM_000314	NP_000305	P60484	PTEN_HUMAN	phosphatase and tensin homolog	267	C2 tensin-type.		OM_01038	R
PTEN	5728	broad.mit.edu	36	10	89707755	89707755	+	Frame_Shift_Del	DEL	A	-	-			EFO27_OVARY											Phase_I	g.chr10:89707755_89707755delA	uc001kfb.1	+	c.800_800delA	c.(799-801)AAGfs	p.K267fs		NM_000314	NP_000305	P60484	PTEN_HUMAN	phosphatase and tensin homolog	267	C2 tensin-type.		OM_01038	R
PTEN	5728	broad.mit.edu	36	10	89707755	89707755	+	Frame_Shift_Del	DEL	A	-	-			EN_ENDOMETRIUM											Phase_I	g.chr10:89707755_89707755delA	uc001kfb.1	+	c.800_800delA	c.(799-801)AAGfs	p.K267fs		NM_000314	NP_000305	P60484	PTEN_HUMAN	phosphatase and tensin homolog	267	C2 tensin-type.		OM_01038	R
PTEN	5728	broad.mit.edu	36	10	89707755	89707755	+	Frame_Shift_Del	DEL	A	-	-			KM12_LARGE_INTESTINE											Phase_I	g.chr10:89707755_89707755delA	uc001kfb.1	+	c.800_800delA	c.(799-801)AAGfs	p.K267fs		NM_000314	NP_000305	P60484	PTEN_HUMAN	phosphatase and tensin homolog	267	C2 tensin-type.		OM_01038	R
PTEN	5728	broad.mit.edu	36	10	89707755	89707755	+	Frame_Shift_Del	DEL	A	-	-			HEC59_ENDOMETRIUM											Phase_I	g.chr10:89707755_89707755delA	uc001kfb.1	+	c.800_800delA	c.(799-801)AAGfs	p.K267fs		NM_000314	NP_000305	P60484	PTEN_HUMAN	phosphatase and tensin homolog	267	C2 tensin-type.		OM_01038	R
PTEN	5728	broad.mit.edu	36	10	89707755	89707755	+	Frame_Shift_Del	DEL	A	-	-			HCC1569_BREAST											Phase_I	g.chr10:89707755_89707755delA	uc001kfb.1	+	c.800_800delA	c.(799-801)AAGfs	p.K267fs		NM_000314	NP_000305	P60484	PTEN_HUMAN	phosphatase and tensin homolog	267	C2 tensin-type.		OM_01038	R
PTEN	5728	broad.mit.edu	36	10	89707755	89707755	+	Frame_Shift_Del	DEL	A	-	-			MOLT4_HAEMATOPOIETIC_AND_LYMPHOID_TISSUE											Phase_I	g.chr10:89707755_89707755delA	uc001kfb.1	+	c.800_800delA	c.(799-801)AAGfs	p.K267fs		NM_000314	NP_000305	P60484	PTEN_HUMAN	phosphatase and tensin homolog	267	C2 tensin-type.		OM_01038	R
PTEN	5728	broad.mit.edu	36	10	89707755	89707755	+	Frame_Shift_Del	DEL	A	-	-			SNU520_STOMACH											Phase_I	g.chr10:89707755_89707755delA	uc001kfb.1	+	c.800_800delA	c.(799-801)AAGfs	p.K267fs		NM_000314	NP_000305	P60484	PTEN_HUMAN	phosphatase and tensin homolog	267	C2 tensin-type.		OM_01038	R
PTEN	5728	broad.mit.edu	36	10	89710779	89710782	+	Frame_Shift_Del	DEL	TACT	-	-			SKUT1_SOFT_TISSUE											Phase_I	g.chr10:89710779_89710782delTACT	uc001kfb.1	+	c.950_953delTACT	c.(949-954)GTACTTfs	p.V317fs		NM_000314	NP_000305	P60484	PTEN_HUMAN	phosphatase and tensin homolog	317_318	C2 tensin-type.		OM_01039	R
PTEN	5728	broad.mit.edu	36	10	89710779	89710782	+	Frame_Shift_Del	DEL	TACT	-	-			ISHIKAWAHERAKLIO02ER_ENDOMETRIUM											Phase_I	g.chr10:89710779_89710782delTACT	uc001kfb.1	+	c.950_953delTACT	c.(949-954)GTACTTfs	p.V317fs		NM_000314	NP_000305	P60484	PTEN_HUMAN	phosphatase and tensin homolog	317_318	C2 tensin-type.		OM_01039	R
PTEN	5728	broad.mit.edu	36	10	89710779	89710782	+	Frame_Shift_Del	DEL	TACT	-	-			EVSAT_BREAST											Phase_I	g.chr10:89710779_89710782delTACT	uc001kfb.1	+	c.950_953delTACT	c.(949-954)GTACTTfs	p.V317fs		NM_000314	NP_000305	P60484	PTEN_HUMAN	phosphatase and tensin homolog	317_318	C2 tensin-type.		OM_01039	R
PTEN	5728	broad.mit.edu	36	10	89710779	89710782	+	Frame_Shift_Del	DEL	TACT	-	-			IGROV1_OVARY											Phase_I	g.chr10:89710779_89710782delTACT	uc001kfb.1	+	c.950_953delTACT	c.(949-954)GTACTTfs	p.V317fs		NM_000314	NP_000305	P60484	PTEN_HUMAN	phosphatase and tensin homolog	317_318	C2 tensin-type.		OM_01039	R
PTEN	5728	broad.mit.edu	36	10	89707697	89707698	+	Frame_Shift_Ins	INS	-	A	A			UACC62_SKIN											Phase_I	g.chr10:89707697_89707698insA	uc001kfb.1	+	c.742_743insA	c.(742-744)CCTfs	p.P248fs		NM_000314	NP_000305	P60484	PTEN_HUMAN	phosphatase and tensin homolog	248	C2 tensin-type.		OM_01041A	F
PTEN	5728	broad.mit.edu	36	10	89682885	89682885	+	Frame_Shift_Del	DEL	G	-	-			AN3CA_ENDOMETRIUM											Phase_I	g.chr10:89682885_89682885delG	uc001kfb.1	+	c.389_389delG	c.(388-390)CGAfs	p.R130fs		NM_000314	NP_000305	P60484	PTEN_HUMAN	phosphatase and tensin homolog	130	Phosphatase tensin-type.		OM_01042	R
RB1	5925	broad.mit.edu	36	13	47853539	47853539	+	Nonsense_Mutation	SNP	C	T	T			NCIH1048_LUNG											Phase_I	g.chr13:47853539C>T	uc001vcb.1	+	c.1654C>T	c.(1654-1656)CGA>TGA	p.R552*		NM_000321	NP_000312	P06400	RB_HUMAN	retinoblastoma 1	552	Domain A.|Pocket; binds T and E1A.		OM_01048	R
PTEN	5728	broad.mit.edu	36	10	89614223	89614224	+	Frame_Shift_Del	DEL	AA	-	-			LNCAPCLONEFGC_PROSTATE											Phase_I	g.chr10:89614223_89614224delAA	uc001kfb.1	+	c.17_18delAA	c.(16-18)AAAfs	p.K6fs	KILLIN_uc009xti.1_5'Flank	NM_000314	NP_000305	P60484	PTEN_HUMAN	phosphatase and tensin homolog	6			OM_01069	F
PTEN	5728	broad.mit.edu	36	10	89614223	89614224	+	Frame_Shift_Del	DEL	AA	-	-			HEC108_ENDOMETRIUM											Phase_I	g.chr10:89614223_89614224delAA	uc001kfb.1	+	c.17_18delAA	c.(16-18)AAAfs	p.K6fs	KILLIN_uc009xti.1_5'Flank	NM_000314	NP_000305	P60484	PTEN_HUMAN	phosphatase and tensin homolog	6			OM_01069	F
NRAS	4893	broad.mit.edu	36	1	115058051	115058051	+	Missense_Mutation	SNP	T	G	G			DND41_HAEMATOPOIETIC_AND_LYMPHOID_TISSUE											Phase_I	g.chr1:115058051T>G	uc009wgu.1	-	c.183A>C	c.(181-183)CAA>CAC	p.Q61H		NM_002524	NP_002515	P01111	RASN_HUMAN	neuroblastoma RAS viral (v-ras) oncogene	61	GTP.		OM_01071	F
NRAS	4893	broad.mit.edu	36	1	115058051	115058051	+	Missense_Mutation	SNP	T	G	G			L363_HAEMATOPOIETIC_AND_LYMPHOID_TISSUE											Phase_I	g.chr1:115058051T>G	uc009wgu.1	-	c.183A>C	c.(181-183)CAA>CAC	p.Q61H		NM_002524	NP_002515	P01111	RASN_HUMAN	neuroblastoma RAS viral (v-ras) oncogene	61	GTP.		OM_01071	F
TP53	7157	broad.mit.edu	36	17	7517747	7517747	+	Nonsense_Mutation	SNP	G	A	A			MOLT4_HAEMATOPOIETIC_AND_LYMPHOID_TISSUE											Phase_I	g.chr17:7517747G>A	uc002gim.2	-	c.916C>T	c.(916-918)CGA>TGA	p.R306*	TP53_uc002gig.1_Intron|TP53_uc002gih.1_Nonsense_Mutation_p.R306*|TP53_uc010cne.1_5'Flank|TP53_uc010cnf.1_Nonsense_Mutation_p.R174*|TP53_uc010cng.1_Nonsense_Mutation_p.R174*|TP53_uc002gii.1_Nonsense_Mutation_p.R174*|TP53_uc010cnh.1_Nonsense_Mutation_p.R306*|TP53_uc010cni.1_Nonsense_Mutation_p.R306*|TP53_uc002gij.2_Nonsense_Mutation_p.R306*	NM_001126112	NP_001119584	P04637	P53_HUMAN	tumor protein p53 isoform a	306	Bipartite nuclear localization signal.|Interaction with HIPK1 (By similarity).|Interaction with CARM1.		OM_01074	F
TP53	7157	broad.mit.edu	36	17	7517747	7517747	+	Nonsense_Mutation	SNP	G	A	A			MFE296_ENDOMETRIUM											Phase_I	g.chr17:7517747G>A	uc002gim.2	-	c.916C>T	c.(916-918)CGA>TGA	p.R306*	TP53_uc002gig.1_Intron|TP53_uc002gih.1_Nonsense_Mutation_p.R306*|TP53_uc010cne.1_5'Flank|TP53_uc010cnf.1_Nonsense_Mutation_p.R174*|TP53_uc010cng.1_Nonsense_Mutation_p.R174*|TP53_uc002gii.1_Nonsense_Mutation_p.R174*|TP53_uc010cnh.1_Nonsense_Mutation_p.R306*|TP53_uc010cni.1_Nonsense_Mutation_p.R306*|TP53_uc002gij.2_Nonsense_Mutation_p.R306*	NM_001126112	NP_001119584	P04637	P53_HUMAN	tumor protein p53 isoform a	306	Bipartite nuclear localization signal.|Interaction with HIPK1 (By similarity).|Interaction with CARM1.		OM_01074	F
TP53	7157	broad.mit.edu	36	17	7517747	7517747	+	Nonsense_Mutation	SNP	G	A	A			CORL47_LUNG											Phase_I	g.chr17:7517747G>A	uc002gim.2	-	c.916C>T	c.(916-918)CGA>TGA	p.R306*	TP53_uc002gig.1_Intron|TP53_uc002gih.1_Nonsense_Mutation_p.R306*|TP53_uc010cne.1_5'Flank|TP53_uc010cnf.1_Nonsense_Mutation_p.R174*|TP53_uc010cng.1_Nonsense_Mutation_p.R174*|TP53_uc002gii.1_Nonsense_Mutation_p.R174*|TP53_uc010cnh.1_Nonsense_Mutation_p.R306*|TP53_uc010cni.1_Nonsense_Mutation_p.R306*|TP53_uc002gij.2_Nonsense_Mutation_p.R306*	NM_001126112	NP_001119584	P04637	P53_HUMAN	tumor protein p53 isoform a	306	Bipartite nuclear localization signal.|Interaction with HIPK1 (By similarity).|Interaction with CARM1.		OM_01074	F
TP53	7157	broad.mit.edu	36	17	7517747	7517747	+	Nonsense_Mutation	SNP	G	A	A			JURLMK1_HAEMATOPOIETIC_AND_LYMPHOID_TISSUE											Phase_I	g.chr17:7517747G>A	uc002gim.2	-	c.916C>T	c.(916-918)CGA>TGA	p.R306*	TP53_uc002gig.1_Intron|TP53_uc002gih.1_Nonsense_Mutation_p.R306*|TP53_uc010cne.1_5'Flank|TP53_uc010cnf.1_Nonsense_Mutation_p.R174*|TP53_uc010cng.1_Nonsense_Mutation_p.R174*|TP53_uc002gii.1_Nonsense_Mutation_p.R174*|TP53_uc010cnh.1_Nonsense_Mutation_p.R306*|TP53_uc010cni.1_Nonsense_Mutation_p.R306*|TP53_uc002gij.2_Nonsense_Mutation_p.R306*	NM_001126112	NP_001119584	P04637	P53_HUMAN	tumor protein p53 isoform a	306	Bipartite nuclear localization signal.|Interaction with HIPK1 (By similarity).|Interaction with CARM1.		OM_01074	F
TP53	7157	broad.mit.edu	36	17	7517747	7517747	+	Nonsense_Mutation	SNP	G	A	A			RCM1_LARGE_INTESTINE											Phase_I	g.chr17:7517747G>A	uc002gim.2	-	c.916C>T	c.(916-918)CGA>TGA	p.R306*	TP53_uc002gig.1_Intron|TP53_uc002gih.1_Nonsense_Mutation_p.R306*|TP53_uc010cne.1_5'Flank|TP53_uc010cnf.1_Nonsense_Mutation_p.R174*|TP53_uc010cng.1_Nonsense_Mutation_p.R174*|TP53_uc002gii.1_Nonsense_Mutation_p.R174*|TP53_uc010cnh.1_Nonsense_Mutation_p.R306*|TP53_uc010cni.1_Nonsense_Mutation_p.R306*|TP53_uc002gij.2_Nonsense_Mutation_p.R306*	NM_001126112	NP_001119584	P04637	P53_HUMAN	tumor protein p53 isoform a	306	Bipartite nuclear localization signal.|Interaction with HIPK1 (By similarity).|Interaction with CARM1.		OM_01074	F
TP53	7157	broad.mit.edu	36	17	7517747	7517747	+	Nonsense_Mutation	SNP	G	A	A			HCC1937_BREAST											Phase_I	g.chr17:7517747G>A	uc002gim.2	-	c.916C>T	c.(916-918)CGA>TGA	p.R306*	TP53_uc002gig.1_Intron|TP53_uc002gih.1_Nonsense_Mutation_p.R306*|TP53_uc010cne.1_5'Flank|TP53_uc010cnf.1_Nonsense_Mutation_p.R174*|TP53_uc010cng.1_Nonsense_Mutation_p.R174*|TP53_uc002gii.1_Nonsense_Mutation_p.R174*|TP53_uc010cnh.1_Nonsense_Mutation_p.R306*|TP53_uc010cni.1_Nonsense_Mutation_p.R306*|TP53_uc002gij.2_Nonsense_Mutation_p.R306*	NM_001126112	NP_001119584	P04637	P53_HUMAN	tumor protein p53 isoform a	306	Bipartite nuclear localization signal.|Interaction with HIPK1 (By similarity).|Interaction with CARM1.		OM_01074	F
STK11	6794	broad.mit.edu	36	19	1171487	1171487	+	Missense_Mutation	SNP	G	A	A			PLCPRF5_LIVER											Phase_I	g.chr19:1171487G>A	uc002lrl.1	+	c.580G>A	c.(580-582)GAC>AAC	p.D194N		NM_000455	NP_000446	Q15831	STK11_HUMAN	serine/threonine protein kinase 11	194	Protein kinase.		OM_01075	F
STK11	6794	broad.mit.edu	36	19	1171487	1171487	+	Missense_Mutation	SNP	G	A	A			ALEXANDERCELLS_LIVER											Phase_I	g.chr19:1171487G>A	uc002lrl.1	+	c.580G>A	c.(580-582)GAC>AAC	p.D194N		NM_000455	NP_000446	Q15831	STK11_HUMAN	serine/threonine protein kinase 11	194	Protein kinase.		OM_01075	F
STK11	6794	broad.mit.edu	36	19	1171502	1171502	+	Nonsense_Mutation	SNP	G	T	T			NCIH2073_LUNG											Phase_I	g.chr19:1171502G>T	uc002lrl.1	+	c.595G>T	c.(595-597)GAG>TAG	p.E199*		NM_000455	NP_000446	Q15831	STK11_HUMAN	serine/threonine protein kinase 11	199	Protein kinase.		OM_01078	R
STK11	6794	broad.mit.edu	36	19	1172319	1172319	+	Missense_Mutation	SNP	C	T	T			PSN1_PANCREAS											Phase_I	g.chr19:1172319C>T	uc002lrl.1	+	c.842C>T	c.(841-843)CCG>CTG	p.P281L		NM_000455	NP_000446	Q15831	STK11_HUMAN	serine/threonine protein kinase 11	281	Protein kinase.		OM_01079	R
STK11	6794	broad.mit.edu	36	19	1172319	1172319	+	Missense_Mutation	SNP	C	T	T			NALM19_HAEMATOPOIETIC_AND_LYMPHOID_TISSUE											Phase_I	g.chr19:1172319C>T	uc002lrl.1	+	c.842C>T	c.(841-843)CCG>CTG	p.P281L		NM_000455	NP_000446	Q15831	STK11_HUMAN	serine/threonine protein kinase 11	281	Protein kinase.		OM_01079	R
MLH1	4292	broad.mit.edu	36	3	37042244	37042244	+	Missense_Mutation	SNP	T	A	A	rs63750447	unknown	MOLM6_HAEMATOPOIETIC_AND_LYMPHOID_TISSUE											Phase_I	g.chr3:37042244T>A	uc003cgl.1	+	c.1151T>A	c.(1150-1152)GTT>GAT	p.V384D	MLH1_uc010hge.1_Missense_Mutation_p.V384D|MLH1_uc003cgn.2_Missense_Mutation_p.V143D|MLH1_uc010hgg.1_Missense_Mutation_p.V43D|MLH1_uc010hgh.1_Missense_Mutation_p.V43D|MLH1_uc010hgi.1_Missense_Mutation_p.V26D|MLH1_uc010hgj.1_Missense_Mutation_p.V26D|MLH1_uc010hgk.1_Missense_Mutation_p.V26D|MLH1_uc010hgl.1_Intron|MLH1_uc010hgm.1_Non-coding_Transcript|MLH1_uc010hgn.1_Missense_Mutation_p.V26D|MLH1_uc0…	NM_000249	NP_000240	P40692	MLH1_HUMAN	MutL protein homolog 1	384			OM_01080	F
KIT	3815	broad.mit.edu	36	4	55294097	55294097	+	Missense_Mutation	SNP	T	A	A			KASUMI1_HAEMATOPOIETIC_AND_LYMPHOID_TISSUE											Phase_I	g.chr4:55294097T>A	uc010igr.1	+	c.2466T>A	c.(2464-2466)AAT>AAA	p.N822K	KIT_uc010igs.1_Missense_Mutation_p.N818K	NM_000222	NP_000213	P10721	KIT_HUMAN	v-kit Hardy-Zuckerman 4 feline sarcoma viral	822	Protein kinase.|Cytoplasmic (Potential).		OM_01085	R
APC	324	broad.mit.edu	36	5	112201816	112201816	+	Nonsense_Mutation	SNP	C	T	T			CL40_LARGE_INTESTINE											Phase_I	g.chr5:112201816C>T	uc010jby.1	+	c.2626C>T	c.(2626-2628)CGA>TGA	p.R876*	APC_uc003kpz.2_Nonsense_Mutation_p.R876*|APC_uc003kpy.2_Nonsense_Mutation_p.R876*|APC_uc010jbz.1_Nonsense_Mutation_p.R593*|APC_uc010jca.1_Nonsense_Mutation_p.R176*	NM_001127511	NP_001120983	P25054	APC_HUMAN	adenomatous polyposis coli	876	Ser-rich.		OM_01087	R
APC	324	broad.mit.edu	36	5	112203117	112203121	+	Frame_Shift_Del	DEL	AAAGA	-	-			LS1034_LARGE_INTESTINE											Phase_I	g.chr5:112203117_112203121delAAAGA	uc010jby.1	+	c.3927_3931delAAAGA	c.(3925-3933)GAAAAGATTfs	p.E1309fs	APC_uc003kpz.2_Frame_Shift_Del_p.E1309fs|APC_uc003kpy.2_Frame_Shift_Del_p.E1309fs|APC_uc010jbz.1_Frame_Shift_Del_p.E1026fs|APC_uc010jca.1_Frame_Shift_Del_p.E609fs	NM_001127511	NP_001120983	P25054	APC_HUMAN	adenomatous polyposis coli	1309_1311	Ser-rich.|Responsible for down-regulation through a process mediated by direct ubiquitination.		OM_01091	F
APC	324	broad.mit.edu	36	5	112203475	112203475	+	Nonsense_Mutation	SNP	C	T	T			SW948_LARGE_INTESTINE											Phase_I	g.chr5:112203475C>T	uc010jby.1	+	c.4285C>T	c.(4285-4287)CAA>TAA	p.Q1429*	APC_uc003kpz.2_Nonsense_Mutation_p.Q1429*|APC_uc003kpy.2_Nonsense_Mutation_p.Q1429*|APC_uc010jbz.1_Nonsense_Mutation_p.Q1146*|APC_uc010jca.1_Nonsense_Mutation_p.Q729*	NM_001127511	NP_001120983	P25054	APC_HUMAN	adenomatous polyposis coli	1429	Ser-rich.		OM_01094	R
APC	324	broad.mit.edu	36	5	112203475	112203475	+	Nonsense_Mutation	SNP	C	T	T			NCIH747_LARGE_INTESTINE											Phase_I	g.chr5:112203475C>T	uc010jby.1	+	c.4285C>T	c.(4285-4287)CAA>TAA	p.Q1429*	APC_uc003kpz.2_Nonsense_Mutation_p.Q1429*|APC_uc003kpy.2_Nonsense_Mutation_p.Q1429*|APC_uc010jbz.1_Nonsense_Mutation_p.Q1146*|APC_uc010jca.1_Nonsense_Mutation_p.Q729*	NM_001127511	NP_001120983	P25054	APC_HUMAN	adenomatous polyposis coli	1429	Ser-rich.		OM_01094	R
FGFR2	2263	broad.mit.edu	36	10	123248024	123248024	+	Missense_Mutation	SNP	A	C	C			MFE296_ENDOMETRIUM											Phase_I	g.chr10:123248024A>C	uc009xzo.1	-	c.1650T>G	c.(1648-1650)AAT>AAG	p.N550K	FGFR2_uc009xzp.1_Missense_Mutation_p.N549K|FGFR2_uc009xzq.1_Missense_Mutation_p.N452K|FGFR2_uc001lfj.2_Missense_Mutation_p.N451K|FGFR2_uc001lfm.1_Missense_Mutation_p.N478K|FGFR2_uc001lfg.2_Missense_Mutation_p.N157K|FGFR2_uc001lfl.2_Missense_Mutation_p.N112K	NM_022970	NP_075259	P21802	FGFR2_HUMAN	fibroblast growth factor receptor 2 isoform 2	549	Cytoplasmic (Potential).|Protein kinase.		OM_01106	R
FGFR2	2263	broad.mit.edu	36	10	123248024	123248024	+	Missense_Mutation	SNP	A	C	C			AN3CA_ENDOMETRIUM											Phase_I	g.chr10:123248024A>C	uc009xzo.1	-	c.1650T>G	c.(1648-1650)AAT>AAG	p.N550K	FGFR2_uc009xzp.1_Missense_Mutation_p.N549K|FGFR2_uc009xzq.1_Missense_Mutation_p.N452K|FGFR2_uc001lfj.2_Missense_Mutation_p.N451K|FGFR2_uc001lfm.1_Missense_Mutation_p.N478K|FGFR2_uc001lfg.2_Missense_Mutation_p.N157K|FGFR2_uc001lfl.2_Missense_Mutation_p.N112K	NM_022970	NP_075259	P21802	FGFR2_HUMAN	fibroblast growth factor receptor 2 isoform 2	549	Cytoplasmic (Potential).|Protein kinase.		OM_01106	R
FGFR2	2263	broad.mit.edu	36	10	123269493	123269493	+	Missense_Mutation	SNP	T	C	C			AN3CA_ENDOMETRIUM											Phase_I	g.chr10:123269493T>C	uc009xzo.1	-	c.929A>G	c.(928-930)AAG>AGG	p.K310R	FGFR2_uc009xzp.1_Missense_Mutation_p.K310R|FGFR2_uc009xzq.1_Missense_Mutation_p.K329R|FGFR2_uc001lfj.2_Missense_Mutation_p.K214R|FGFR2_uc001lfm.1_Missense_Mutation_p.K240R|FGFR2_uc009xzr.1_Intron|FGFR2_uc009xzs.1_Missense_Mutation_p.K214R|FGFR2_uc001lfn.2_Non-coding_Transcript|FGFR2_uc009xzt.1_Missense_Mutation_p.K240R|FGFR2_uc001lfo.1_Missense_Mutation_p.K329R|FGFR2_uc001lfg.2_5'Flank	NM_022970	NP_075259	P21802	FGFR2_HUMAN	fibroblast growth factor receptor 2 isoform 2	310	Ig-like C2-type 3.|Extracellular (Potential).		OM_01108	F
FGFR2	2263	broad.mit.edu	36	10	123264764	123264764	+	Missense_Mutation	SNP	A	G	G			JHUEM2_ENDOMETRIUM											Phase_I	g.chr10:123264764A>G	uc009xzo.1	-	c.1147T>C	c.(1147-1149)TGC>CGC	p.C383R	FGFR2_uc009xzp.1_Missense_Mutation_p.C382R|FGFR2_uc009xzq.1_Intron|FGFR2_uc001lfj.2_Missense_Mutation_p.C286R|FGFR2_uc001lfm.1_Missense_Mutation_p.C313R|FGFR2_uc009xzr.1_Missense_Mutation_p.C289R|FGFR2_uc009xzs.1_Missense_Mutation_p.C286R|FGFR2_uc001lfn.2_Non-coding_Transcript|FGFR2_uc009xzt.1_Missense_Mutation_p.C313R|FGFR2_uc001lfg.2_5'UTR	NM_022970	NP_075259	P21802	FGFR2_HUMAN	fibroblast growth factor receptor 2 isoform 2	382	Helical; (Potential).		OM_01111	R
